# Supplementary material for: Tailor-made 3D in vitro maturation of early antral follicles uncovers cumulus-cell transcriptomic driver signature to predict oocyte competence
Source: Front Endocrinol (Lausanne). 2025 Oct 1;16:1629815. doi: 10.3389/fendo.2025.1629815 (PMC12520894; doi:10.3389/fendo.2025.1629815)
Supplement: Supplementary Table 1 — (Excel). The 12 centrality coefficients of each DEG of Network 1(MIIEndpoint- GVStartpoint) (Sheet: N1 MII-GV) and Network 2(GVEndpoint-GVStartpoint) (Sheet: N2 GV-GV) were scored using CytoHUBba. More in detail, they are closeness, degree, MCC, radiality, stress, MCN, DNMC, betweenness, clustering coefficient, eccentricity, bottleneck, and EPC. Network 1(MIIEndpoint- GVStartpoint) and Network 2(GVEndpoint-GVStartpoint) top 10 DEGs defined on each centrality coefficient score (Sheets: Top 10 N1 and N2 respectively). Venn diagram analysis of the top 10 DEGs of Network 1(MIIEndpoint- GVStartpoint) (Sheet: Ranking N1) and Network 2(GVEndpoint-GVStartpoint)(Sheet: Ranking N2) shows DEGs overlapping across the 12 algorithms. DEGs that are in the top 10 in at least 5 of the 6 algorithms are highlighted in bold. (Network1_Normalized) and (Network2_Normalized) include dataset values that have been statistically normalized using the standard score formula. [file DataSheet1.zip]

Archive with 36 entries (35 files):
-  Supplementary datasheets and tables/
- __MACOSX/._ Supplementary datasheets and tables
-  Supplementary datasheets and tables/Supplementary Datasheet 7.docx
- __MACOSX/ Supplementary datasheets and tables/._Supplementary Datasheet 7.docx
-  Supplementary datasheets and tables/Supplementary Table 6.xlsx
- __MACOSX/ Supplementary datasheets and tables/._Supplementary Table 6.xlsx
-  Supplementary datasheets and tables/.DS_Store
- __MACOSX/ Supplementary datasheets and tables/._.DS_Store
-  Supplementary datasheets and tables/Supplementary Datasheet 6.docx
- __MACOSX/ Supplementary datasheets and tables/._Supplementary Datasheet 6.docx
-  Supplementary datasheets and tables/Supplementary Table 1.xlsx
- __MACOSX/ Supplementary datasheets and tables/._Supplementary Table 1.xlsx
-  Supplementary datasheets and tables/Supplementary Datasheet 1.docx
- __MACOSX/ Supplementary datasheets and tables/._Supplementary Datasheet 1.docx
-  Supplementary datasheets and tables/Supplementary Table 3.xlsx
- __MACOSX/ Supplementary datasheets and tables/._Supplementary Table 3.xlsx
-  Supplementary datasheets and tables/Supplementary Datasheet 3.docx
- __MACOSX/ Supplementary datasheets and tables/._Supplementary Datasheet 3.docx
-  Supplementary datasheets and tables/Supplementary Datasheet 2.docx
- __MACOSX/ Supplementary datasheets and tables/._Supplementary Datasheet 2.docx
-  Supplementary datasheets and tables/Supplementary Datasheet 10.docx
- __MACOSX/ Supplementary datasheets and tables/._Supplementary Datasheet 10.docx
-  Supplementary datasheets and tables/Supplementary Table 2.xlsx
- __MACOSX/ Supplementary datasheets and tables/._Supplementary Table 2.xlsx
-  Supplementary datasheets and tables/Supplementary Datasheet 5.docx
- __MACOSX/ Supplementary datasheets and tables/._Supplementary Datasheet 5.docx
-  Supplementary datasheets and tables/Supplementary Datasheet 9.docx
- __MACOSX/ Supplementary datasheets and tables/._Supplementary Datasheet 9.docx
-  Supplementary datasheets and tables/Supplementary Table 5.xlsx
- __MACOSX/ Supplementary datasheets and tables/._Supplementary Table 5.xlsx
-  Supplementary datasheets and tables/Supplementary Datasheet 8.docx
- __MACOSX/ Supplementary datasheets and tables/._Supplementary Datasheet 8.docx
-  Supplementary datasheets and tables/Supplementary Table 4.xlsx
- __MACOSX/ Supplementary datasheets and tables/._Supplementary Table 4.xlsx
-  Supplementary datasheets and tables/Supplementary Datasheet 4.docx
- __MACOSX/ Supplementary datasheets and tables/._Supplementary Datasheet 4.docx
