# Supplementary material for: Tailor-made 3D in vitro maturation of early antral follicles uncovers cumulus-cell transcriptomic driver signature to predict oocyte competence
Source: Front Endocrinol (Lausanne). 2025 Oct 1;16:1629815. doi: 10.3389/fendo.2025.1629815 (PMC12520894; doi:10.3389/fendo.2025.1629815)
Supplement: Supplementary Table 1 — (Excel). The 12 centrality coefficients of each DEG of Network 1(MIIEndpoint- GVStartpoint) (Sheet: N1 MII-GV) and Network 2(GVEndpoint-GVStartpoint) (Sheet: N2 GV-GV) were scored using CytoHUBba. More in detail, they are closeness, degree, MCC, radiality, stress, MCN, DNMC, betweenness, clustering coefficient, eccentricity, bottleneck, and EPC. Network 1(MIIEndpoint- GVStartpoint) and Network 2(GVEndpoint-GVStartpoint) top 10 DEGs defined on each centrality coefficient score (Sheets: Top 10 N1 and N2 respectively). Venn diagram analysis of the top 10 DEGs of Network 1(MIIEndpoint- GVStartpoint) (Sheet: Ranking N1) and Network 2(GVEndpoint-GVStartpoint)(Sheet: Ranking N2) shows DEGs overlapping across the 12 algorithms. DEGs that are in the top 10 in at least 5 of the 6 algorithms are highlighted in bold. (Network1_Normalized) and (Network2_Normalized) include dataset values that have been statistically normalized using the standard score formula. [file DataSheet1.zip › Supplementary datasheets and tables/Supplementary Table 6.xlsx]

## Sheet: Shared HUBs N1
CCNA2	ANAPC5	ENSOARP00000015222	ENSOARP00000015781
	ANLN	ENSOARP00000015222	ENSOARP00000004671
	ASF1B	ENSOARP00000015222	ENSOARP00000006823
	AURKB	ENSOARP00000015222	ENSOARP00000020460
	BARD1	ENSOARP00000015222	ENSOARP00000020704
	BRCA1	ENSOARP00000015222	ENSOARP00000005185
	BUB1	ENSOARP00000015222	ENSOARP00000015359
	BUB1B	ENSOARP00000015222	ENSOARP00000021614
	CCNE2	ENSOARP00000015222	ENSOARP00000006620
	CDC20	ENSOARP00000015222	ENSOARP00000022072
	CDC23	ENSOARP00000015222	ENSOARP00000017163
	CDC25A	ENSOARP00000015222	ENSOARP00000002520
	CDC25C	ENSOARP00000015222	ENSOARP00000017366
	CDC6	ENSOARP00000015222	ENSOARP00000015098
	CDC7	ENSOARP00000015222	ENSOARP00000017120
	CDCA2	ENSOARP00000015222	ENSOARP00000010566
	CDCA3	ENSOARP00000015222	ENSOARP00000006063
	CDCA8	ENSOARP00000015222	ENSOARP00000021294
	CDK17	ENSOARP00000015222	ENSOARP00000013346
	CDK2	ENSOARP00000015222	ENSOARP00000011447
	CDK4	ENSOARP00000015222	ENSOARP00000005709
	CDK5	ENSOARP00000015222	ENSOARP00000002796
	CDKN1A	ENSOARP00000015222	ENSOARP00000014621
	CDKN3	ENSOARP00000015222	ENSOARP00000022644
	CENPK	ENSOARP00000015222	ENSOARP00000006767
	CENPN	ENSOARP00000015222	ENSOARP00000008803
	CENPW	ENSOARP00000015222	ENSOARP00000008307
	CEP55	ENSOARP00000015222	ENSOARP00000003366
	CHEK1	ENSOARP00000015222	ENSOARP00000012490
	CKAP2	ENSOARP00000015222	ENSOARP00000009966
	CKS1B	ENSOARP00000015222	ENSOARP00000003501
	CLSPN	ENSOARP00000015222	ENSOARP00000020991
	DHFR	ENSOARP00000015222	ENSOARP00000015875
	DIAPH3	ENSOARP00000015222	ENSOARP00000006877
	DTL	ENSOARP00000015222	ENSOARP00000011629
	E2F1	ENSOARP00000015222	ENSOARP00000009166
	E2F7	ENSOARP00000015222	ENSOARP00000016032
	E2F8	ENSOARP00000015222	ENSOARP00000009454
	ECT2	ENSOARP00000015222	ENSOARP00000022285
	ESCO2	ENSOARP00000015222	ENSOARP00000015925
	EZH2	ENSOARP00000015222	ENSOARP00000020254
	FANCD2	ENSOARP00000015222	ENSOARP00000005599
	FBXO5	ENSOARP00000015222	ENSOARP00000004240
	FEN1	ENSOARP00000015222	ENSOARP00000016769
	GINS1	ENSOARP00000015222	ENSOARP00000008278
	GINS2	ENSOARP00000015222	ENSOARP00000012254
	GINS3	ENSOARP00000015222	ENSOARP00000001471
	GMNN	ENSOARP00000015222	ENSOARP00000006324
	HELLS	ENSOARP00000015222	ENSOARP00000004811
	HMMR	ENSOARP00000015222	ENSOARP00000015160
	KIF11	ENSOARP00000015222	ENSOARP00000000665
	KIF15	ENSOARP00000015222	ENSOARP00000005124
	KIF18A	ENSOARP00000015222	ENSOARP00000016321
	KIF23	ENSOARP00000015222	ENSOARP00000020027
	KIF2C	ENSOARP00000015222	ENSOARP00000001155
	LMNB1	ENSOARP00000015222	ENSOARP00000019476
	MASTL	ENSOARP00000015222	ENSOARP00000016995
	MCM10	ENSOARP00000015222	ENSOARP00000005813
	MCM3	ENSOARP00000015222	ENSOARP00000015188
	MCM4	ENSOARP00000015222	ENSOARP00000013709
	MCM5	ENSOARP00000015222	ENSOARP00000019895
	MCM6	ENSOARP00000015222	ENSOARP00000011387
	MCM7	ENSOARP00000015222	ENSOARP00000019106
	MELK	ENSOARP00000015222	ENSOARP00000012375
	MESD	ENSOARP00000015222	ENSOARP00000016768
	MND1	ENSOARP00000015222	ENSOARP00000003191
	NCAPG	ENSOARP00000015222	ENSOARP00000004293
	NCAPG2	ENSOARP00000015222	ENSOARP00000008583
	NCAPH	ENSOARP00000015222	ENSOARP00000014924
	NDC80	ENSOARP00000015222	ENSOARP00000010311
	NEK2	ENSOARP00000015222	ENSOARP00000012293
	NUF2	ENSOARP00000015222	ENSOARP00000011995
	NUSAP1	ENSOARP00000015222	ENSOARP00000021854
	OIP5	ENSOARP00000015222	ENSOARP00000021846
	ORC1	ENSOARP00000015222	ENSOARP00000005671
	PCLAF	ENSOARP00000015222	ENSOARP00000022292
	PCNA	ENSOARP00000015222	ENSOARP00000018385
	PLK1	ENSOARP00000015222	ENSOARP00000018616
	PLK4	ENSOARP00000015222	ENSOARP00000016839
	PRIM1	ENSOARP00000015222	ENSOARP00000008783
	PSMB3	ENSOARP00000015222	ENSOARP00000010543
	RAD51	ENSOARP00000015222	ENSOARP00000021748
	RAD51AP1	ENSOARP00000015222	ENSOARP00000010559
	RBL1	ENSOARP00000015222	ENSOARP00000018487
	RFC4	ENSOARP00000015222	ENSOARP00000022038
	RRM1	ENSOARP00000015222	ENSOARP00000001360
	RRM2	ENSOARP00000015222	ENSOARP00000016451
	RUVBL1	ENSOARP00000015222	ENSOARP00000005333
	SKA1	ENSOARP00000015222	ENSOARP00000004661
	SKA3	ENSOARP00000015222	ENSOARP00000014650
	SKP2	ENSOARP00000015222	ENSOARP00000011732
	SMC2	ENSOARP00000015222	ENSOARP00000007938
	SMC4	ENSOARP00000015222	ENSOARP00000002160
	SPAG5	ENSOARP00000015222	ENSOARP00000001047
	SPC25	ENSOARP00000015222	ENSOARP00000004386
	STAT3	ENSOARP00000015222	ENSOARP00000001576
	TICRR	ENSOARP00000015222	ENSOARP00000012412
	TOP2A	ENSOARP00000015222	ENSOARP00000015382
	TPX2	ENSOARP00000015222	ENSOARP00000001484
	TROAP	ENSOARP00000015222	ENSOARP00000020242
	TTK	ENSOARP00000015222	ENSOARP00000007667
	TYMS	ENSOARP00000015222	ENSOARP00000010050
	UBE2D1	ENSOARP00000015222	ENSOARP00000013850
	UBE2T	ENSOARP00000015222	ENSOARP00000019910
	UHRF1	ENSOARP00000015222	ENSOARP00000009149
	W5P6X3_SHEEP	ENSOARP00000015222	ENSOARP00000006177
	W5PS91_SHEEP	ENSOARP00000015222	ENSOARP00000013320
	WEE1	ENSOARP00000015222	ENSOARP00000013241
	ZWILCH	ENSOARP00000015222	ENSOARP00000019558
	ZWINT	ENSOARP00000015222	ENSOARP00000014014
CDCA8	ABHD11	ENSOARP00000021294	ENSOARP00000012894
	ANLN	ENSOARP00000021294	ENSOARP00000004671
	ASF1B	ENSOARP00000021294	ENSOARP00000006823
	ATP5MC1	ENSOARP00000021294	ENSOARP00000007127
	AURKB	ENSOARP00000021294	ENSOARP00000020460
	BORA	ENSOARP00000021294	ENSOARP00000016388
	BUB1	ENSOARP00000021294	ENSOARP00000015359
	BUB1B	ENSOARP00000021294	ENSOARP00000021614
	CCNA2	ENSOARP00000021294	ENSOARP00000015222
	CDC20	ENSOARP00000021294	ENSOARP00000022072
	CDC25C	ENSOARP00000021294	ENSOARP00000017366
	CDC6	ENSOARP00000021294	ENSOARP00000015098
	CDCA2	ENSOARP00000021294	ENSOARP00000010566
	CDCA3	ENSOARP00000021294	ENSOARP00000006063
	CDK2	ENSOARP00000021294	ENSOARP00000011447
	CDK4	ENSOARP00000021294	ENSOARP00000005709
	CDKN3	ENSOARP00000021294	ENSOARP00000022644
	CENPH	ENSOARP00000021294	ENSOARP00000006165
	CENPI	ENSOARP00000021294	ENSOARP00000001442
	CENPK	ENSOARP00000021294	ENSOARP00000006767
	CENPN	ENSOARP00000021294	ENSOARP00000008803
	CENPP	ENSOARP00000021294	ENSOARP00000008814
	CENPW	ENSOARP00000021294	ENSOARP00000008307
	CEP55	ENSOARP00000021294	ENSOARP00000003366
	CHAF1B	ENSOARP00000021294	ENSOARP00000015023
	CHEK1	ENSOARP00000021294	ENSOARP00000012490
	CKAP2	ENSOARP00000021294	ENSOARP00000009966
	CKAP5	ENSOARP00000021294	ENSOARP00000004521
	CKS1B	ENSOARP00000021294	ENSOARP00000003501
	CLSPN	ENSOARP00000021294	ENSOARP00000020991
	COQ2	ENSOARP00000021294	ENSOARP00000002393
	COX4I2	ENSOARP00000021294	ENSOARP00000001208
	CYC1	ENSOARP00000021294	ENSOARP00000016145
	DIAPH3	ENSOARP00000021294	ENSOARP00000006877
	DSN1	ENSOARP00000021294	ENSOARP00000017368
	E2F8	ENSOARP00000021294	ENSOARP00000009454
	ECT2	ENSOARP00000021294	ENSOARP00000022285
	ERCC6L	ENSOARP00000021294	ENSOARP00000006330
	ESCO2	ENSOARP00000021294	ENSOARP00000015925
	FAM83D	ENSOARP00000021294	ENSOARP00000000664
	FBXO5	ENSOARP00000021294	ENSOARP00000004240
	GINS2	ENSOARP00000021294	ENSOARP00000012254
	GMNN	ENSOARP00000021294	ENSOARP00000006324
	HMMR	ENSOARP00000021294	ENSOARP00000015160
	IDH3A	ENSOARP00000021294	ENSOARP00000000604
	KIF11	ENSOARP00000021294	ENSOARP00000000665
	KIF15	ENSOARP00000021294	ENSOARP00000005124
	KIF18A	ENSOARP00000021294	ENSOARP00000016321
	KIF23	ENSOARP00000021294	ENSOARP00000020027
	KIF2C	ENSOARP00000021294	ENSOARP00000001155
	KNTC1	ENSOARP00000021294	ENSOARP00000010068
	LOC101102454	ENSOARP00000021294	ENSOARP00000009033
	MASTL	ENSOARP00000021294	ENSOARP00000016995
	MCM10	ENSOARP00000021294	ENSOARP00000005813
	MCM3	ENSOARP00000021294	ENSOARP00000015188
	MCM4	ENSOARP00000021294	ENSOARP00000013709
	MCM5	ENSOARP00000021294	ENSOARP00000019895
	MCM7	ENSOARP00000021294	ENSOARP00000019106
	MELK	ENSOARP00000021294	ENSOARP00000012375
	MRPL2	ENSOARP00000021294	ENSOARP00000005783
	NCAPD2	ENSOARP00000021294	ENSOARP00000008630
	NCAPG	ENSOARP00000021294	ENSOARP00000004293
	NCAPG2	ENSOARP00000021294	ENSOARP00000008583
	NCAPH	ENSOARP00000021294	ENSOARP00000014924
	NDC1	ENSOARP00000021294	ENSOARP00000007012
	NDC80	ENSOARP00000021294	ENSOARP00000010311
	NDUFV1	ENSOARP00000021294	ENSOARP00000014252
	NEK2	ENSOARP00000021294	ENSOARP00000012293
	NUF2	ENSOARP00000021294	ENSOARP00000011995
	NUP43	ENSOARP00000021294	ENSOARP00000003020
	NUSAP1	ENSOARP00000021294	ENSOARP00000021854
	OIP5	ENSOARP00000021294	ENSOARP00000021846
	ORC1	ENSOARP00000021294	ENSOARP00000005671
	PARPBP	ENSOARP00000021294	ENSOARP00000016836
	PCLAF	ENSOARP00000021294	ENSOARP00000022292
	PLK1	ENSOARP00000021294	ENSOARP00000018616
	PLK4	ENSOARP00000021294	ENSOARP00000016839
	POLE	ENSOARP00000021294	ENSOARP00000011413
	PRIM1	ENSOARP00000021294	ENSOARP00000008783
	PSRC1	ENSOARP00000021294	ENSOARP00000020559
	RAD51	ENSOARP00000021294	ENSOARP00000021748
	RAD51AP1	ENSOARP00000021294	ENSOARP00000010559
	RAD54L	ENSOARP00000021294	ENSOARP00000002401
	RANBP1	ENSOARP00000021294	ENSOARP00000019660
	RRM1	ENSOARP00000021294	ENSOARP00000001360
	RRM2	ENSOARP00000021294	ENSOARP00000016451
	SGK1	ENSOARP00000021294	ENSOARP00000015778
	SHCBP1	ENSOARP00000021294	ENSOARP00000016512
	SKA1	ENSOARP00000021294	ENSOARP00000004661
	SMC4	ENSOARP00000021294	ENSOARP00000002160
	SPAG5	ENSOARP00000021294	ENSOARP00000001047
	SPC25	ENSOARP00000021294	ENSOARP00000004386
	TIMM50	ENSOARP00000021294	ENSOARP00000006668
	TOP2A	ENSOARP00000021294	ENSOARP00000015382
	TPX2	ENSOARP00000021294	ENSOARP00000001484
	TROAP	ENSOARP00000021294	ENSOARP00000020242
	TTK	ENSOARP00000021294	ENSOARP00000007667
	TYMS	ENSOARP00000021294	ENSOARP00000010050
	UBE2T	ENSOARP00000021294	ENSOARP00000019910
	UHRF1	ENSOARP00000021294	ENSOARP00000009149
	USP1	ENSOARP00000021294	ENSOARP00000009880
	W5P6X3_SHEEP	ENSOARP00000021294	ENSOARP00000006177
	W5PS91_SHEEP	ENSOARP00000021294	ENSOARP00000013320
	WDR76	ENSOARP00000021294	ENSOARP00000012166
	ZWILCH	ENSOARP00000021294	ENSOARP00000019558
	ZWINT	ENSOARP00000021294	ENSOARP00000014014
PLK1	ANAPC5	ENSOARP00000018616	ENSOARP00000015781
	ANLN	ENSOARP00000018616	ENSOARP00000004671
	ASF1B	ENSOARP00000018616	ENSOARP00000006823
	AURKB	ENSOARP00000018616	ENSOARP00000020460
	BARD1	ENSOARP00000018616	ENSOARP00000020704
	BLM	ENSOARP00000018616	ENSOARP00000013800
	BORA	ENSOARP00000018616	ENSOARP00000016388
	BRCA1	ENSOARP00000018616	ENSOARP00000005185
	BUB1	ENSOARP00000018616	ENSOARP00000015359
	BUB1B	ENSOARP00000018616	ENSOARP00000021614
	CCNA2	ENSOARP00000018616	ENSOARP00000015222
	CDC14A	ENSOARP00000018616	ENSOARP00000019523
	CDC20	ENSOARP00000018616	ENSOARP00000022072
	CDC23	ENSOARP00000018616	ENSOARP00000017163
	CDC25A	ENSOARP00000018616	ENSOARP00000002520
	CDC25C	ENSOARP00000018616	ENSOARP00000017366
	CDC6	ENSOARP00000018616	ENSOARP00000015098
	CDC7	ENSOARP00000018616	ENSOARP00000017120
	CDCA2	ENSOARP00000018616	ENSOARP00000010566
	CDCA3	ENSOARP00000018616	ENSOARP00000006063
	CDCA8	ENSOARP00000018616	ENSOARP00000021294
	CDK17	ENSOARP00000018616	ENSOARP00000013346
	CDK2	ENSOARP00000018616	ENSOARP00000011447
	CDK4	ENSOARP00000018616	ENSOARP00000005709
	CDKN1A	ENSOARP00000018616	ENSOARP00000014621
	CDKN3	ENSOARP00000018616	ENSOARP00000022644
	CENPH	ENSOARP00000018616	ENSOARP00000006165
	CENPI	ENSOARP00000018616	ENSOARP00000001442
	CENPK	ENSOARP00000018616	ENSOARP00000006767
	CENPL	ENSOARP00000018616	ENSOARP00000013426
	CENPN	ENSOARP00000018616	ENSOARP00000008803
	CENPP	ENSOARP00000018616	ENSOARP00000008814
	CENPU	ENSOARP00000018616	ENSOARP00000008088
	CEP41	ENSOARP00000018616	ENSOARP00000005847
	CEP55	ENSOARP00000018616	ENSOARP00000003366
	CEP78	ENSOARP00000018616	ENSOARP00000013257
	CHAF1B	ENSOARP00000018616	ENSOARP00000015023
	CKAP2	ENSOARP00000018616	ENSOARP00000009966
	CKAP5	ENSOARP00000018616	ENSOARP00000004521
	CLSPN	ENSOARP00000018616	ENSOARP00000020991
	CPEB4	ENSOARP00000018616	ENSOARP00000004537
	DSN1	ENSOARP00000018616	ENSOARP00000017368
	DYNLL1	ENSOARP00000018616	ENSOARP00000013319
	E2F1	ENSOARP00000018616	ENSOARP00000009166
	ECT2	ENSOARP00000018616	ENSOARP00000022285
	ERCC6L	ENSOARP00000018616	ENSOARP00000006330
	ERCC6L2	ENSOARP00000018616	ENSOARP00000009168
	ESCO2	ENSOARP00000018616	ENSOARP00000015925
	FAM83D	ENSOARP00000018616	ENSOARP00000000664
	FBXO5	ENSOARP00000018616	ENSOARP00000004240
	H2AX	ENSOARP00000018616	ENSOARP00000018290
	H2BC3	ENSOARP00000018616	ENSOARP00000001485
	HIPK2	ENSOARP00000018616	ENSOARP00000012589
	HMMR	ENSOARP00000018616	ENSOARP00000015160
	KIF11	ENSOARP00000018616	ENSOARP00000000665
	KIF18A	ENSOARP00000018616	ENSOARP00000016321
	KIF23	ENSOARP00000018616	ENSOARP00000020027
	KIF24	ENSOARP00000018616	ENSOARP00000009998
	KIF2C	ENSOARP00000018616	ENSOARP00000001155
	KNTC1	ENSOARP00000018616	ENSOARP00000010068
	LOC101108086	ENSOARP00000018616	ENSOARP00000021556
	LRRC45	ENSOARP00000018616	ENSOARP00000018835
	MCM3	ENSOARP00000018616	ENSOARP00000015188
	MCM4	ENSOARP00000018616	ENSOARP00000013709
	MCM5	ENSOARP00000018616	ENSOARP00000019895
	MCM6	ENSOARP00000018616	ENSOARP00000011387
	MCM7	ENSOARP00000018616	ENSOARP00000019106
	MELK	ENSOARP00000018616	ENSOARP00000012375
	MIS12	ENSOARP00000018616	ENSOARP00000004557
	NCAPD2	ENSOARP00000018616	ENSOARP00000008630
	NCAPG	ENSOARP00000018616	ENSOARP00000004293
	NCAPG2	ENSOARP00000018616	ENSOARP00000008583
	NCAPH	ENSOARP00000018616	ENSOARP00000014924
	NDC80	ENSOARP00000018616	ENSOARP00000010311
	NDE1	ENSOARP00000018616	ENSOARP00000009360
	NEDD1	ENSOARP00000018616	ENSOARP00000013670
	NEK2	ENSOARP00000018616	ENSOARP00000012293
	NUF2	ENSOARP00000018616	ENSOARP00000011995
	NUP43	ENSOARP00000018616	ENSOARP00000003020
	NUSAP1	ENSOARP00000018616	ENSOARP00000021854
	ODF2L	ENSOARP00000018616	ENSOARP00000015608
	PLK4	ENSOARP00000018616	ENSOARP00000016839
	PPP2R5C	ENSOARP00000018616	ENSOARP00000002581
	PPP2R5D	ENSOARP00000018616	ENSOARP00000005114
	RAD51	ENSOARP00000018616	ENSOARP00000021748
	RAD54L	ENSOARP00000018616	ENSOARP00000002401
	RANBP1	ENSOARP00000018616	ENSOARP00000019660
	RRM1	ENSOARP00000018616	ENSOARP00000001360
	RRM2	ENSOARP00000018616	ENSOARP00000016451
	SHCBP1	ENSOARP00000018616	ENSOARP00000016512
	SKA1	ENSOARP00000018616	ENSOARP00000004661
	SKA2	ENSOARP00000018616	ENSOARP00000012944
	SKA3	ENSOARP00000018616	ENSOARP00000014650
	SKP2	ENSOARP00000018616	ENSOARP00000011732
	SMC2	ENSOARP00000018616	ENSOARP00000007938
	SMC4	ENSOARP00000018616	ENSOARP00000002160
	SPAG5	ENSOARP00000018616	ENSOARP00000001047
	SPC25	ENSOARP00000018616	ENSOARP00000004386
	STIL	ENSOARP00000018616	ENSOARP00000003806
	TICRR	ENSOARP00000018616	ENSOARP00000012412
	TOP2A	ENSOARP00000018616	ENSOARP00000015382
	TPX2	ENSOARP00000018616	ENSOARP00000001484
	TROAP	ENSOARP00000018616	ENSOARP00000020242
	TTK	ENSOARP00000018616	ENSOARP00000007667
	UBE2D1	ENSOARP00000018616	ENSOARP00000013850
	UBE2T	ENSOARP00000018616	ENSOARP00000019910
	VRK1	ENSOARP00000018616	ENSOARP00000000087
	W5P6X3_SHEEP	ENSOARP00000018616	ENSOARP00000006177
	W5PS91_SHEEP	ENSOARP00000018616	ENSOARP00000013320
	W5QF56_SHEEP	ENSOARP00000018616	ENSOARP00000021354
	WDHD1	ENSOARP00000018616	ENSOARP00000022656
	WEE1	ENSOARP00000018616	ENSOARP00000013241
	ZWILCH	ENSOARP00000018616	ENSOARP00000019558
	ZWINT	ENSOARP00000018616	ENSOARP00000014014

## Sheet: Shared HUBs N2
CCNA2	ANAPC4	ENSOARP00000015222	ENSOARP00000007693
	ANAPC5	ENSOARP00000015222	ENSOARP00000015781
	ANAPC7	ENSOARP00000015222	ENSOARP00000017842
	ANLN	ENSOARP00000015222	ENSOARP00000004671
	ARHGAP11A	ENSOARP00000015222	ENSOARP00000021455
	ASF1B	ENSOARP00000015222	ENSOARP00000006823
	AURKB	ENSOARP00000015222	ENSOARP00000020460
	BARD1	ENSOARP00000015222	ENSOARP00000020704
	BRCA1	ENSOARP00000015222	ENSOARP00000005185
	BUB1	ENSOARP00000015222	ENSOARP00000015359
	BUB1B	ENSOARP00000015222	ENSOARP00000021614
	CASP3	ENSOARP00000015222	ENSOARP00000008016
	CCNE2	ENSOARP00000015222	ENSOARP00000006620
	CCNG2	ENSOARP00000015222	ENSOARP00000018934
	CDC20	ENSOARP00000015222	ENSOARP00000022072
	CDC25A	ENSOARP00000015222	ENSOARP00000002520
	CDC6	ENSOARP00000015222	ENSOARP00000015098
	CDC7	ENSOARP00000015222	ENSOARP00000017120
	CDCA2	ENSOARP00000015222	ENSOARP00000010566
	CDCA3	ENSOARP00000015222	ENSOARP00000006063
	CDCA8	ENSOARP00000015222	ENSOARP00000021294
	CDK4	ENSOARP00000015222	ENSOARP00000005709
	CDKN1A	ENSOARP00000015222	ENSOARP00000014621
	CDKN3	ENSOARP00000015222	ENSOARP00000022644
	CENPK	ENSOARP00000015222	ENSOARP00000006767
	CENPN	ENSOARP00000015222	ENSOARP00000008803
	CENPW	ENSOARP00000015222	ENSOARP00000008307
	CEP55	ENSOARP00000015222	ENSOARP00000003366
	CHEK1	ENSOARP00000015222	ENSOARP00000012490
	CKAP2	ENSOARP00000015222	ENSOARP00000009966
	CLSPN	ENSOARP00000015222	ENSOARP00000020991
	DHFR	ENSOARP00000015222	ENSOARP00000015875
	DTL	ENSOARP00000015222	ENSOARP00000011629
	E2F1	ENSOARP00000015222	ENSOARP00000009166
	E2F7	ENSOARP00000015222	ENSOARP00000016032
	E2F8	ENSOARP00000015222	ENSOARP00000009454
	ECT2	ENSOARP00000015222	ENSOARP00000022285
	ESCO2	ENSOARP00000015222	ENSOARP00000015925
	FANCD2	ENSOARP00000015222	ENSOARP00000005599
	FBXO5	ENSOARP00000015222	ENSOARP00000004240
	FEN1	ENSOARP00000015222	ENSOARP00000016769
	GINS1	ENSOARP00000015222	ENSOARP00000008278
	GINS2	ENSOARP00000015222	ENSOARP00000012254
	GINS3	ENSOARP00000015222	ENSOARP00000001471
	GMNN	ENSOARP00000015222	ENSOARP00000006324
	HELLS	ENSOARP00000015222	ENSOARP00000004811
	HMMR	ENSOARP00000015222	ENSOARP00000015160
	KIF11	ENSOARP00000015222	ENSOARP00000000665
	KIF18A	ENSOARP00000015222	ENSOARP00000016321
	KIF2C	ENSOARP00000015222	ENSOARP00000001155
	LMNB1	ENSOARP00000015222	ENSOARP00000019476
	MCM10	ENSOARP00000015222	ENSOARP00000005813
	MCM3	ENSOARP00000015222	ENSOARP00000015188
	MCM4	ENSOARP00000015222	ENSOARP00000013709
	MCM5	ENSOARP00000015222	ENSOARP00000019895
	MCM6	ENSOARP00000015222	ENSOARP00000011387
	MCM7	ENSOARP00000015222	ENSOARP00000019106
	MELK	ENSOARP00000015222	ENSOARP00000012375
	MESD	ENSOARP00000015222	ENSOARP00000016768
	MMP9	ENSOARP00000015222	ENSOARP00000008487
	MND1	ENSOARP00000015222	ENSOARP00000003191
	NCAPG	ENSOARP00000015222	ENSOARP00000004293
	NCAPG2	ENSOARP00000015222	ENSOARP00000008583
	NCAPH	ENSOARP00000015222	ENSOARP00000014924
	NDC80	ENSOARP00000015222	ENSOARP00000010311
	NEK2	ENSOARP00000015222	ENSOARP00000012293
	NUF2	ENSOARP00000015222	ENSOARP00000011995
	NUSAP1	ENSOARP00000015222	ENSOARP00000021854
	OIP5	ENSOARP00000015222	ENSOARP00000021846
	ORC1	ENSOARP00000015222	ENSOARP00000005671
	PCLAF	ENSOARP00000015222	ENSOARP00000022292
	PCNA	ENSOARP00000015222	ENSOARP00000018385
	PLK1	ENSOARP00000015222	ENSOARP00000018616
	PLK2	ENSOARP00000015222	ENSOARP00000007754
	PLK4	ENSOARP00000015222	ENSOARP00000016839
	PRIM1	ENSOARP00000015222	ENSOARP00000008783
	PSMB3	ENSOARP00000015222	ENSOARP00000010543
	RAD51	ENSOARP00000015222	ENSOARP00000021748
	RAD51AP1	ENSOARP00000015222	ENSOARP00000010559
	RBL1	ENSOARP00000015222	ENSOARP00000018487
	RFC4	ENSOARP00000015222	ENSOARP00000022038
	RRM1	ENSOARP00000015222	ENSOARP00000001360
	RRM2	ENSOARP00000015222	ENSOARP00000016451
	RUVBL1	ENSOARP00000015222	ENSOARP00000005333
	SAMHD1	ENSOARP00000015222	ENSOARP00000018054
	SKA1	ENSOARP00000015222	ENSOARP00000004661
	SKA3	ENSOARP00000015222	ENSOARP00000014650
	SKP2	ENSOARP00000015222	ENSOARP00000011732
	SMC2	ENSOARP00000015222	ENSOARP00000007938
	SPAG5	ENSOARP00000015222	ENSOARP00000001047
	SPC25	ENSOARP00000015222	ENSOARP00000004386
	STAT3	ENSOARP00000015222	ENSOARP00000001576
	TOP2A	ENSOARP00000015222	ENSOARP00000015382
	TPX2	ENSOARP00000015222	ENSOARP00000001484
	TTK	ENSOARP00000015222	ENSOARP00000007667
	TYMS	ENSOARP00000015222	ENSOARP00000010050
	UBE2C	ENSOARP00000015222	ENSOARP00000006978
	UBE2D1	ENSOARP00000015222	ENSOARP00000013850
	UBE2T	ENSOARP00000015222	ENSOARP00000019910
	UHRF1	ENSOARP00000015222	ENSOARP00000009149
	W5P6X3_SHEEP	ENSOARP00000015222	ENSOARP00000006177
	W5PN40_SHEEP	ENSOARP00000015222	ENSOARP00000011865
	W5PS91_SHEEP	ENSOARP00000015222	ENSOARP00000013320
	ZWILCH	ENSOARP00000015222	ENSOARP00000019558
	ZWINT	ENSOARP00000015222	ENSOARP00000014014
CDCA8	ABHD11	ENSOARP00000021294	ENSOARP00000012894
	ANLN	ENSOARP00000021294	ENSOARP00000004671
	ARHGAP11A	ENSOARP00000021294	ENSOARP00000021455
	ASF1B	ENSOARP00000021294	ENSOARP00000006823
	ATP5MC1	ENSOARP00000021294	ENSOARP00000007127
	AURKB	ENSOARP00000021294	ENSOARP00000020460
	BORA	ENSOARP00000021294	ENSOARP00000016388
	BUB1	ENSOARP00000021294	ENSOARP00000015359
	BUB1B	ENSOARP00000021294	ENSOARP00000021614
	CCNA2	ENSOARP00000021294	ENSOARP00000015222
	CD74	ENSOARP00000021294	ENSOARP00000007751
	CDC20	ENSOARP00000021294	ENSOARP00000022072
	CDC6	ENSOARP00000021294	ENSOARP00000015098
	CDCA2	ENSOARP00000021294	ENSOARP00000010566
	CDCA3	ENSOARP00000021294	ENSOARP00000006063
	CDK4	ENSOARP00000021294	ENSOARP00000005709
	CDKN3	ENSOARP00000021294	ENSOARP00000022644
	CENPH	ENSOARP00000021294	ENSOARP00000006165
	CENPK	ENSOARP00000021294	ENSOARP00000006767
	CENPN	ENSOARP00000021294	ENSOARP00000008803
	CENPW	ENSOARP00000021294	ENSOARP00000008307
	CEP55	ENSOARP00000021294	ENSOARP00000003366
	CHAF1B	ENSOARP00000021294	ENSOARP00000015023
	CHEK1	ENSOARP00000021294	ENSOARP00000012490
	CKAP2	ENSOARP00000021294	ENSOARP00000009966
	CKAP5	ENSOARP00000021294	ENSOARP00000004521
	CLSPN	ENSOARP00000021294	ENSOARP00000020991
	COQ2	ENSOARP00000021294	ENSOARP00000002393
	COX4I2	ENSOARP00000021294	ENSOARP00000001208
	CYC1	ENSOARP00000021294	ENSOARP00000016145
	DSN1	ENSOARP00000021294	ENSOARP00000017368
	E2F8	ENSOARP00000021294	ENSOARP00000009454
	ECT2	ENSOARP00000021294	ENSOARP00000022285
	ERCC6L	ENSOARP00000021294	ENSOARP00000006330
	ESCO2	ENSOARP00000021294	ENSOARP00000015925
	FBXO5	ENSOARP00000021294	ENSOARP00000004240
	FXN	ENSOARP00000021294	ENSOARP00000013983
	GINS2	ENSOARP00000021294	ENSOARP00000012254
	GMNN	ENSOARP00000021294	ENSOARP00000006324
	HMMR	ENSOARP00000021294	ENSOARP00000015160
	IDH3A	ENSOARP00000021294	ENSOARP00000000604
	KIF11	ENSOARP00000021294	ENSOARP00000000665
	KIF18A	ENSOARP00000021294	ENSOARP00000016321
	KIF2C	ENSOARP00000021294	ENSOARP00000001155
	KNTC1	ENSOARP00000021294	ENSOARP00000010068
	KPNA2	ENSOARP00000021294	ENSOARP00000016467
	MCM10	ENSOARP00000021294	ENSOARP00000005813
	MCM3	ENSOARP00000021294	ENSOARP00000015188
	MCM4	ENSOARP00000021294	ENSOARP00000013709
	MCM5	ENSOARP00000021294	ENSOARP00000019895
	MCM7	ENSOARP00000021294	ENSOARP00000019106
	MELK	ENSOARP00000021294	ENSOARP00000012375
	MIS18A	ENSOARP00000021294	ENSOARP00000014800
	MRPL2	ENSOARP00000021294	ENSOARP00000005783
	NCAPD2	ENSOARP00000021294	ENSOARP00000008630
	NCAPG	ENSOARP00000021294	ENSOARP00000004293
	NCAPG2	ENSOARP00000021294	ENSOARP00000008583
	NCAPH	ENSOARP00000021294	ENSOARP00000014924
	NDC80	ENSOARP00000021294	ENSOARP00000010311
	NDUFV1	ENSOARP00000021294	ENSOARP00000014252
	NEK2	ENSOARP00000021294	ENSOARP00000012293
	NUF2	ENSOARP00000021294	ENSOARP00000011995
	NUP43	ENSOARP00000021294	ENSOARP00000003020
	NUSAP1	ENSOARP00000021294	ENSOARP00000021854
	OIP5	ENSOARP00000021294	ENSOARP00000021846
	ORC1	ENSOARP00000021294	ENSOARP00000005671
	PARPBP	ENSOARP00000021294	ENSOARP00000016836
	PCLAF	ENSOARP00000021294	ENSOARP00000022292
	PLK1	ENSOARP00000021294	ENSOARP00000018616
	PLK2	ENSOARP00000021294	ENSOARP00000007754
	PLK4	ENSOARP00000021294	ENSOARP00000016839
	PRIM1	ENSOARP00000021294	ENSOARP00000008783
	PSRC1	ENSOARP00000021294	ENSOARP00000020559
	RAD51	ENSOARP00000021294	ENSOARP00000021748
	RAD51AP1	ENSOARP00000021294	ENSOARP00000010559
	RAD54L	ENSOARP00000021294	ENSOARP00000002401
	RANBP1	ENSOARP00000021294	ENSOARP00000019660
	RRM1	ENSOARP00000021294	ENSOARP00000001360
	RRM2	ENSOARP00000021294	ENSOARP00000016451
	SGK1	ENSOARP00000021294	ENSOARP00000015778
	SHCBP1	ENSOARP00000021294	ENSOARP00000016512
	SKA1	ENSOARP00000021294	ENSOARP00000004661
	SPAG5	ENSOARP00000021294	ENSOARP00000001047
	SPC25	ENSOARP00000021294	ENSOARP00000004386
	TIMM50	ENSOARP00000021294	ENSOARP00000006668
	TOP2A	ENSOARP00000021294	ENSOARP00000015382
	TPX2	ENSOARP00000021294	ENSOARP00000001484
	TTK	ENSOARP00000021294	ENSOARP00000007667
	TYMS	ENSOARP00000021294	ENSOARP00000010050
	UBE2C	ENSOARP00000021294	ENSOARP00000006978
	UBE2T	ENSOARP00000021294	ENSOARP00000019910
	UHRF1	ENSOARP00000021294	ENSOARP00000009149
	UQCRQ	ENSOARP00000021294	ENSOARP00000014181
	USP1	ENSOARP00000021294	ENSOARP00000009880
	W5P6X3_SHEEP	ENSOARP00000021294	ENSOARP00000006177
	W5PN40_SHEEP	ENSOARP00000021294	ENSOARP00000011865
	W5PS91_SHEEP	ENSOARP00000021294	ENSOARP00000013320
	WDR76	ENSOARP00000021294	ENSOARP00000012166
	ZWILCH	ENSOARP00000021294	ENSOARP00000019558
	ZWINT	ENSOARP00000021294	ENSOARP00000014014
PLK1	ANAPC4	ENSOARP00000018616	ENSOARP00000007693
	ANAPC5	ENSOARP00000018616	ENSOARP00000015781
	ANAPC7	ENSOARP00000018616	ENSOARP00000017842
	ANLN	ENSOARP00000018616	ENSOARP00000004671
	ASF1B	ENSOARP00000018616	ENSOARP00000006823
	AURKB	ENSOARP00000018616	ENSOARP00000020460
	BARD1	ENSOARP00000018616	ENSOARP00000020704
	BLM	ENSOARP00000018616	ENSOARP00000013800
	BORA	ENSOARP00000018616	ENSOARP00000016388
	BRCA1	ENSOARP00000018616	ENSOARP00000005185
	BUB1	ENSOARP00000018616	ENSOARP00000015359
	BUB1B	ENSOARP00000018616	ENSOARP00000021614
	CASP3	ENSOARP00000018616	ENSOARP00000008016
	CCNA2	ENSOARP00000018616	ENSOARP00000015222
	CCNG2	ENSOARP00000018616	ENSOARP00000018934
	CDC14A	ENSOARP00000018616	ENSOARP00000019523
	CDC20	ENSOARP00000018616	ENSOARP00000022072
	CDC25A	ENSOARP00000018616	ENSOARP00000002520
	CDC6	ENSOARP00000018616	ENSOARP00000015098
	CDC7	ENSOARP00000018616	ENSOARP00000017120
	CDCA2	ENSOARP00000018616	ENSOARP00000010566
	CDCA3	ENSOARP00000018616	ENSOARP00000006063
	CDCA8	ENSOARP00000018616	ENSOARP00000021294
	CDK4	ENSOARP00000018616	ENSOARP00000005709
	CDKN1A	ENSOARP00000018616	ENSOARP00000014621
	CDKN3	ENSOARP00000018616	ENSOARP00000022644
	CENPH	ENSOARP00000018616	ENSOARP00000006165
	CENPK	ENSOARP00000018616	ENSOARP00000006767
	CENPN	ENSOARP00000018616	ENSOARP00000008803
	CENPQ	ENSOARP00000018616	ENSOARP00000013014
	CENPU	ENSOARP00000018616	ENSOARP00000008088
	CEP55	ENSOARP00000018616	ENSOARP00000003366
	CEP78	ENSOARP00000018616	ENSOARP00000013257
	CETN3	ENSOARP00000018616	ENSOARP00000017443
	CHAF1B	ENSOARP00000018616	ENSOARP00000015023
	CKAP2	ENSOARP00000018616	ENSOARP00000009966
	CKAP5	ENSOARP00000018616	ENSOARP00000004521
	CLSPN	ENSOARP00000018616	ENSOARP00000020991
	CPEB2	ENSOARP00000018616	ENSOARP00000009358
	CPEB4	ENSOARP00000018616	ENSOARP00000004537
	DCTN5	ENSOARP00000018616	ENSOARP00000018550
	DSN1	ENSOARP00000018616	ENSOARP00000017368
	DYNLL1	ENSOARP00000018616	ENSOARP00000013319
	E2F1	ENSOARP00000018616	ENSOARP00000009166
	ECT2	ENSOARP00000018616	ENSOARP00000022285
	ERCC6L	ENSOARP00000018616	ENSOARP00000006330
	ESCO2	ENSOARP00000018616	ENSOARP00000015925
	FBXO5	ENSOARP00000018616	ENSOARP00000004240
	H2AX	ENSOARP00000018616	ENSOARP00000018290
	H2BC3	ENSOARP00000018616	ENSOARP00000001485
	HIPK2	ENSOARP00000018616	ENSOARP00000012589
	HMMR	ENSOARP00000018616	ENSOARP00000015160
	KIF11	ENSOARP00000018616	ENSOARP00000000665
	KIF18A	ENSOARP00000018616	ENSOARP00000016321
	KIF24	ENSOARP00000018616	ENSOARP00000009998
	KIF2C	ENSOARP00000018616	ENSOARP00000001155
	KNTC1	ENSOARP00000018616	ENSOARP00000010068
	LOC101108086	ENSOARP00000018616	ENSOARP00000021556
	LRRC66	ENSOARP00000018616	ENSOARP00000019768
	MCM3	ENSOARP00000018616	ENSOARP00000015188
	MCM4	ENSOARP00000018616	ENSOARP00000013709
	MCM5	ENSOARP00000018616	ENSOARP00000019895
	MCM6	ENSOARP00000018616	ENSOARP00000011387
	MCM7	ENSOARP00000018616	ENSOARP00000019106
	MELK	ENSOARP00000018616	ENSOARP00000012375
	NCAPD2	ENSOARP00000018616	ENSOARP00000008630
	NCAPG	ENSOARP00000018616	ENSOARP00000004293
	NCAPG2	ENSOARP00000018616	ENSOARP00000008583
	NCAPH	ENSOARP00000018616	ENSOARP00000014924
	NDC80	ENSOARP00000018616	ENSOARP00000010311
	NDE1	ENSOARP00000018616	ENSOARP00000009360
	NEK2	ENSOARP00000018616	ENSOARP00000012293
	NUF2	ENSOARP00000018616	ENSOARP00000011995
	NUP43	ENSOARP00000018616	ENSOARP00000003020
	NUSAP1	ENSOARP00000018616	ENSOARP00000021854
	ODF2L	ENSOARP00000018616	ENSOARP00000015608
	PLK4	ENSOARP00000018616	ENSOARP00000016839
	PPP1R12A	ENSOARP00000018616	ENSOARP00000016152
	PPP2R5C	ENSOARP00000018616	ENSOARP00000002581
	PRKACA	ENSOARP00000018616	ENSOARP00000006933
	RAD51	ENSOARP00000018616	ENSOARP00000021748
	RAD54L	ENSOARP00000018616	ENSOARP00000002401
	RANBP1	ENSOARP00000018616	ENSOARP00000019660
	RRM1	ENSOARP00000018616	ENSOARP00000001360
	RRM2	ENSOARP00000018616	ENSOARP00000016451
	SHCBP1	ENSOARP00000018616	ENSOARP00000016512
	SKA1	ENSOARP00000018616	ENSOARP00000004661
	SKA2	ENSOARP00000018616	ENSOARP00000012944
	SKA3	ENSOARP00000018616	ENSOARP00000014650
	SKP2	ENSOARP00000018616	ENSOARP00000011732
	SMC2	ENSOARP00000018616	ENSOARP00000007938
	SPAG5	ENSOARP00000018616	ENSOARP00000001047
	SPC25	ENSOARP00000018616	ENSOARP00000004386
	STIL	ENSOARP00000018616	ENSOARP00000003806
	TOP2A	ENSOARP00000018616	ENSOARP00000015382
	TPX2	ENSOARP00000018616	ENSOARP00000001484
	TTK	ENSOARP00000018616	ENSOARP00000007667
	UBE2C	ENSOARP00000018616	ENSOARP00000006978
	UBE2D1	ENSOARP00000018616	ENSOARP00000013850
	UBE2T	ENSOARP00000018616	ENSOARP00000019910
	VRK1	ENSOARP00000018616	ENSOARP00000000087
	W5P6X3_SHEEP	ENSOARP00000018616	ENSOARP00000006177
	W5PN40_SHEEP	ENSOARP00000018616	ENSOARP00000011865
	W5PS91_SHEEP	ENSOARP00000018616	ENSOARP00000013320
	WDHD1	ENSOARP00000018616	ENSOARP00000022656
	ZWILCH	ENSOARP00000018616	ENSOARP00000019558
	ZWINT	ENSOARP00000018616	ENSOARP00000014014
