# Supplementary material for: Tailor-made 3D in vitro maturation of early antral follicles uncovers cumulus-cell transcriptomic driver signature to predict oocyte competence
Source: Front Endocrinol (Lausanne). 2025 Oct 1;16:1629815. doi: 10.3389/fendo.2025.1629815 (PMC12520894; doi:10.3389/fendo.2025.1629815)
Supplement: Supplementary Table 1 — (Excel). The 12 centrality coefficients of each DEG of Network 1(MIIEndpoint- GVStartpoint) (Sheet: N1 MII-GV) and Network 2(GVEndpoint-GVStartpoint) (Sheet: N2 GV-GV) were scored using CytoHUBba. More in detail, they are closeness, degree, MCC, radiality, stress, MCN, DNMC, betweenness, clustering coefficient, eccentricity, bottleneck, and EPC. Network 1(MIIEndpoint- GVStartpoint) and Network 2(GVEndpoint-GVStartpoint) top 10 DEGs defined on each centrality coefficient score (Sheets: Top 10 N1 and N2 respectively). Venn diagram analysis of the top 10 DEGs of Network 1(MIIEndpoint- GVStartpoint) (Sheet: Ranking N1) and Network 2(GVEndpoint-GVStartpoint)(Sheet: Ranking N2) shows DEGs overlapping across the 12 algorithms. DEGs that are in the top 10 in at least 5 of the 6 algorithms are highlighted in bold. (Network1_Normalized) and (Network2_Normalized) include dataset values that have been statistically normalized using the standard score formula. [file DataSheet1.zip › Supplementary datasheets and tables/Supplementary Table 1.xlsx]

## Sheet: N1 MII-GV
NETWORK 1 MII-GV
node_name		MCC	DMNC	MNC	Degree	EPC	BottleNeck	EcCentricity	Closeness	Radiality	Betweenness	Stress	ClusteringCoefficient
9940.ENSOARP00000000025	PIGS	6	0.30898	3	5	69.016	2	0.11571	269.018	5.40808	2356.61	15722	0.2
9940.ENSOARP00000000038	LOC101120309	0	0	0	0	1	0	0	0	0	0	0	0
9940.ENSOARP00000000065	ARHGAP28	5	0.30779	2	5	100.337	1	0.15428	288.283	5.66269	1638.72	9576	0.1
9940.ENSOARP00000000087	VRK1	11	0.46346	3	8	268.765	2	0.15428	345.15	6.15441	2285.74	22114	0.10714
9940.ENSOARP00000000110	W5NPM0_SHEEP	6	0.46346	3	3	4.76	1	0.10286	189.894	3.91016	0	0	1
9940.ENSOARP00000000132	CPM	3	0	1	3	91.246	2	0.15428	278.883	5.56295	391.922	2376	0
9940.ENSOARP00000000139	PRKCD	5	0.30779	2	5	173.364	1	0.13224	314.693	5.93917	539.458	5932	0.2
9940.ENSOARP00000000143	W5NPQ3_SHEEP	0	0	0	0	1	0	0	0	0	0	0	0
9940.ENSOARP00000000189	CLDN11	1	0	1	1	26.785	1	0.13224	237.45	4.9601	0	0	0
9940.ENSOARP00000000238	ADRA1D	4	0	1	4	105.486	6	0.13224	298.843	5.75281	10170.2	129164	0
9940.ENSOARP00000000276	ECI2	67	0.27027	14	18	378.57	1	0.15428	352.3	6.22616	7110.83	76586	0.16993
9940.ENSOARP00000000312	PFAS	3	0.30779	2	3	149.317	1	0.13224	320.826	5.97505	247.92	2154	0.33333
9940.ENSOARP00000000329	ADAMTS7	3	0	1	3	73.286	1	0.11571	269.932	5.44483	292.273	1544	0
9940.ENSOARP00000000333	MAP3K5	2	0	1	2	127.692	1	0.15428	309.183	5.8788	1.75364	44	0
9940.ENSOARP00000000419	NDFIP2	3	0	1	3	38.166	1	0.11571	250.706	5.14997	74.4189	426	0
9940.ENSOARP00000000430	S100A12	3	0	1	3	86.547	2	0.13224	279.402	5.55857	2204.06	17786	0
9940.ENSOARP00000000484	MOCS1	727	0.5854	7	12	277.344	5	0.13224	341.66	6.15091	7463.4	69338	0.25758
9940.ENSOARP00000000525	ADGRG1	2	0	1	2	79.051	1	0.13224	275.645	5.52182	271.725	1076	0
9940.ENSOARP00000000542	CIB2	3	0	1	3	40.712	1	0.13224	248.926	5.12809	289.751	1260	0
9940.ENSOARP00000000549	PRR16	1	0	1	1	1.159	1	0.00175	1	0.00524	0	0	0
9940.ENSOARP00000000582	GPC6	2	0	1	2	63.555	1	0.13224	263.431	5.36171	41.858	272	0
9940.ENSOARP00000000593	CDCA7	161205120	0.91537	16	16	421.428	1	0.13224	350.826	6.17541	28.2378	840	0.85
9940.ENSOARP00000000602	ACOT4	3	0	1	3	82.143	2	0.13224	269.75	5.42995	621.839	3140	0
9940.ENSOARP00000000604	IDH3A	206	0.26407	20	22	399.1	20	0.15428	380.117	6.41515	13142.7	105256	0.18615
9940.ENSOARP00000000619	NPTX2	2	0	1	2	22.441	1	0.13224	233.669	4.89361	389.317	1132	0
9940.ENSOARP00000000664	FAM83D	15126	0.69834	10	10	347.378	1	0.13224	341.293	6.12204	46.5955	850	0.77778
9940.ENSOARP00000000665	KIF11	9.22337e+13	0.90108	98	98	462.451	15	0.15428	450.9	6.73276	5922.95	163028	0.46013
9940.ENSOARP00000000684	ACSBG1	21	0.25611	7	12	254.821	7	0.13224	306.812	5.80968	5690.13	41792	0.15152
9940.ENSOARP00000000718	LOC101108137	0	0	0	0	1	0	0	0	0	0	0	0
9940.ENSOARP00000000768	TNFRSF12A	1	0	1	1	10.341	1	0.11571	219.423	4.64512	0	0	0
9940.ENSOARP00000000776	PLPBP	3	0	1	3	88.288	1	0.11571	268.358	5.41245	113.199	710	0
9940.ENSOARP00000000815	MET	58	0.36588	7	29	411.854	37	0.15428	377.933	6.39677	34343.1	263218	0.05172
9940.ENSOARP00000000822	FAM161B	0	0	0	0	1	0	0	0	0	0	0	0
9940.ENSOARP00000000847	GPR180	0	0	0	0	1	0	0	0	0	0	0	0
9940.ENSOARP00000000849	ERI3	2	0	1	2	38.177	1	0.13224	240.674	5.01873	47.6103	200	0
9940.ENSOARP00000000853	PARP1	410254	0.45211	26	28	454.735	5	0.15428	385.05	6.42302	5323.35	65668	0.30423
9940.ENSOARP00000000854	COQ6	85	0.35915	10	15	282.382	11	0.13224	318.471	5.9138	8146.23	66902	0.17143
9940.ENSOARP00000000862	HHIPL1	0	0	0	0	1	0	0	0	0	0	0	0
9940.ENSOARP00000000876	ACACA	876	0.45368	12	16	349.737	6	0.15428	357.55	6.28303	9016.34	88288	0.26667
9940.ENSOARP00000000897	ENTPD5	316	0.57279	9	13	328.567	3	0.13224	352.076	6.23228	5224.03	55754	0.32051
9940.ENSOARP00000000930	CUEDC2	3	0	1	3	69.099	2	0.13224	269.24	5.40808	2753.89	25536	0
9940.ENSOARP00000000950	TFPI2	7	0.30898	3	6	182.552	1	0.13224	300.976	5.79481	503.919	3176	0.13333
9940.ENSOARP00000001006	ANKRD12	80664	0.7582	10	10	351.714	1	0.13224	338.76	6.10192	7.04132	148	0.84444
9940.ENSOARP00000001047	SPAG5	9.22337e+13	1.05828	58	60	462.451	4	0.15428	420.133	6.60939	6983.94	96950	0.59492
9940.ENSOARP00000001155	KIF2C	9.22337e+13	0.99167	74	74	462.451	1	0.15428	424.317	6.59014	1220.96	46652	0.55276
9940.ENSOARP00000001173	CHRNA3	7	0.46346	3	4	21.199	4	0.11571	232.173	4.83324	6330	79662	0.5
9940.ENSOARP00000001183	GID4	3	0	1	3	80.03	1	0.13224	273.529	5.47108	143.249	1598	0
9940.ENSOARP00000001208	COX4I2	1491	0.59666	9	10	257.184	4	0.13224	330.169	6.02754	4817.37	44862	0.55556
9940.ENSOARP00000001211	PPP4R1	10	0.37893	4	6	223.965	1	0.13224	316.343	5.91905	423.357	3336	0.33333
9940.ENSOARP00000001225	CHRNB4	6	0.46346	3	3	4.353	1	0.10286	189.894	3.91016	0	0	1
9940.ENSOARP00000001243	ITGA6	40	0.34989	8	8	222.76	3	0.13224	302.01	5.78168	617.473	6222	0.42857
9940.ENSOARP00000001287	RAB31	7	0	1	7	161.615	6	0.15428	325.15	6.02142	4536.43	36776	0
9940.ENSOARP00000001303	BCL2L1	8	0.2842	4	6	195.524	3	0.15428	328.267	6.05204	1403.73	10662	0.2
9940.ENSOARP00000001324	BANF1	10	0.30898	3	9	280.448	1	0.13224	339.026	6.11766	857.93	9300	0.05556
9940.ENSOARP00000001350	LOC101103315	0	0	0	0	1	0	0	0	0	0	0	0
9940.ENSOARP00000001360	RRM1	9.22337e+13	0.67285	74	77	462.451	8	0.15428	441.8	6.71701	28622.7	413540	0.34621
9940.ENSOARP00000001390	H1-2	5	0.30779	2	5	223.688	1	0.15428	325.1	6.01442	39.983	874	0.1
9940.ENSOARP00000001397	MDM1	0	0	0	0	1	0	0	0	0	0	0	0
9940.ENSOARP00000001402	APCDD1	2	0	1	2	49.671	1	0.13224	257.662	5.27071	389.386	2194	0
9940.ENSOARP00000001430	CHI3L1	3	0	1	3	109.696	1	0.15428	294.433	5.73619	824.932	6036	0
9940.ENSOARP00000001432	DHCR7	126	0.49567	8	12	273.347	1	0.13224	309.712	5.84468	4347.55	27102	0.25758
9940.ENSOARP00000001442	CENPI	9.22337e+13	0.84656	46	51	462.451	8	0.15428	402.917	6.49302	10036.3	155686	0.44549
9940.ENSOARP00000001465	ADGRG6	3	0	1	3	56.86	1	0.11571	253.301	5.19897	271.556	1230	0
9940.ENSOARP00000001471	GINS3	9.22337e+13	0.99071	26	26	452.344	1	0.15428	366.867	6.28828	174.273	6086	0.77538
9940.ENSOARP00000001484	TPX2	93445228826	0.85945	18	18	428.772	1	0.15428	359.85	6.26116	764.432	19602	0.76471
9940.ENSOARP00000001485	H2BC3	6798	0.67677	19	19	423.574	3	0.15428	361.583	6.26116	490.854	8968	0.59064
9940.ENSOARP00000001504	SEPT5	5	0	1	5	131.214	5	0.15428	314.7	5.92868	2031.2	15164	0
9940.ENSOARP00000001513	EXOG	5	0	1	5	138.314	3	0.13224	308.712	5.83593	2598.31	29786	0
9940.ENSOARP00000001522	GFPT2	33	0.45378	5	11	243.665	2	0.15428	318.633	5.9558	5268.93	31466	0.16364
9940.ENSOARP00000001566	HIVEP2	2	0	1	2	52.822	1	0.13224	254.681	5.21121	56.7899	624	0
9940.ENSOARP00000001569	COQ8A	48	0.58344	5	5	121.318	1	0.13224	273.719	5.46233	6.8976	62	0.9
9940.ENSOARP00000001573	SCN5A	13	0.30898	3	11	197.494	2	0.15428	329.55	6.06692	7281.63	42452	0.09091
9940.ENSOARP00000001576	STAT3	49467	0.22398	43	44	456.457	3	0.15428	415.2	6.61026	31068.2	389846	0.14165
9940.ENSOARP00000001629	NFATC2IP	591	0.49759	12	17	392.846	6	0.15428	363.167	6.28741	10312.2	102270	0.25735
9940.ENSOARP00000001697	SLC25A12	4	0	1	4	71.59	1	0.11571	274.037	5.46145	591.813	3690	0
9940.ENSOARP00000001716	SCN10A	6	0.30898	3	5	117.279	6	0.13224	309.31	5.8823	3411.91	21748	0.2
9940.ENSOARP00000001777	TMEM176B	3	0.30779	2	3	21.568	2	0.13224	236.686	4.9531	232.923	1020	0.33333
9940.ENSOARP00000001837	MDFIC	0	0	0	0	1	0	0	0	0	0	0	0
9940.ENSOARP00000001843	W5NUJ9_SHEEP	2	0	1	2	19.753	1	0.13224	237.343	4.9531	200.552	1218	0
9940.ENSOARP00000001862	FOXP2	1	0	1	1	7.314	1	0.10286	202.502	4.26102	0	0	0
9940.ENSOARP00000001871	RAB13	8	0.30779	2	8	196.079	2	0.15428	320.617	5.95755	3708.65	33182	0.03571
9940.ENSOARP00000001898	TNNI3	13	0.2842	4	11	204.112	4	0.15428	315.65	5.94267	3213.22	25318	0.09091
9940.ENSOARP00000001915	NASP	9.22337e+13	0.7402	37	38	460.578	4	0.15428	394.367	6.47815	4181.88	69488	0.48791
9940.ENSOARP00000001956	SEMA6A	10	0.25931	5	7	175.643	5	0.13224	309.402	5.87443	2614.33	17328	0.19048
9940.ENSOARP00000001963	TREM1	1	0	1	1	71.812	1	0.15428	294.583	5.73181	0	0	0
9940.ENSOARP00000001972	RIMKLB	9	0.46346	3	6	152.757	3	0.13224	292.126	5.69419	3838.3	24806	0.2
9940.ENSOARP00000001998	ATP6V0A1	6	0	1	6	80.194	5	0.13224	283.312	5.58744	2907.74	13920	0
9940.ENSOARP00000002158	EFEMP1	4	0	1	4	26.81	1	0.11571	232.926	4.82536	850.961	3384	0
9940.ENSOARP00000002160	SMC4	9.22337e+13	0.92659	82	82	462.451	3	0.15428	439.2	6.68813	4783.66	118198	0.50015
9940.ENSOARP00000002209	LAPTM5	4	0.30779	2	4	140.403	1	0.13224	312.476	5.88405	1188.28	17660	0.33333
9940.ENSOARP00000002283	ETNK2	4	0	1	4	63.176	2	0.13224	257.969	5.25059	1363.86	6126	0
9940.ENSOARP00000002291	HIGD2A	8	0.46346	3	5	133.35	2	0.11571	273.937	5.46058	2166.68	17188	0.3
9940.ENSOARP00000002313	NAGLU	4	0	1	4	101.171	2	0.13224	285.76	5.64782	906.407	4748	0
9940.ENSOARP00000002345	HSD17B1	3	0.30779	2	3	97.367	1	0.13224	259.993	5.29696	41.0296	440	0.33333
9940.ENSOARP00000002361	SLC2A3	5	0.30779	2	5	120.965	2	0.13224	297.155	5.76418	1563.65	8676	0.1
9940.ENSOARP00000002365	MC5R	2	0	1	2	37.897	1	0.13224	247.543	5.13859	31.6142	158	0
9940.ENSOARP00000002393	COQ2	69	0.37904	8	14	282.487	6	0.13224	350.269	6.20866	9358.62	82770	0.1978
9940.ENSOARP00000002401	RAD54L	370691606431	0.73713	43	44	461.548	2	0.15428	403.183	6.51227	1948.77	49864	0.46617
9940.ENSOARP00000002456	LSMEM1	0	0	0	0	1	0	0	0	0	0	0	0
9940.ENSOARP00000002473	GPT	23	0.38039	6	9	210.23	2	0.15428	328.917	6.05992	3421.65	20876	0.25
9940.ENSOARP00000002488	ZGRF1	3	0.30779	2	3	162.07	1	0.13224	314.686	5.88668	17.4256	224	0.33333
9940.ENSOARP00000002507	HPSE	2	0	1	2	65.387	1	0.13224	271.75	5.46495	557.432	3824	0
9940.ENSOARP00000002514	PCDH19	3	0	1	3	108.641	1	0.13224	291.021	5.65044	129.493	2010	0
9940.ENSOARP00000002518	PSMC3IP	10	0.25931	5	7	263.308	2	0.15428	333.9	6.06692	2415.1	25464	0.19048
9940.ENSOARP00000002520	CDC25A	4451451240	0.87459	31	31	456.961	1	0.15428	376.567	6.35303	231.72	7438	0.64516
9940.ENSOARP00000002552	S100A13	1	0	1	1	10.977	1	0.11571	219.026	4.63375	0	0	0
9940.ENSOARP00000002561	IFRD1	5	0.30779	2	5	202.444	1	0.15428	322.533	6.01267	366.858	3526	0.1
9940.ENSOARP00000002581	PPP2R5C	729	0.45346	9	10	323.343	4	0.15428	348.65	6.17804	1767.12	26802	0.42222
9940.ENSOARP00000002624	MSMB	2	0	1	2	8.77	1	0.11571	230.06	4.80086	189.906	2554	0
9940.ENSOARP00000002642	SASH1	4	0.30779	2	4	46.296	1	0.13224	250.188	5.13509	315.589	1246	0.33333
9940.ENSOARP00000002748	APOA1	7	0.46346	3	4	116.769	1	0.13224	275.798	5.4912	192.443	1090	0.5
9940.ENSOARP00000002796	CDK5	1596	0.59666	9	18	389.152	6	0.15428	375.117	6.40902	11119.7	125910	0.22876
9940.ENSOARP00000002817	ACAD9	144	0.37904	8	18	351.629	7	0.15428	331.45	6.03017	7965.66	53388	0.13725
9940.ENSOARP00000002819	PRICKLE4	5	0	1	5	111.828	3	0.13224	283.269	5.59094	732.617	4512	0
9940.ENSOARP00000002847	SQSTM1	13	0.25931	5	10	264.833	4	0.15428	341.233	6.16404	4944.07	43026	0.08889
9940.ENSOARP00000002909	RAP2A	8	0.30898	3	7	232.865	1	0.13224	335.652	6.12029	1341.11	17178	0.14286
9940.ENSOARP00000002923	PTX3	40	0.40246	7	9	242.643	3	0.15428	314.733	5.9068	2528.18	14990	0.30556
9940.ENSOARP00000002944	GMDS	38	0.32929	7	12	263.935	2	0.13224	324.229	6.00217	5059.05	38380	0.18182
9940.ENSOARP00000003009	LOC101123081	0	0	0	0	1	0	0	0	0	0	0	0
9940.ENSOARP00000003020	NUP43	928	0.29483	19	23	423.712	5	0.13224	369.66	6.30053	4925.74	64436	0.18182
9940.ENSOARP00000003061	W5NY14_SHEEP	392	0.47886	10	10	252.96	3	0.13224	313.045	5.8858	848.751	13156	0.53333
9940.ENSOARP00000003092	LRRN2	2	0	1	2	34.974	1	0.11571	247.829	5.12372	148.635	726	0
9940.ENSOARP00000003105	TIPARP	4	0	1	4	81.224	2	0.13224	285.848	5.60932	2592.24	24944	0
9940.ENSOARP00000003140	DOCK4	332	0.26025	16	29	436.269	1	0.15428	380	6.40202	13821.8	117484	0.11084
9940.ENSOARP00000003191	MND1	92415602	0.83038	22	22	446.268	1	0.15428	358.783	6.23841	224.297	3888	0.68831
9940.ENSOARP00000003213	KCNAB1	3	0	1	3	44.278	1	0.13224	253.248	5.19022	252.667	1188	0
9940.ENSOARP00000003258	MAOA	39	0.23416	12	13	332.005	8	0.15428	353.533	6.25416	6336.4	94246	0.20513
9940.ENSOARP00000003275	NDUFA3	1681	0.66826	9	10	291.663	1	0.13224	319.243	5.93393	472.202	7418	0.62222
9940.ENSOARP00000003314	AKAP12	6	0	1	6	147.251	1	0.13224	290.269	5.66619	1309.46	6402	0
9940.ENSOARP00000003363	ARHGAP21	2	0	1	2	66.171	1	0.13224	270.01	5.44395	49.1307	358	0
9940.ENSOARP00000003366	CEP55	9.22337e+13	1.05163	62	65	462.451	4	0.15428	419.867	6.59101	9531.58	129666	0.56346
9940.ENSOARP00000003397	C1QTNF1	0	0	0	0	1	0	0	0	0	0	0	0
9940.ENSOARP00000003406	TTC13	6	0.30898	3	5	184.943	1	0.13224	313.386	5.89193	1124.9	10886	0.2
9940.ENSOARP00000003408	NUTF2	795	0.55995	11	14	397.297	2	0.13224	350.826	6.19904	1940.41	25430	0.37363
9940.ENSOARP00000003414	CCL25	18	0.45378	5	5	125.796	1	0.13224	262.733	5.30833	15.9319	168	0.7
9940.ENSOARP00000003445	RBP4	0	0	0	0	1	0	0	0	0	0	0	0
9940.ENSOARP00000003452	RPA2	9.22337e+13	0.71116	57	64	462.451	13	0.15428	422.317	6.60939	22526.2	307256	0.34177
9940.ENSOARP00000003467	LCAT	12	0.32413	5	7	162.656	2	0.13224	287.321	5.61369	530.245	3478	0.2381
9940.ENSOARP00000003468	LGALS3BP	3	0	1	3	69.208	2	0.13224	279.995	5.56994	2399.31	16958	0
9940.ENSOARP00000003478	NIBAN1	0	0	0	0	1	0	0	0	0	0	0	0
9940.ENSOARP00000003493	KCNIP1	6	0.30779	2	6	79.337	1	0.13224	275.993	5.50345	2504.87	11744	0.06667
9940.ENSOARP00000003501	CKS1B	22237174054224	0.77986	28	28	455.974	1	0.15428	377.117	6.38015	455.086	12374	0.59524
9940.ENSOARP00000003507	MAOB	40	0.23416	12	14	366.689	1	0.15428	357.2	6.28303	4502.92	76952	0.17582
9940.ENSOARP00000003514	DPEP2	4	0.30779	2	4	88.707	2	0.13224	271.088	5.45183	2502.53	17884	0.16667
9940.ENSOARP00000003552	SULF1	5	0.30779	2	5	68.357	3	0.13224	269.133	5.4142	2653.68	14968	0.1
9940.ENSOARP00000003561	IFI6	121	0.64826	5	6	199.044	2	0.13224	291.648	5.67581	700.827	5034	0.66667
9940.ENSOARP00000003574	NFIL3	8	0.46346	3	5	159.883	1	0.11571	282.663	5.58132	396.544	2520	0.4
9940.ENSOARP00000003611	MME	8	0.30779	2	8	143.113	2	0.13224	289.012	5.63294	3019.21	32214	0.03571
9940.ENSOARP00000003644	RALGAPA2	6	0.30779	2	6	142.916	2	0.13224	301.236	5.80443	2267.84	11388	0.06667
9940.ENSOARP00000003718	CMC4	896	0.66441	14	14	396.826	1	0.15428	339.683	6.09317	47.6667	2186	0.64835
9940.ENSOARP00000003726	CALM1	8	0.30898	3	7	164.806	4	0.15428	318.517	5.9558	1432.44	11776	0.09524
9940.ENSOARP00000003733	RMI1	62920572962	0.76691	27	27	455.599	1	0.15428	372.683	6.3364	687.185	12868	0.59259
9940.ENSOARP00000003742	PDK4	140	0.43736	8	13	343.668	2	0.15428	356.067	6.27691	6176.76	61518	0.23077
9940.ENSOARP00000003750	GNG4	16	0.30779	2	16	270.139	8	0.15428	351.75	6.24191	19931.2	150788	0.01667
9940.ENSOARP00000003804	BRCC3	510	0.33503	19	19	428.634	1	0.15428	369.183	6.3259	914.588	13592	0.2924
9940.ENSOARP00000003806	STIL	362966	0.42096	17	19	408.066	2	0.15428	358.717	6.24628	3089.1	36842	0.30409
9940.ENSOARP00000003830	IGF2	20	0.2041	8	14	279.359	3	0.15428	332.25	6.08004	5540.38	39984	0.08791
9940.ENSOARP00000003847	ZNF304	2	0	1	2	66.113	1	0.13224	276.736	5.5227	455.871	3882	0
9940.ENSOARP00000003852	DPYSL3	80	0.40573	9	11	233.331	1	0.13224	315.176	5.93655	2570.46	20614	0.30909
9940.ENSOARP00000003909	TOX2	3	0	1	3	99.898	1	0.13224	300.152	5.77643	723.367	7144	0
9940.ENSOARP00000003919	CD320	3	0	1	3	50.253	1	0.13224	270.743	5.45008	776.658	3542	0
9940.ENSOARP00000003929	W5P0I1_SHEEP	0	0	0	0	1	0	0	0	0	0	0	0
9940.ENSOARP00000003930	NDUFA7	1689	0.52601	11	12	287.814	1	0.13224	300.683	5.73006	1088.53	7782	0.4697
9940.ENSOARP00000003942	SLC35G1	3	0	1	3	76.075	2	0.13224	275.571	5.50782	1373.09	11574	0
9940.ENSOARP00000004005	TMLHE	4	0	1	4	76.701	2	0.13224	271.919	5.4492	2493.1	19916	0
9940.ENSOARP00000004063	SEMA7A	2	0	1	2	82.91	1	0.13224	274.371	5.4947	33.1841	490	0
9940.ENSOARP00000004104	LOC101121527	0	0	0	0	1	0	0	0	0	0	0	0
9940.ENSOARP00000004130	CYP11A1	22	0.23866	9	9	185.896	2	0.15428	306.633	5.85168	1922.48	13158	0.27778
9940.ENSOARP00000004206	CALB2	7	0	1	7	157.396	1	0.15428	307.183	5.8683	2730.7	14146	0
9940.ENSOARP00000004209	CARMIL1	1	0	1	1	18.433	1	0.11571	225.849	4.76149	0	0	0
9940.ENSOARP00000004240	FBXO5	83707054952313	0.63446	37	38	460.27	8	0.15428	396.5	6.49827	13955.8	218192	0.41821
9940.ENSOARP00000004281	LIPG	11	0.46346	3	8	163.259	2	0.15428	298.1	5.74931	2364.28	14044	0.14286
9940.ENSOARP00000004293	NCAPG	9.22337e+13	1.01516	69	70	462.451	2	0.15428	420.4	6.57964	5143.6	87290	0.5619
9940.ENSOARP00000004355	BEND5	0	0	0	0	1	0	0	0	0	0	0	0
9940.ENSOARP00000004368	CREBRF	7	0.30898	3	6	68.548	1	0.13224	271.976	5.4667	2056.15	8436	0.13333
9940.ENSOARP00000004377	ZNF414	0	0	0	0	1	0	0	0	0	0	0	0
9940.ENSOARP00000004386	SPC25	9.22337e+13	1.01589	44	44	461.03	3	0.15428	389.367	6.41427	860.163	19638	0.66808
9940.ENSOARP00000004396	PTPN13	5	0	1	5	76.06	1	0.13224	264.776	5.33546	695.836	2954	0
9940.ENSOARP00000004441	SRM	9	0.30779	2	9	189.31	2	0.13224	301.16	5.77993	3489.53	27254	0.05556
9940.ENSOARP00000004448	FAM222B	2	0.30779	2	2	72.592	1	0.13224	267.09	5.38621	0	0	1
9940.ENSOARP00000004455	MED12L	6	0.30779	2	6	151.397	2	0.13224	302.329	5.76068	2680.04	29332	0.13333
9940.ENSOARP00000004482	LOC101119653	0	0	0	0	1	0	0	0	0	0	0	0
9940.ENSOARP00000004509	LOC101102882	1	0	1	1	11.974	1	0.11571	213.308	4.49813	0	0	0
9940.ENSOARP00000004521	CKAP5	9.22337e+13	0.92429	40	40	461.987	1	0.15428	391.15	6.4344	379.648	14690	0.62692
9940.ENSOARP00000004537	CPEB4	2	0	1	2	100.807	1	0.13224	313.502	5.88143	17.1452	324	0
9940.ENSOARP00000004555	UBL4A	514	0.29417	25	33	453.428	7	0.15428	400.833	6.54552	17672	191934	0.14205
9940.ENSOARP00000004557	MIS12	362880	0.85919	9	9	343.025	1	0.13224	332.369	6.03279	0	0	1
9940.ENSOARP00000004560	ZDHHC14	6	0.30898	3	5	188.187	1	0.13224	309.429	5.88493	799.607	6760	0.2
9940.ENSOARP00000004571	ANK3	5	0.30779	2	5	53.487	2	0.13224	258.771	5.26896	1486.97	5314	0.1
9940.ENSOARP00000004630	ELOVL6	774	0.45814	11	13	295.011	3	0.13224	307.426	5.81843	3983.99	35478	0.34615
9940.ENSOARP00000004647	FSHR	33	0.42794	6	13	284.546	3	0.15428	340.083	6.15791	6842.64	48306	0.12821
9940.ENSOARP00000004661	SKA1	9.22337e+13	0.99685	42	42	460.63	1	0.15428	383.083	6.36265	278.432	7816	0.66551
9940.ENSOARP00000004671	ANLN	9.22337e+13	0.91363	60	60	462.451	2	0.15428	420.15	6.61639	9149.1	158614	0.54407
9940.ENSOARP00000004691	TMEM26	4	0.30779	2	4	112.656	1	0.13224	305.393	5.8508	2440.42	14904	0.16667
9940.ENSOARP00000004694	FLRT3	3	0	1	3	29.237	1	0.11571	233.379	4.86911	106.487	498	0
9940.ENSOARP00000004713	ARID5B	5	0.30779	2	5	157.18	2	0.13224	289.638	5.64257	595.241	4666	0.1
9940.ENSOARP00000004731	CDKN2C	32	0.51861	5	7	268.414	3	0.15428	333.3	6.08442	3720.72	49842	0.38095
9940.ENSOARP00000004772	ERAL1	8	0.30898	3	7	255.051	1	0.13224	309.519	5.85255	390.715	3778	0.14286
9940.ENSOARP00000004778	RTKN2	2	0.30779	2	2	106.782	1	0.15428	301.617	5.80356	0	0	1
9940.ENSOARP00000004801	EGR2	3	0	1	3	57.498	2	0.13224	255.924	5.22871	238.108	1964	0
9940.ENSOARP00000004811	HELLS	9.22337e+13	0.81447	80	81	462.451	7	0.15428	436.35	6.66626	8372.95	166428	0.4321
9940.ENSOARP00000004816	NAMPT	157	0.61814	6	16	373.088	8	0.13224	368.093	6.34603	9332.91	80678	0.15
9940.ENSOARP00000004821	PRKAG2	18	0.23775	6	14	259.627	12	0.15428	351.883	6.24103	10514	66882	0.06593
9940.ENSOARP00000004825	MRO	1	0	1	1	9.625	1	0.11571	227.62	4.77986	0	0	0
9940.ENSOARP00000004845	NR1D2	126	0.57059	6	6	189.279	1	0.11571	291.704	5.65832	93.6517	1390	0.8
9940.ENSOARP00000004859	STIP1	159	0.43736	8	16	387.799	1	0.13224	363.293	6.30228	5829.92	68898	0.18333
9940.ENSOARP00000004941	TAC1	9	0.30779	2	9	145.608	6	0.15428	307.733	5.86393	8373.52	56398	0.05556
9940.ENSOARP00000004985	CNDP2	17	0.32413	5	12	243.529	3	0.13224	317.893	5.9418	5133.25	26884	0.10606
9940.ENSOARP00000005043	LRIG3	4	0.30779	2	4	77.757	4	0.13224	277.498	5.52095	3987.99	34638	0.16667
9940.ENSOARP00000005055	LOC100101238	8	0.37893	4	4	123.872	1	0.13224	262.893	5.31008	16.9116	132	0.66667
9940.ENSOARP00000005107	MBD2	3	0	1	3	102.289	1	0.13224	281.893	5.58744	555.951	5788	0
9940.ENSOARP00000005114	PPP2R5D	988	0.37162	14	14	372.065	1	0.15428	360.783	6.27253	2676.94	38668	0.36264
9940.ENSOARP00000005116	UBE2H	7	0.2842	4	5	208.805	1	0.15428	311.567	5.8963	228.756	1828	0.3
9940.ENSOARP00000005124	KIF15	9.22337e+13	0.99212	64	66	462.451	1	0.15428	420.667	6.59539	4863.61	86198	0.54406
9940.ENSOARP00000005175	SIRT1	6511	0.2743	38	45	458.917	22	0.15428	419.05	6.64789	36736.9	379598	0.13535
9940.ENSOARP00000005185	BRCA1	182501020307	0.50162	79	80	462.451	2	0.15428	438.817	6.68726	14822.8	257064	0.26709
9940.ENSOARP00000005195	C18orf54	7	0.46346	3	4	55.656	1	0.13224	260.798	5.30308	217.974	1020	0.5
9940.ENSOARP00000005209	HOPX	0	0	0	0	1	0	0	0	0	0	0	0
9940.ENSOARP00000005222	MPC1	1	0	1	1	25.725	1	0.11571	244.461	5.06685	0	0	0
9940.ENSOARP00000005230	TM4SF1	5	0	1	5	98.435	2	0.13224	284.131	5.61282	792.122	4732	0
9940.ENSOARP00000005233	COL1A1	748	0.2581	27	27	399.084	5	0.15428	348.633	6.15441	9929.66	71234	0.19943
9940.ENSOARP00000005255	CAMTA2	4	0	1	4	18.805	1	0.11571	228.963	4.77199	524.219	1864	0
9940.ENSOARP00000005270	FGF14	39	0.32073	8	11	311.204	4	0.15428	351.1	6.22441	3525.93	32902	0.2
9940.ENSOARP00000005333	RUVBL1	97672	0.32618	47	53	462.451	8	0.15428	409.25	6.53239	26935.7	302388	0.16473
9940.ENSOARP00000005360	CEP85	11	0.30898	3	7	194.097	3	0.15428	333.267	6.09142	5655.65	52612	0.2381
9940.ENSOARP00000005387	SMOC2	2	0	1	2	41.144	2	0.13224	260.048	5.31883	2114	15594	0
9940.ENSOARP00000005400	DSEL	0	0	0	0	1	0	0	0	0	0	0	0
9940.ENSOARP00000005420	HBP1	0	0	0	0	1	0	0	0	0	0	0	0
9940.ENSOARP00000005433	VHL	21	0.2927	7	10	304.121	1	0.15428	334.7	6.09929	1954.62	15892	0.17778
9940.ENSOARP00000005444	TMEM126A	4	0.30779	2	4	145.418	1	0.13224	283.719	5.58832	184.091	1076	0.16667
9940.ENSOARP00000005500	CDK2AP1	6	0.30779	2	6	242.541	2	0.15428	335.333	6.10629	3386.32	37764	0.13333
9940.ENSOARP00000005556	DLG2	7	0.30779	2	7	131.971	9	0.15428	326.567	6.03192	9855.6	81196	0.04762
9940.ENSOARP00000005597	C12orf65	148	0.61814	6	10	303.929	1	0.13224	338.126	6.10279	1211.3	13980	0.31111
9940.ENSOARP00000005599	FANCD2	27966366586	0.5828	51	51	462.01	1	0.15428	408.833	6.54464	3199.34	68652	0.36549
9940.ENSOARP00000005615	ABAT	12	0.30898	3	11	231.193	5	0.15428	316	5.92605	4969.51	34358	0.09091
9940.ENSOARP00000005634	PCYOX1L	2	0	1	2	44.169	1	0.11571	257.368	5.27071	119.723	564	0
9940.ENSOARP00000005660	PLEKHA7	1	0	1	1	1.156	1	0.00175	1	0.00524	0	0	0
9940.ENSOARP00000005671	ORC1	9.22337e+13	0.78643	74	74	462.451	1	0.15428	432.25	6.66101	4696.25	111966	0.43836
9940.ENSOARP00000005680	TPGS2	0	0	0	0	1	0	0	0	0	0	0	0
9940.ENSOARP00000005708	MMP1	80	0.43736	8	8	294.476	1	0.15428	338.45	6.12816	733.234	10584	0.53571
9940.ENSOARP00000005709	CDK4	9.22337e+13	0.70265	71	71	462.451	1	0.15428	437.183	6.70038	9733.24	206284	0.39678
9940.ENSOARP00000005763	ADI1	4	0.30779	2	4	109.33	1	0.13224	282.431	5.59882	462.2	2746	0.16667
9940.ENSOARP00000005783	MRPL2	808	0.27027	24	24	429.561	1	0.15428	383.217	6.4344	8216.5	83042	0.21739
9940.ENSOARP00000005798	BACE1	3	0.30779	2	3	111.013	1	0.13224	293.736	5.73094	231.888	2474	0.33333
9940.ENSOARP00000005813	MCM10	9.22337e+13	0.88346	81	81	462.451	2	0.15428	440.567	6.70301	4554.51	117358	0.4787
9940.ENSOARP00000005819	NDRG1	3	0.30779	2	3	28.769	2	0.13224	253.712	5.21384	1116.12	8386	0.33333
9940.ENSOARP00000005842	RIPOR2	5	0.30779	2	5	110.671	2	0.15428	302.6	5.81843	2402.43	22570	0.1
9940.ENSOARP00000005847	CEP41	20	0.45378	5	7	238.88	3	0.13224	328.426	6.00392	3059.24	38000	0.33333
9940.ENSOARP00000005853	MMD	2	0	1	2	18.304	2	0.11571	248.568	5.13072	2114	16900	0
9940.ENSOARP00000005944	PIGF	4	0.30779	2	4	73.94	2	0.13224	272.086	5.4597	1178.1	5484	0.16667
9940.ENSOARP00000005967	PLSCR1	2	0.30779	2	2	83.341	1	0.13224	249.555	5.14034	0	0	1
9940.ENSOARP00000005993	PHYH	2	0	1	2	53.779	1	0.11571	264.251	5.37046	200.497	982	0
9940.ENSOARP00000005997	TKDP5	0	0	0	0	1	0	0	0	0	0	0	0
9940.ENSOARP00000006005	SLC25A44	2	0	1	2	93.618	1	0.13224	276.421	5.50782	66.6393	482	0
9940.ENSOARP00000006013	DPP3	4	0	1	4	115.446	1	0.13224	293.398	5.69594	1115.33	14892	0
9940.ENSOARP00000006041	PLSCR4	3	0	1	3	69.701	1	0.13224	272.269	5.46758	448.269	2220	0
9940.ENSOARP00000006063	CDCA3	9.22337e+13	1.05753	71	72	462.451	5	0.15428	427.317	6.62864	4079.36	78398	0.58059
9940.ENSOARP00000006079	SEC11C	7	0.30779	2	7	125.353	4	0.15428	297.917	5.77556	4080.66	20976	0.04762
9940.ENSOARP00000006112	PLOD2	36	0.34989	8	10	250.972	5	0.13224	317.86	5.93393	2131.76	20124	0.28889
9940.ENSOARP00000006120	USP27X	3	0	1	3	160.431	1	0.15428	339.983	6.16229	42.8273	1310	0
9940.ENSOARP00000006127	ATF7IP2	1	0	1	1	61.161	1	0.13224	261.926	5.30571	0	0	0
9940.ENSOARP00000006160	APEX2	3991681	0.89931	11	12	385.575	1	0.15428	351.567	6.19816	172.78	3266	0.80303
9940.ENSOARP00000006161	DDX39A	75	0.3791	10	11	320.502	4	0.15428	337.467	6.09929	1227.41	13028	0.34545
9940.ENSOARP00000006165	CENPH	9.22337e+13	0.77945	39	39	462.451	3	0.15428	392.567	6.45277	819.612	24288	0.53306
9940.ENSOARP00000006177	W5P6X3_SHEEP	9.22337e+13	0.8708	82	82	462.451	5	0.15428	438.567	6.68813	4811.26	105802	0.47004
9940.ENSOARP00000006192	SLC9A9	7	0.30779	2	7	120.907	8	0.13224	292.679	5.67231	3144.82	28636	0.09524
9940.ENSOARP00000006218	DTNA	2	0	1	2	18.497	2	0.11571	234.66	4.90936	2114	23252	0
9940.ENSOARP00000006237	PDLIM1	2	0	1	2	68.065	1	0.13224	300.186	5.76243	395.366	4634	0
9940.ENSOARP00000006258	XRCC2	12461380101	0.70654	21	22	441.777	1	0.13224	357.626	6.21566	1036.76	18992	0.54113
9940.ENSOARP00000006324	GMNN	9.22337e+13	0.89611	56	57	462.451	3	0.15428	413.15	6.56214	3693.91	64376	0.52632
9940.ENSOARP00000006330	ERCC6L	26317230374771	0.70429	48	49	462.451	7	0.15428	406.083	6.52189	6103.37	110932	0.43197
9940.ENSOARP00000006360	TSACC	2	0	1	2	61.659	2	0.13224	290.14	5.65044	2087.2	32314	0
9940.ENSOARP00000006397	EBF4	1	0	1	1	15.568	1	0.11571	231.156	4.85773	0	0	0
9940.ENSOARP00000006442	RFWD3	38	0.47549	6	8	282.836	1	0.13224	333.06	6.05379	767.264	8488	0.35714
9940.ENSOARP00000006457	PHB	6	0.30898	3	5	195.018	3	0.13224	312.693	5.90418	1182.76	10866	0.2
9940.ENSOARP00000006497	SORBS1	4	0.30779	2	4	129.94	1	0.15428	292.15	5.70644	580.073	3276	0.16667
9940.ENSOARP00000006502	TP53INP1	4	0.30779	2	4	134.33	1	0.13224	308.552	5.8858	655.683	4308	0.16667
9940.ENSOARP00000006527	TALDO1	55	0.29929	10	16	317.692	3	0.15428	340.383	6.15354	6453.61	40678	0.14167
9940.ENSOARP00000006537	W5P7Y3_SHEEP	480	0.69516	7	7	237.908	1	0.15428	318.45	5.9628	30.1126	474	0.90476
9940.ENSOARP00000006559	RNF125	4	0	1	4	170.23	1	0.13224	313.962	5.9453	502.895	3912	0
9940.ENSOARP00000006570	NAXE	24	0.45378	5	11	284.954	5	0.13224	325.379	6.0188	3581.53	21772	0.14545
9940.ENSOARP00000006617	FAM20C	0	0	0	0	1	0	0	0	0	0	0	0
9940.ENSOARP00000006620	CCNE2	317351631404	0.72433	50	50	462.451	1	0.15428	402.233	6.50789	3074.56	56934	0.45714
9940.ENSOARP00000006668	TIMM50	67	0.29929	10	15	355.492	2	0.13224	363.476	6.29616	6446.72	55042	0.15238
9940.ENSOARP00000006698	FAP	7	0	1	7	100.768	2	0.13224	283.393	5.58919	2066.76	10586	0
9940.ENSOARP00000006719	NHP2	341	0.23501	22	23	423.649	5	0.15428	365.583	6.3014	6538.62	67516	0.17787
9940.ENSOARP00000006729	DCTPP1	57	0.52304	6	9	288.961	3	0.13224	340.869	6.13604	3634.52	48942	0.33333
9940.ENSOARP00000006735	PPWD1	33	0.29157	8	9	278.959	2	0.13224	318.695	5.9068	714.957	8270	0.27778
9940.ENSOARP00000006745	C6H4orf50	0	0	0	0	1	0	0	0	0	0	0	0
9940.ENSOARP00000006767	CENPK	9.22337e+13	0.89895	50	50	462.451	4	0.15428	400.433	6.48077	2110.83	48594	0.56735
9940.ENSOARP00000006790	FBL	546	0.34102	16	18	413.875	1	0.15428	360.833	6.27691	2993.99	32568	0.24837
9940.ENSOARP00000006805	POC1A	12	0.32413	5	7	257.329	1	0.13224	329.61	6.02055	318.324	3844	0.2381
9940.ENSOARP00000006813	GCG	19	0.32413	5	14	239.308	2	0.15428	340.317	6.13691	13452.9	73008	0.06593
9940.ENSOARP00000006823	ASF1B	9.22337e+13	0.72045	53	55	461.527	3	0.15428	414.883	6.56652	8614.99	156876	0.41414
9940.ENSOARP00000006877	DIAPH3	42019936358513	0.70181	25	29	448.029	3	0.15428	382.683	6.4099	9347.03	148104	0.41872
9940.ENSOARP00000006900	JPH1	4	0	1	4	130.406	3	0.13224	308.786	5.86655	470.645	3418	0
9940.ENSOARP00000006909	PLXNA4	29	0.45378	5	8	196.803	1	0.13224	300.645	5.78256	945.771	7784	0.28571
9940.ENSOARP00000006937	MARS1	15	0.30779	2	15	340.391	10	0.15428	359.567	6.27866	10852.3	99994	0.02857
9940.ENSOARP00000006966	IDH3G	65	0.32239	11	12	314.892	1	0.15428	330.033	6.04242	3918.1	25240	0.28788
9940.ENSOARP00000007008	ALDH5A1	19	0.47366	4	11	229.898	5	0.15428	316.283	5.92693	5817.52	31400	0.10909
9940.ENSOARP00000007012	NDC1	22	0.38039	6	8	257.748	2	0.13224	330.236	6.02842	809.392	9146	0.28571
9940.ENSOARP00000007030	RMI2	112577370601	0.87277	26	27	453.296	4	0.15428	374.033	6.3469	3351.29	44606	0.63248
9940.ENSOARP00000007041	RCAN3	3	0	1	3	29.264	1	0.13224	243.948	5.0441	838.553	4510	0
9940.ENSOARP00000007070	FKBP9	6	0	1	6	193.831	2	0.13224	317.012	5.9208	2219.02	19466	0
9940.ENSOARP00000007123	RASA2	5	0	1	5	113.676	3	0.13224	294.576	5.74581	1720.14	12264	0
9940.ENSOARP00000007127	ATP5MC1	1619	0.48538	13	16	346.613	6	0.13224	356.976	6.24978	5494.92	43446	0.31667
9940.ENSOARP00000007131	PTGR1	5	0	1	5	86.048	1	0.13224	258.183	5.24009	556.898	3128	0
9940.ENSOARP00000007154	EGLN3	6	0.30779	2	6	170.099	2	0.13224	299.245	5.76506	2686.67	19242	0.06667
9940.ENSOARP00000007190	ENTPD1	1215	0.50074	15	18	380.419	4	0.15428	372.417	6.37928	9211.56	79528	0.33333
9940.ENSOARP00000007208	PI15	4	0.30779	2	4	42.705	1	0.11571	251.204	5.17272	1201.74	9486	0.16667
9940.ENSOARP00000007220	G6PC3	13	0.28529	6	7	175.752	3	0.15428	306.117	5.86568	1031.57	7034	0.28571
9940.ENSOARP00000007270	IRAK1BP1	1	0	1	1	10.929	1	0.11571	214.658	4.52438	0	0	0
9940.ENSOARP00000007293	B3GNT6	3	0.30779	2	3	53.494	1	0.11571	247.214	5.10797	170.605	712	0.33333
9940.ENSOARP00000007299	LHFPL4	3	0	1	3	67.987	1	0.13224	268.85	5.4247	550.569	3396	0
9940.ENSOARP00000007344	ELF1	1	0	1	1	15.666	1	0.11571	220.91	4.66612	0	0	0
9940.ENSOARP00000007372	VSIR	2	0	1	2	19.16	1	0.11571	234.704	4.88836	231.993	1276	0
9940.ENSOARP00000007409	CLSTN2	2	0	1	2	7.399	2	0.11571	202.005	4.24264	2114	15482	0
9940.ENSOARP00000007425	ENTPD6	313	0.57279	9	10	297.597	5	0.13224	341.626	6.14916	2233.16	30262	0.53333
9940.ENSOARP00000007437	KBTBD6	2	0	1	2	38.65	1	0.13224	257.81	5.28909	93.2057	536	0
9940.ENSOARP00000007443	YOD1	6	0.30779	2	6	112.623	4	0.13224	300.379	5.78256	3930.27	32818	0.06667
9940.ENSOARP00000007457	SNRPA	68	0.43736	8	10	302.832	2	0.13224	332.943	6.04679	771.748	8850	0.33333
9940.ENSOARP00000007485	CTSA	9	0.37893	4	5	99.694	1	0.13224	274.84	5.50082	478.299	2748	0.4
9940.ENSOARP00000007511	LRRC1	6	0	1	6	128.471	5	0.13224	305.302	5.83243	8188.82	88814	0
9940.ENSOARP00000007520	EPB41L4B	3	0	1	3	48.426	2	0.11571	253.863	5.20771	2184.15	18526	0
9940.ENSOARP00000007523	NDUFA11	1716	0.51222	12	12	296.712	1	0.13224	307.19	5.80356	812.05	7954	0.5303
9940.ENSOARP00000007575	MAP1LC3C	3	0.30779	2	3	98.294	1	0.13224	276.421	5.53932	88.8641	618	0.33333
9940.ENSOARP00000007589	CTNNAL1	1	0	1	1	5.305	1	0.10286	190.982	3.98453	0	0	0
9940.ENSOARP00000007601	RGCC	1	0	1	1	8.486	1	0.11571	203.088	4.28027	0	0	0
9940.ENSOARP00000007620	ELOVL4	23	0.32929	7	8	154.299	1	0.13224	266.998	5.33633	1050.06	6484	0.32143
9940.ENSOARP00000007667	TTK	9.22337e+13	0.90241	88	88	462.451	6	0.15428	437.683	6.65926	4312.73	119194	0.47649
9940.ENSOARP00000007701	STK32B	3	0	1	3	49.496	2	0.13224	268.1	5.40895	2251.64	20706	0
9940.ENSOARP00000007704	FOXL2	12	0.47366	4	4	98.458	1	0.13224	278.855	5.5612	25.0837	350	0.83333
9940.ENSOARP00000007715	TENT5A	9	0.25931	5	6	167.467	1	0.13224	307.293	5.82106	564.221	6868	0.26667
9940.ENSOARP00000007749	LAMB1	7	0.46346	3	4	127.373	1	0.13224	268	5.38008	541.092	2220	0.5
9940.ENSOARP00000007764	ACOT11	9	0.30779	2	9	201.851	2	0.15428	305.083	5.81756	3637.53	26102	0.05556
9940.ENSOARP00000007770	TMEM38B	11	0.32413	5	6	120.56	1	0.13224	280.405	5.54195	566.065	3044	0.33333
9940.ENSOARP00000007802	SEC14L2	4	0	1	4	138.25	2	0.13224	317.26	5.94092	1935.31	19560	0
9940.ENSOARP00000007838	SCPEP1	1	0	1	1	2.559	1	0.10286	199.981	4.20589	0	0	0
9940.ENSOARP00000007878	P4HA1	16	0.47366	4	8	203.396	2	0.13224	302.169	5.78606	1697.61	9322	0.21429
9940.ENSOARP00000007886	ABCA1	41	0.34989	8	11	298.825	3	0.15428	339.417	6.14479	3945.86	38292	0.21818
9940.ENSOARP00000007896	AKAP11	3	0	1	3	52.247	2	0.13224	269.495	5.43258	1379.2	9374	0
9940.ENSOARP00000007929	COPZ2	7	0.30898	3	6	155.223	2	0.13224	284.44	5.59619	1182.62	7704	0.13333
9940.ENSOARP00000007938	SMC2	9.22337e+13	0.96936	72	73	462.451	4	0.15428	425.683	6.60939	6354.11	117540	0.53006
9940.ENSOARP00000007941	C4BPA	0	0	0	0	1	0	0	0	0	0	0	0
9940.ENSOARP00000007961	AKR1B1	5	0.30779	2	5	134.55	1	0.13224	297.276	5.76943	629.857	6146	0.1
9940.ENSOARP00000007976	SUV39H2	135	0.38186	9	10	317.375	2	0.15428	342.633	6.15529	1847.66	22974	0.35556
9940.ENSOARP00000007986	LOC101116273	129	0.47564	7	8	175.435	1	0.13224	307.51	5.8613	1822.23	12880	0.46429
9940.ENSOARP00000008036	MTFP1	6	0.30779	2	6	156.696	2	0.13224	301.636	5.79043	1474.5	8816	0.13333
9940.ENSOARP00000008039	DHCR24	59	0.37904	8	11	271.663	1	0.13224	316.029	5.92868	2434.62	18894	0.25455
9940.ENSOARP00000008046	TCEA3	44	0.37904	8	8	248.008	2	0.13224	323.71	5.9593	1159.19	17498	0.46429
9940.ENSOARP00000008060	CABYR	2	0.30779	2	2	44.478	1	0.11571	247.696	5.10185	0	0	1
9940.ENSOARP00000008065	IL6ST	8	0.37893	4	4	143.059	1	0.15428	310.233	5.8858	283.071	9480	0.66667
9940.ENSOARP00000008072	DNAJC9	53	0.43905	7	12	310.332	2	0.15428	344.367	6.16841	3605.08	30534	0.19697
9940.ENSOARP00000008088	CENPU	103926197540	0.74854	32	34	460.588	2	0.15428	385	6.40815	3375.82	49090	0.48307
9940.ENSOARP00000008105	PODNL1	1	0	1	1	56.219	1	0.13224	260.788	5.30308	0	0	0
9940.ENSOARP00000008115	RBM14	5	0.30779	2	5	169.597	2	0.13224	305.995	5.83943	581.463	4058	0.1
9940.ENSOARP00000008123	TTC39C	6	0.30779	2	6	128.628	2	0.13224	295.545	5.74231	3700.12	19878	0.06667
9940.ENSOARP00000008134	PLEKHA1	1	0	1	1	1.156	1	0.00175	1	0.00524	0	0	0
9940.ENSOARP00000008135	SCIN	6	0	1	6	64.835	2	0.13224	260.874	5.29346	1340.28	6192	0
9940.ENSOARP00000008210	BGN	443	0.42441	12	13	334.231	1	0.15428	338.567	6.10979	2646.13	22362	0.37179
9940.ENSOARP00000008218	PKDCC	3	0	1	3	46.188	2	0.11571	248.108	5.11584	2168.46	21318	0
9940.ENSOARP00000008237	SLC8A1	4	0.30779	2	4	80.224	1	0.13224	279.402	5.55595	919.845	4472	0.16667
9940.ENSOARP00000008277	NRCAM	3	0	1	3	40.275	1	0.13224	248.329	5.12984	683.772	2556	0
9940.ENSOARP00000008278	GINS1	9.22337e+13	0.83526	38	38	461.149	1	0.15428	386.6	6.41252	713.515	19890	0.5761
9940.ENSOARP00000008307	CENPW	9.22337e+13	0.81919	52	52	462.451	2	0.15428	415.783	6.59976	3160.88	69622	0.51056
9940.ENSOARP00000008343	SEMA4D	10	0.37893	4	6	200.754	2	0.13224	321.052	5.9908	830.709	6802	0.26667
9940.ENSOARP00000008350	GADD45G	25	0.56839	4	5	192.344	2	0.15428	334.667	6.09667	1944.54	13762	0.6
9940.ENSOARP00000008375	ANKRD37	5	0	1	5	88.622	3	0.13224	282.907	5.59094	2632.99	17960	0
9940.ENSOARP00000008391	ARNTL	278	0.43896	10	10	276.314	2	0.13224	332.526	6.07042	1374.04	24176	0.48889
9940.ENSOARP00000008424	ROR2	0	0	0	0	1	0	0	0	0	0	0	0
9940.ENSOARP00000008440	LCP1	5	0.30779	2	5	93.691	2	0.13224	282.648	5.57957	1093.57	5238	0.2
9940.ENSOARP00000008444	TLL2	1	0	1	1	21.912	1	0.11571	223.951	4.70812	0	0	0
9940.ENSOARP00000008500	TAC3	3	0.30779	2	3	24.057	1	0.13224	240.974	5.00735	643.085	2280	0.33333
9940.ENSOARP00000008502	NELL1	1	0	1	1	54.177	1	0.13224	254.948	5.23746	0	0	0
9940.ENSOARP00000008509	GPX3	126	0.37904	8	8	189.235	2	0.15428	331.033	6.08617	2658.39	20104	0.46429
9940.ENSOARP00000008516	HS3ST1	5	0.30779	2	5	55.81	2	0.11571	253.19	5.18934	629.026	3152	0.1
9940.ENSOARP00000008517	AIF1	5	0.30779	2	5	129.638	2	0.15428	315.717	5.94267	1574.58	9050	0.1
9940.ENSOARP00000008574	GUCY1B1	744	0.65858	7	7	229.694	1	0.13224	304.638	5.82718	133.501	1650	0.85714
9940.ENSOARP00000008583	NCAPG2	9.22337e+13	1.00428	55	56	462.451	4	0.15428	409.4	6.54027	1907.92	44326	0.59286
9940.ENSOARP00000008602	PNPLA8	4	0.30779	2	4	91.091	2	0.13224	275.531	5.48157	3248.1	23734	0.16667
9940.ENSOARP00000008614	SORBS2	9	0.30779	2	9	181.226	2	0.15428	307.217	5.8473	3414.1	22576	0.08333
9940.ENSOARP00000008625	ESM1	2	0.30779	2	2	24.224	1	0.11571	230.526	4.84023	0	0	1
9940.ENSOARP00000008630	NCAPD2	9.22337e+13	1.06702	59	60	462.451	2	0.15428	412.45	6.54814	2814.45	51510	0.61751
9940.ENSOARP00000008654	LEF1	18	0.25611	7	11	278.972	4	0.15428	341.033	6.15004	6880.6	58854	0.12727
9940.ENSOARP00000008677	SLC25A39	3	0	1	3	63.461	1	0.11571	258.799	5.26109	193.522	804	0
9940.ENSOARP00000008706	NINJ1	1	0	1	1	28.248	1	0.13224	241.2	5.03097	0	0	0
9940.ENSOARP00000008709	FST	19	0.47366	4	10	222.665	2	0.15428	341.217	6.14741	4709.28	39846	0.15556
9940.ENSOARP00000008718	GGCT	1	0	1	1	4.001	1	0.10286	199.544	4.19452	0	0	0
9940.ENSOARP00000008737	SMPDL3A	3	0	1	3	46.036	2	0.13224	249.738	5.14472	735.935	6722	0
9940.ENSOARP00000008738	NSDHL	66	0.34989	8	16	355.802	2	0.15428	335.4	6.08967	5902.74	55150	0.14167
9940.ENSOARP00000008765	KCNK2	0	0	0	0	1	0	0	0	0	0	0	0
9940.ENSOARP00000008776	TRIB1	5	0.30898	3	4	82.832	1	0.13224	277.286	5.5332	393.314	2244	0.33333
9940.ENSOARP00000008783	PRIM1	9.22337e+13	0.86299	71	72	462.451	8	0.15428	427.5	6.62689	7220.34	122362	0.47379
9940.ENSOARP00000008803	CENPN	9.22337e+13	0.74668	72	74	462.451	2	0.15428	425.933	6.60851	8744.38	158804	0.39726
9940.ENSOARP00000008810	ITGA2	172	0.3733	11	13	316.128	1	0.15428	326.7	6.00917	3288.19	31228	0.28205
9940.ENSOARP00000008814	CENPP	2084987699	0.51328	34	38	458.754	1	0.15428	405.5	6.55427	8894.74	134140	0.2973
9940.ENSOARP00000008830	GUCY1A1	744	0.65858	7	7	232.376	1	0.13224	304.638	5.82718	133.501	1650	0.85714
9940.ENSOARP00000008844	LRRC2	7	0.30779	2	7	137.457	2	0.13224	283.364	5.57432	2912.07	17196	0.04762
9940.ENSOARP00000008846	ASPN	11	0.32413	5	6	187.261	1	0.13224	294.431	5.69506	922.467	8748	0.33333
9940.ENSOARP00000008852	W5PEI8_SHEEP	2	0	1	2	5.946	1	0.11571	208.199	4.37826	95.8222	578	0
9940.ENSOARP00000008854	RGS19	16	0.33284	6	6	79.207	1	0.13224	271.662	5.44308	1351.41	10234	0.46667
9940.ENSOARP00000009006	NUDT14	12	0.46346	3	9	264.065	1	0.15428	336.733	6.11067	2571.07	18490	0.08333
9940.ENSOARP00000009020	PARP8	24	0.47366	4	13	289.257	5	0.15428	333.783	6.10454	6181.22	41862	0.10256
9940.ENSOARP00000009027	HSD17B10	10	0.30898	3	9	240.761	4	0.13224	319.443	5.96017	2867.12	17468	0.05556
9940.ENSOARP00000009029	FAT1	6	0	1	6	188.339	3	0.13224	307.46	5.84206	1571.71	9738	0
9940.ENSOARP00000009033	LOC101102454	745	0.65858	7	8	240.53	1	0.13224	330.719	6.04329	718.66	11006	0.64286
9940.ENSOARP00000009048	GM2A	6	0	1	6	123.78	3	0.13224	290.071	5.66881	1626.49	11396	0
9940.ENSOARP00000009066	PRR15	6	0	1	6	38.14	2	0.13224	245.229	5.02922	3142.69	20156	0
9940.ENSOARP00000009067	CAB39L	9	0.30779	2	9	152.598	8	0.13224	316.043	5.9138	10956.4	79574	0.02778
9940.ENSOARP00000009068	ARL5A	13	0.38896	5	6	207.283	1	0.13224	316.602	5.9558	839.718	7514	0.4
9940.ENSOARP00000009083	EMB	1	0	1	1	3.114	1	0.10286	177.576	3.59168	0	0	0
9940.ENSOARP00000009125	LSM6	79	0.51223	7	8	276.939	1	0.15428	322.1	5.9768	201.354	3252	0.5
9940.ENSOARP00000009140	PTGES	7	0.2842	4	5	112.288	3	0.15428	305.583	5.83068	1790.59	11094	0.3
9940.ENSOARP00000009149	UHRF1	9.22337e+13	0.91082	59	60	462.451	4	0.15428	422.2	6.62164	5896.94	89756	0.52712
9940.ENSOARP00000009159	MAML2	7	0.46346	3	4	61.759	1	0.13224	256.729	5.24446	203.045	1080	0.5
9940.ENSOARP00000009166	E2F1	128849239017	0.70568	37	38	460.544	4	0.15428	405.083	6.55864	4051.17	66540	0.46515
9940.ENSOARP00000009168	ERCC6L2	12564	0.42374	20	20	436.757	1	0.15428	373.567	6.3434	511.51	17816	0.36316
9940.ENSOARP00000009193	RBMS2	5	0.30779	2	5	122.883	1	0.13224	292.379	5.71519	749.045	6362	0.2
9940.ENSOARP00000009209	PTCH1	3	0	1	3	62.68	1	0.13224	259.483	5.30221	220.438	1056	0
9940.ENSOARP00000009222	SGMS2	4	0.30779	2	4	21.365	2	0.11571	227.667	4.75186	426.44	2332	0.16667
9940.ENSOARP00000009233	CD9	34	0.32929	7	11	278.04	3	0.15428	326.867	6.01792	5644.73	42840	0.16364
9940.ENSOARP00000009307	LOC101103376	241	0.66569	6	7	218.044	1	0.15428	315.833	5.9348	964.705	4890	0.66667
9940.ENSOARP00000009313	KAT6B	177	0.4054	14	17	415.559	3	0.15428	367.683	6.33028	3956.13	40728	0.26471
9940.ENSOARP00000009320	NPEPPS	2	0	1	2	89.039	1	0.13224	298.345	5.75368	354.958	7906	0
9940.ENSOARP00000009324	NEB	8	0.2842	4	6	116.904	1	0.13224	285.969	5.62332	924.826	5474	0.2
9940.ENSOARP00000009344	DAPK1	1	0	1	1	2.169	1	0.10286	177.576	3.59168	0	0	0
9940.ENSOARP00000009360	NDE1	172	0.5854	7	11	341.575	3	0.15428	347.033	6.18329	3716.17	40114	0.29091
9940.ENSOARP00000009391	SAMD8	0	0	0	0	1	0	0	0	0	0	0	0
9940.ENSOARP00000009407	HMGB3	3	0.30779	2	3	138.572	1	0.13224	298.91	5.76068	365.501	2804	0.33333
9940.ENSOARP00000009426	MRPL45	610	0.49207	11	15	353.535	6	0.13224	333.926	6.05992	2395.75	17500	0.28571
9940.ENSOARP00000009454	E2F8	9.22337e+13	0.98286	53	54	462.031	5	0.15428	405.65	6.51927	6848.13	108276	0.5863
9940.ENSOARP00000009461	HSPA1A	67	0.24269	13	14	317.162	5	0.15428	351.617	6.24016	5833.2	43924	0.20879
9940.ENSOARP00000009464	HSD17B8	0	0	0	0	1	0	0	0	0	0	0	0
9940.ENSOARP00000009485	GHR	28	0.32073	8	12	288.299	5	0.15428	331.983	6.06604	4409.37	40846	0.16667
9940.ENSOARP00000009507	PAG1	1	0	1	1	10.537	1	0.11571	214.062	4.50775	0	0	0
9940.ENSOARP00000009547	PRKX	3	0	1	3	84.711	1	0.13224	266.09	5.36958	740.181	3554	0
9940.ENSOARP00000009550	NTRK2	5	0.30779	2	5	134.68	1	0.13224	287.21	5.64869	708.998	4098	0.1
9940.ENSOARP00000009556	SFRP4	6	0.30779	2	6	114.527	2	0.13224	280.538	5.5507	1856.63	8086	0.06667
9940.ENSOARP00000009567	CSRP3	6	0.30779	2	6	150.801	1	0.13224	291.21	5.68106	1086.47	8716	0.13333
9940.ENSOARP00000009578	TIMELESS	9.22337e+13	0.72134	47	48	461.529	4	0.13224	395.493	6.45277	7514.38	134346	0.44504
9940.ENSOARP00000009587	OXCT1	24	0.42794	6	8	262.238	1	0.15428	310.217	5.8788	903.213	7768	0.32143
9940.ENSOARP00000009638	VPS52	6	0.30779	2	6	191.871	2	0.13224	311.652	5.89893	1422.17	12650	0.06667
9940.ENSOARP00000009686	TNFAIP6	19	0.2927	7	10	237.99	4	0.15428	314.867	5.89543	3467.3	27412	0.17778
9940.ENSOARP00000009704	ATOX1	2	0.30779	2	2	8.932	1	0.11571	197.008	4.11752	0	0	1
9940.ENSOARP00000009707	STARD3NL	3	0	1	3	14.142	1	0.11571	220.056	4.60137	786.4	3606	0
9940.ENSOARP00000009711	FRMD3	0	0	0	0	1	0	0	0	0	0	0	0
9940.ENSOARP00000009752	CYP1B1	8	0.46346	3	5	75.058	1	0.13224	261.443	5.30921	378.129	2174	0.3
9940.ENSOARP00000009762	NUP205	30	0.29157	8	14	358.375	2	0.13224	345.66	6.16141	2537.36	31894	0.13187
9940.ENSOARP00000009769	NMI	0	0	0	0	1	0	0	0	0	0	0	0
9940.ENSOARP00000009846	PVR	2	0.30779	2	2	94.226	1	0.11571	274.827	5.48332	0	0	1
9940.ENSOARP00000009850	SIGMAR1	76	0.57059	6	10	248.295	3	0.13224	299.99	5.74931	1699.05	13634	0.28889
9940.ENSOARP00000009862	LOC101105036	4704	0.6962	17	17	424.503	1	0.15428	356.7	6.23053	93.0102	3894	0.63235
9940.ENSOARP00000009868	KCNMA1	6	0.30779	2	6	121.272	6	0.13224	304.076	5.78956	6652.78	70580	0.06667
9940.ENSOARP00000009869	ACADSB	23	0.32929	7	10	259.275	2	0.15428	310.1	5.86393	2082.43	17882	0.2
9940.ENSOARP00000009878	CDA	35	0.42794	6	9	291.614	2	0.13224	332.336	6.05904	1727.41	22498	0.25
9940.ENSOARP00000009880	USP1	37584683539	0.73706	36	37	460.691	3	0.15428	396.333	6.49039	3069.44	46442	0.48949
9940.ENSOARP00000009951	SLC7A2	12	0.2842	4	10	193.795	4	0.13224	318.676	5.93655	5835.46	51970	0.08889
9940.ENSOARP00000009966	CKAP2	9.22337e+13	0.98004	60	61	462.451	2	0.15428	410.183	6.52452	2048.88	45012	0.56448
9940.ENSOARP00000009980	ADD3	9	0.30898	3	8	121.027	3	0.13224	291.893	5.68631	4758.81	26648	0.07143
9940.ENSOARP00000009994	SLC29A1	5	0.30779	2	5	55.095	2	0.11571	263.67	5.33633	2615.18	20788	0.1
9940.ENSOARP00000009995	PRKAA1	18	0.19093	9	11	254.034	1	0.15428	339.683	6.16754	5886.05	38098	0.14545
9940.ENSOARP00000009998	KIF24	958003208	0.71794	16	18	411.35	2	0.15428	352.633	6.19379	4689.19	98348	0.52288
9940.ENSOARP00000010005	DOCK7	8	0.2842	4	6	199.92	2	0.15428	332.583	6.10804	1785.27	13526	0.2
9940.ENSOARP00000010022	DKK3	5	0	1	5	42.031	2	0.11571	248.994	5.11147	1051.24	4444	0
9940.ENSOARP00000010025	FABP4	904	0.39414	14	16	360.759	6	0.15428	344.2	6.16229	8278.39	64664	0.29167
9940.ENSOARP00000010050	TYMS	9.22337e+13	0.77271	83	87	462.451	11	0.15428	449.767	6.74413	46284.6	646118	0.37797
9940.ENSOARP00000010054	ATP1B1	5	0	1	5	44.891	2	0.13224	258.226	5.25934	2510.76	23416	0
9940.ENSOARP00000010068	KNTC1	9.22337e+13	0.94893	65	66	462.451	1	0.13224	419.876	6.57614	4880.58	99948	0.53427
9940.ENSOARP00000010074	NT5DC1	3	0.30779	2	3	95.863	1	0.13224	269.36	5.41158	194.834	1712	0.33333
9940.ENSOARP00000010077	SLITRK2	3	0	1	3	119.122	1	0.13224	297.945	5.73794	963.173	11472	0
9940.ENSOARP00000010079	TAPBP	10	0.37893	4	6	161.915	1	0.13224	314.11	5.91205	828.128	5878	0.26667
9940.ENSOARP00000010080	PLA2G2F	3	0.30779	2	3	64.146	1	0.13224	263.129	5.33983	91.3435	456	0.33333
9940.ENSOARP00000010094	TOMM40	124	0.45346	9	11	334.92	1	0.13224	340.81	6.14041	1559.71	14122	0.34545
9940.ENSOARP00000010124	DAB2	2	0	1	2	29.719	1	0.13224	251.052	5.17534	40.6181	614	0
9940.ENSOARP00000010129	APOE	122	0.23506	18	20	347.358	4	0.15428	346.9	6.16754	7697.57	63646	0.17368
9940.ENSOARP00000010180	ARHGAP19	4	0.30779	2	4	57.388	1	0.11571	257.429	5.25146	313.897	2090	0.16667
9940.ENSOARP00000010185	GXYLT2	2	0.30779	2	2	79.272	1	0.13224	293.862	5.69769	0	0	1
9940.ENSOARP00000010200	MPHOSPH6	3	0.30779	2	3	121.582	1	0.13224	273.824	5.47982	57.6846	442	0.33333
9940.ENSOARP00000010221	MAL2	2	0	1	2	66.019	3	0.13224	286.188	5.60144	675.154	9518	0
9940.ENSOARP00000010274	MIS18BP1	481	0.69516	7	8	293.656	1	0.15428	321.783	5.9663	167.152	2458	0.67857
9940.ENSOARP00000010293	HS6ST2	3	0.30779	2	3	49.061	1	0.11571	247.582	5.09747	413.183	1758	0.33333
9940.ENSOARP00000010311	NDC80	9.22337e+13	0.90222	83	83	462.451	2	0.15428	435.633	6.65751	5234.64	128042	0.48516
9940.ENSOARP00000010319	EIF4E3	4	0.30779	2	4	165.639	1	0.13224	307.919	5.83768	86.6763	1002	0.33333
9940.ENSOARP00000010326	MSR1	12	0.28529	6	6	208.37	1	0.15428	315.617	5.93742	234.486	2046	0.4
9940.ENSOARP00000010356	RGS2	10	0.37893	4	6	95.824	2	0.15428	286.25	5.63207	2454.15	15398	0.26667
9940.ENSOARP00000010381	CHRNA2	6	0.46346	3	3	4.758	1	0.10286	189.894	3.91016	0	0	1
9940.ENSOARP00000010402	RICTOR	9	0.25931	5	6	94.88	5	0.13224	287.336	5.65219	1733.72	8682	0.26667
9940.ENSOARP00000010411	CHAF1A	95503576280	0.77797	27	27	457.344	2	0.15428	376.367	6.36178	258.762	8384	0.60114
9940.ENSOARP00000010456	NPNT	3	0.30779	2	3	37.11	1	0.13224	246.081	5.09747	134.552	642	0.33333
9940.ENSOARP00000010474	DPYSL2	78	0.40573	9	9	227.078	1	0.13224	308.01	5.86568	1335.81	12940	0.47222
9940.ENSOARP00000010489	CKM	3	0.30779	2	3	86.386	1	0.13224	271.488	5.4702	166.838	794	0.33333
9940.ENSOARP00000010520	SUGP2	0	0	0	0	1	0	0	0	0	0	0	0
9940.ENSOARP00000010525	ZMIZ1	52	0.47549	6	8	298.023	1	0.15428	353.8	6.24453	757.779	8376	0.35714
9940.ENSOARP00000010529	REV3L	9.22337e+13	0.85004	49	51	462.451	6	0.15428	403.6	6.50177	8462.14	130360	0.49804
9940.ENSOARP00000010543	PSMB3	88	0.45346	9	11	356.805	2	0.15428	352.217	6.23316	2109.97	19588	0.34545
9940.ENSOARP00000010545	MITF	6	0	1	6	145.383	3	0.13224	308.445	5.87093	3941.29	33530	0
9940.ENSOARP00000010559	RAD51AP1	9.22337e+13	0.85372	71	72	462.451	2	0.15428	426.55	6.62514	4096.67	86282	0.4687
9940.ENSOARP00000010565	OSMR	16	0.45378	5	5	175.311	1	0.15428	313.233	5.91205	289.67	9544	0.7
9940.ENSOARP00000010566	CDCA2	9.22337e+13	1.03828	57	57	462.451	1	0.15428	409.1	6.53152	788.269	25336	0.62845
9940.ENSOARP00000010574	PPIF	10	0.32413	5	5	204.017	1	0.13224	289.921	5.63994	30.4124	342	0.5
9940.ENSOARP00000010579	LOC101119959	0	0	0	0	1	0	0	0	0	0	0	0
9940.ENSOARP00000010588	CALR	38	0.31026	9	15	330.787	3	0.15428	361.067	6.3084	10689.9	64466	0.15238
9940.ENSOARP00000010616	PGM2L1	66	0.40573	9	13	261.972	5	0.13224	321.293	5.97767	4063.48	21128	0.21795
9940.ENSOARP00000010630	MBOAT1	5	0.30779	2	5	122.215	3	0.13224	285.852	5.63207	904.59	5642	0.1
9940.ENSOARP00000010632	PROM1	1	0	1	1	47.527	1	0.13224	265.845	5.38795	0	0	0
9940.ENSOARP00000010635	FRMD4B	2	0	1	2	30.804	1	0.13224	251.264	5.17797	266.104	1278	0
9940.ENSOARP00000010678	FLVCR1	0	0	0	0	1	0	0	0	0	0	0	0
9940.ENSOARP00000010680	NEFM	1	0	1	1	16.967	1	0.11571	224.43	4.72124	0	0	0
9940.ENSOARP00000010683	GSTCD	11	0.46346	3	8	66.517	3	0.13224	271.293	5.42295	3713.95	29216	0.14286
9940.ENSOARP00000010691	TRPC4	4	0	1	4	31.41	1	0.13224	243.529	5.03447	985.626	3018	0
9940.ENSOARP00000010698	FBXO32	4	0	1	4	50.511	3	0.13224	258.56	5.25234	788.912	3930	0
9940.ENSOARP00000010701	FOSB	9	0.46346	3	6	184.43	2	0.13224	314.019	5.88055	2598.08	34206	0.2
9940.ENSOARP00000010717	FARSA	7	0.30779	2	7	264.668	2	0.13224	342.026	6.14566	800.851	8592	0.04762
9940.ENSOARP00000010751	EMC1	2	0	1	2	10.273	1	0.11571	216.704	4.56025	172.629	882	0
9940.ENSOARP00000010770	STC1	5	0	1	5	78.238	2	0.13224	267.681	5.37921	1329.69	9616	0
9940.ENSOARP00000010773	POSTN	518	0.43905	12	12	322.497	1	0.15428	330.567	6.04767	1539.55	15152	0.45455
9940.ENSOARP00000010846	SLC6A4	2	0.30779	2	2	100.165	1	0.13224	264.829	5.38708	0	0	1
9940.ENSOARP00000010863	LOXL2	21	0.38039	6	7	222.995	3	0.13224	288.221	5.62069	1479.91	9382	0.38095
9940.ENSOARP00000010898	CHMP7	2	0	1	2	80.91	1	0.13224	293.112	5.68719	26.2949	268	0
9940.ENSOARP00000010922	AK4	168	0.33936	11	15	349.372	6	0.15428	363.617	6.33815	8533.9	66444	0.2
9940.ENSOARP00000010942	CTTNBP2	2	0	1	2	11.671	1	0.11571	209.54	4.40538	127.306	792	0
9940.ENSOARP00000010949	GEMIN5	21	0.2148	9	12	365.877	2	0.13224	336.76	6.05467	622.969	6668	0.13636
9940.ENSOARP00000010958	NFE2L3	3	0	1	3	93.413	1	0.13224	277.888	5.54632	1028.53	7350	0
9940.ENSOARP00000010968	POLD3	8151414484	0.81472	22	22	444.547	1	0.15428	367.983	6.31015	395.166	7372	0.67532
9940.ENSOARP00000011011	SNAP25	11	0.30779	2	11	195.493	9	0.15428	330	6.05467	7422.77	57990	0.05455
9940.ENSOARP00000011025	PRXL2A	1	0	1	1	62.844	1	0.13224	293.029	5.68369	0	0	0
9940.ENSOARP00000011029	SLC38A3	4	0.30779	2	4	61.745	1	0.13224	255.393	5.21121	601.387	2572	0.16667
9940.ENSOARP00000011031	DNAJC6	24	0.25931	5	18	327.551	6	0.15428	347.917	6.20691	13809.8	90274	0.05229
9940.ENSOARP00000011035	MX1	660	0.43429	13	15	319.324	1	0.15428	333.617	6.06429	4477.21	53970	0.32381
9940.ENSOARP00000011087	EOGT	1	0	1	1	14.243	1	0.11571	235.946	4.9461	0	0	0
9940.ENSOARP00000011102	CCND2	18424	0.49129	20	20	425.184	1	0.15428	379.017	6.41865	2468.6	37100	0.42105
9940.ENSOARP00000011107	RUNX2	309	0.23728	23	28	427.254	17	0.15428	391.4	6.48864	17818.1	161432	0.12963
9940.ENSOARP00000011127	RFXAP	2	0	1	2	81.236	1	0.13224	286.086	5.63119	9.23902	196	0
9940.ENSOARP00000011131	CRCP	6	0.46346	3	3	139.718	1	0.13224	287.945	5.62332	0	0	1
9940.ENSOARP00000011134	HMGB2	1	0	1	1	64.536	1	0.13224	286.014	5.60757	0	0	0
9940.ENSOARP00000011138	PHYHIP	3	0	1	3	85.347	2	0.13224	268.638	5.41245	344.33	1794	0
9940.ENSOARP00000011148	TMX2	2	0	1	2	57.51	1	0.13224	267.44	5.41595	61.4607	294	0
9940.ENSOARP00000011154	LEPR	27	0.32073	8	9	257.59	1	0.15428	333.383	6.09492	1882.95	23492	0.30556
9940.ENSOARP00000011170	BMP1	80	0.2927	12	14	305.417	3	0.13224	336.96	6.10192	5050.7	41696	0.21978
9940.ENSOARP00000011210	REEP4	9	0.46346	3	6	115.393	2	0.15428	288.75	5.64257	1172.47	12276	0.2
9940.ENSOARP00000011264	ENPP4	5	0	1	5	100.683	2	0.13224	285.621	5.62682	974.079	5348	0
9940.ENSOARP00000011276	DECR1	16	0.47366	4	8	198.03	3	0.13224	303.919	5.81493	2628.51	17818	0.17857
9940.ENSOARP00000011298	JAG1	16	0.33284	6	8	202.969	5	0.13224	323.286	6.00305	3838.94	27086	0.25
9940.ENSOARP00000011348	PPP5C	28	0.56839	4	8	249.946	2	0.15428	321.183	5.98555	787.715	6714	0.25
9940.ENSOARP00000011387	MCM6	9.22337e+13	0.93454	74	74	462.451	1	0.15428	428.733	6.62514	2322.61	80212	0.52092
9940.ENSOARP00000011413	POLE	9.22337e+13	0.81444	64	64	462.451	5	0.15428	418.983	6.57614	4950.87	92220	0.4752
9940.ENSOARP00000011442	MID1	1	0	1	1	60.02	1	0.13224	279.829	5.5612	0	0	0
9940.ENSOARP00000011447	CDK2	9.22337e+13	0.70286	73	74	462.451	3	0.18514	442.683	6.73626	13799	245706	0.38282
9940.ENSOARP00000011460	SLC25A19	4	0	1	4	152.969	1	0.13224	304.86	5.85168	330.223	2636	0
9940.ENSOARP00000011471	S1PR1	2	0.30779	2	2	95.844	1	0.13224	293.502	5.71781	0	0	1
9940.ENSOARP00000011544	W5PM69_SHEEP	2	0	1	2	39.85	1	0.11571	244.457	5.04497	60.3651	234	0
9940.ENSOARP00000011558	FAM83A	6	0.30779	2	6	127.287	3	0.13224	306.41	5.83768	4140.72	39748	0.06667
9940.ENSOARP00000011567	SLC35F2	2	0	1	2	33.31	1	0.13224	250.543	5.16747	20.0678	192	0
9940.ENSOARP00000011570	BTBD3	4	0	1	4	129.815	2	0.13224	292.438	5.69769	1280.65	9810	0
9940.ENSOARP00000011626	TPMT	1	0	1	1	37.611	1	0.11571	238.525	4.98723	0	0	0
9940.ENSOARP00000011629	DTL	9.22337e+13	0.83718	58	61	462.032	1	0.15428	416.467	6.57351	5523.62	94118	0.45519
9940.ENSOARP00000011645	PLP2	0	0	0	0	1	0	0	0	0	0	0	0
9940.ENSOARP00000011647	TACR3	4	0.30779	2	4	42.09	3	0.13224	251.345	5.16572	4542.58	32270	0.16667
9940.ENSOARP00000011653	SPTLC3	7	0.30898	3	6	163.044	2	0.13224	280.836	5.54195	3081.57	20078	0.13333
9940.ENSOARP00000011673	PDPN	1	0	1	1	48.322	1	0.13224	258.317	5.29346	0	0	0
9940.ENSOARP00000011732	SKP2	88367628	0.68013	26	26	450.533	1	0.15428	385.167	6.43877	1391.36	26476	0.53231
9940.ENSOARP00000011734	SAE1	10	0.2842	4	8	236.755	2	0.13224	316.16	5.93393	1248.5	11706	0.10714
9940.ENSOARP00000011748	AEN	6	0.30898	3	5	198.598	2	0.15428	326.767	6.03717	551.124	4942	0.2
9940.ENSOARP00000011770	RHNO1	11523	0.67839	10	11	365.007	1	0.13224	345.026	6.15966	408.8	6498	0.61818
9940.ENSOARP00000011788	POLR2E	24817	0.27033	50	51	461.595	13	0.15428	402.583	6.49039	17830.5	215292	0.16392
9940.ENSOARP00000011810	RGS4	13	0.47366	4	5	51.901	2	0.13224	254.788	5.20072	813.119	7320	0.5
9940.ENSOARP00000011818	COL15A1	2	0.30779	2	2	88.674	1	0.13224	264.233	5.34071	0	0	1
9940.ENSOARP00000011825	N4BP2L1	2	0	1	2	79.944	1	0.13224	277.56	5.51832	135.163	598	0
9940.ENSOARP00000011842	GALNT12	3	0.30779	2	3	49.677	1	0.13224	254.795	5.22959	229.524	1466	0.33333
9940.ENSOARP00000011897	PDP2	4	0.30779	2	4	101.372	1	0.13224	277.679	5.5332	425.536	2414	0.16667
9940.ENSOARP00000011905	TGFA	5	0.30779	2	5	138.768	4	0.15428	308.433	5.85955	1423.17	11134	0.1
9940.ENSOARP00000011923	CLEC3B	3	0	1	3	66.339	1	0.13224	267.464	5.40633	562.579	3166	0
9940.ENSOARP00000011983	C1orf112	7	0.46346	3	4	174.304	3	0.13224	302.738	5.76856	2346.17	36724	0.5
9940.ENSOARP00000011995	NUF2	9.22337e+13	0.86867	100	101	462.451	10	0.15428	451.233	6.72051	12272.3	207912	0.43208
9940.ENSOARP00000012046	NT5C	222	0.31046	15	15	373.747	1	0.13224	347.543	6.18854	2217	26298	0.29524
9940.ENSOARP00000012067	MFGE8	1	0	1	1	56.029	1	0.11571	244.45	5.08172	0	0	0
9940.ENSOARP00000012077	TMOD1	9	0.30898	3	8	100.464	1	0.13224	283.91	5.59269	2472.35	12816	0.10714
9940.ENSOARP00000012108	EXOSC7	248	0.54881	7	13	329.187	4	0.15428	342.717	6.15266	5307.57	44964	0.19231
9940.ENSOARP00000012138	BLOC1S1	5	0.30779	2	5	115.265	1	0.13224	288.86	5.66531	616.176	3256	0.1
9940.ENSOARP00000012166	WDR76	9.22337e+13	0.95335	41	41	461.559	1	0.15428	394.667	6.46415	532.851	15618	0.64146
9940.ENSOARP00000012167	NAGK	11	0.30779	2	11	258.104	9	0.15428	345.6	6.17104	8989.77	70270	0.01818
9940.ENSOARP00000012171	FKBP4	3	0.30779	2	3	117.085	1	0.13224	286.071	5.64607	32.8335	380	0.33333
9940.ENSOARP00000012178	W5PP02_SHEEP	3	0	1	3	25.435	1	0.11571	237.415	4.94085	369.847	1426	0
9940.ENSOARP00000012184	FANCI	243560580	0.63673	42	42	461.618	2	0.15428	396.617	6.47465	1785.22	41762	0.42509
9940.ENSOARP00000012200	WLS	3	0.30779	2	3	59.316	2	0.13224	261.455	5.31796	393.978	3686	0.33333
9940.ENSOARP00000012254	GINS2	9.22337e+13	0.93366	58	59	462.451	2	0.15428	413.95	6.56214	2658.73	59826	0.54296
9940.ENSOARP00000012266	ADM	2	0	1	2	42.869	1	0.13224	260.367	5.30833	122.228	560	0
9940.ENSOARP00000012293	NEK2	9.22337e+13	0.89933	71	75	462.451	6	0.15428	430.683	6.64001	11611.6	174566	0.45477
9940.ENSOARP00000012338	DYSF	3	0	1	3	88.462	2	0.13224	291.181	5.65569	658.045	4710	0
9940.ENSOARP00000012347	RHCG	2	0	1	2	70.59	1	0.13224	274.788	5.49995	197.653	2106	0
9940.ENSOARP00000012374	COQ7	25	0.56839	4	5	154.277	1	0.13224	280.952	5.54807	240.979	1572	0.6
9940.ENSOARP00000012375	MELK	9.22337e+13	1.01002	78	79	462.451	3	0.15428	431.55	6.64351	5326.15	94078	0.53976
9940.ENSOARP00000012412	TICRR	27558818347	0.60819	36	37	460.618	2	0.15428	380.583	6.34953	3007.4	57758	0.4039
9940.ENSOARP00000012429	GPM6B	0	0	0	0	1	0	0	0	0	0	0	0
9940.ENSOARP00000012436	LYPD1	2	0	1	2	29.58	1	0.13224	243.555	5.06247	392.171	1488	0
9940.ENSOARP00000012454	CLEC2L	2	0.30779	2	2	46.238	1	0.13224	256.702	5.26109	0	0	1
9940.ENSOARP00000012467	SPR	4	0.30779	2	4	124.911	1	0.13224	289.919	5.67669	856.801	6144	0.16667
9940.ENSOARP00000012473	TNFRSF21	3	0	1	3	42.573	1	0.13224	259.483	5.29521	607.161	2530	0
9940.ENSOARP00000012488	CXCR5	54	0.28846	11	11	271.675	3	0.15428	325.1	6.00217	1772.69	20432	0.30909
9940.ENSOARP00000012490	CHEK1	9.22337e+13	0.8648	74	74	462.451	3	0.15428	431.333	6.65226	2435.48	77156	0.48204
9940.ENSOARP00000012522	SBF2	7	0.30898	3	6	178.881	2	0.13224	303.969	5.78693	874.798	10136	0.13333
9940.ENSOARP00000012526	GAMT	8	0.30898	3	7	220.645	1	0.13224	315.426	5.90943	1716.46	14716	0.14286
9940.ENSOARP00000012535	B3GLCT	6	0.30779	2	6	186.617	3	0.13224	314.543	5.9173	2810.09	22850	0.06667
9940.ENSOARP00000012572	HINT2	4	0	1	4	132.624	1	0.13224	283.143	5.58832	298.293	1874	0
9940.ENSOARP00000012574	RAI14	3	0.30779	2	3	55.807	1	0.11571	246.423	5.0756	183.443	938	0.33333
9940.ENSOARP00000012577	FAM8A1	3	0	1	3	63.119	1	0.13224	257.812	5.26546	211.086	990	0
9940.ENSOARP00000012579	RFC2	9.22337e+13	0.8171	59	62	462.451	3	0.15428	410.017	6.51752	5644.77	97458	0.44262
9940.ENSOARP00000012580	ICOSLG	7	0.46346	3	4	137.288	2	0.15428	302.733	5.80356	1017.61	4254	0.5
9940.ENSOARP00000012589	HIPK2	4	0	1	4	125.55	3	0.13224	329.826	6.05379	4398.74	36084	0
9940.ENSOARP00000012602	HSPH1	59	0.358	9	10	279.837	2	0.13224	323.969	6.01617	1073.58	9896	0.33333
9940.ENSOARP00000012608	CDCA7L	0	0	0	0	1	0	0	0	0	0	0	0
9940.ENSOARP00000012665	C1QTNF3	1	0	1	1	25.757	1	0.10286	215.235	4.53575	0	0	0
9940.ENSOARP00000012693	ISYNA1	4	0	1	4	62.649	4	0.13224	274.881	5.4947	3112.71	27142	0
9940.ENSOARP00000012742	DPP10	2	0	1	2	20.172	1	0.13224	234.407	4.89973	133.429	462	0
9940.ENSOARP00000012761	CA9	2	0	1	2	15.508	1	0.11571	219.115	4.618	43.7641	148	0
9940.ENSOARP00000012775	TBXAS1	4	0.30779	2	4	66.528	1	0.13224	262.671	5.32671	423.232	2546	0.33333
9940.ENSOARP00000012776	ARHGEF39	0	0	0	0	1	0	0	0	0	0	0	0
9940.ENSOARP00000012789	NRM	0	0	0	0	1	0	0	0	0	0	0	0
9940.ENSOARP00000012802	RBM24	3	0	1	3	79.595	1	0.13224	293.136	5.67669	1171.63	17248	0
9940.ENSOARP00000012804	SIT1	0	0	0	0	1	0	0	0	0	0	0	0
9940.ENSOARP00000012816	FDXR	86	0.34989	8	18	353.993	10	0.15428	354.35	6.22878	12236.5	125196	0.13725
9940.ENSOARP00000012823	NME4	1172	0.27602	23	25	418.779	7	0.13224	371.343	6.3574	7603.11	76284	0.19
9940.ENSOARP00000012841	MIEN1	2	0	1	2	39.419	1	0.13224	257.529	5.27071	164.931	1280	0
9940.ENSOARP00000012857	MMS22L	15352	0.43715	17	19	416.615	4	0.13224	354.026	6.19729	3529.14	63496	0.31579
9940.ENSOARP00000012882	IDH2	49	0.33413	9	12	293.94	4	0.15428	339.4	6.14566	3784.94	29210	0.21212
9940.ENSOARP00000012891	IL6	1155	0.15939	60	65	459.202	70	0.18514	426.5	6.65664	74459.9	611578	0.08125
9940.ENSOARP00000012894	ABHD11	2	0	1	2	120.006	1	0.13224	320.695	5.95492	4.22176	260	0
9940.ENSOARP00000012944	SKA2	45362	0.69834	10	10	343.636	1	0.13224	333.243	6.03629	25.4387	500	0.77778
9940.ENSOARP00000012948	OR4E1	0	0	0	0	1	0	0	0	0	0	0	0
9940.ENSOARP00000012962	TMEM104	1	0	1	1	55.077	1	0.13224	260.136	5.30396	0	0	0
9940.ENSOARP00000012978	BPNT1	3	0	1	3	32.733	2	0.11571	248.273	5.11934	2311.58	16474	0
9940.ENSOARP00000012988	UFL1	3	0	1	3	122.108	1	0.13224	276.419	5.4877	217.974	2374	0
9940.ENSOARP00000013023	NPR3	1	0	1	1	29.243	1	0.11571	230.442	4.84023	0	0	0
9940.ENSOARP00000013031	PIR	2	0	1	2	72.677	1	0.15428	277.2	5.54895	628.087	3384	0
9940.ENSOARP00000013059	MRC1	9	0.2842	4	7	221.915	2	0.15428	342.7	6.17016	2359.31	24272	0.19048
9940.ENSOARP00000013080	MPZL1	1	0	1	1	6.379	1	0.10286	199.437	4.19102	0	0	0
9940.ENSOARP00000013089	EPHA7	0	0	0	0	1	0	0	0	0	0	0	0
9940.ENSOARP00000013090	PRR11	26	0.45378	5	5	237.514	1	0.13224	321.019	5.94617	2.28209	92	0.7
9940.ENSOARP00000013108	BCAT2	50	0.26343	12	16	300.92	6	0.13224	353.16	6.24716	12161.7	109640	0.15
9940.ENSOARP00000013120	SLC9A3R1	5	0	1	5	62.068	3	0.13224	272.093	5.43258	3754.12	27360	0
9940.ENSOARP00000013129	RBM3	28	0.36588	7	9	282.96	1	0.13224	333.976	6.06604	1416.5	11652	0.27778
9940.ENSOARP00000013146	GARNL3	1	0	1	1	15.988	1	0.13224	245.964	5.1071	0	0	0
9940.ENSOARP00000013182	TLE1	7	0.30898	3	6	142.829	4	0.13224	303.669	5.79831	1706.56	11796	0.13333
9940.ENSOARP00000013215	ATAD5	9.22337e+13	0.89184	56	58	462.451	7	0.15428	407.317	6.50177	8511.7	124930	0.50575
9940.ENSOARP00000013240	PSAT1	38	0.25938	10	18	333.404	11	0.15428	362.75	6.3154	11762.9	96754	0.0915
9940.ENSOARP00000013241	WEE1	3296233040	0.80653	29	29	458.286	1	0.15428	377.717	6.36528	261.91	8914	0.60837
9940.ENSOARP00000013257	CEP78	22	0.47366	4	10	269.356	2	0.13224	340.96	6.11154	3053.03	31672	0.2
9940.ENSOARP00000013281	MRC2	4	0.30779	2	4	62.99	1	0.13224	269.1	5.41158	483.892	4076	0.16667
9940.ENSOARP00000013312	PORCN	2	0	1	2	48.384	1	0.13224	245.269	5.07122	136.233	604	0
9940.ENSOARP00000013319	DYNLL1	34	0.42794	6	8	267.557	4	0.13224	336.119	6.08267	1564.1	16008	0.32143
9940.ENSOARP00000013320	W5PS91_SHEEP	1617304100	0.44063	69	69	462.451	6	0.18514	437.967	6.70301	24674.2	415572	0.25107
9940.ENSOARP00000013344	GMPPB	45	0.25452	11	14	279.413	1	0.13224	324.212	5.99255	4597.86	28596	0.16484
9940.ENSOARP00000013346	CDK17	1521014684370	0.69313	45	47	462.026	12	0.15428	398.933	6.47202	12183	203220	0.41443
9940.ENSOARP00000013398	DTNBP1	3	0.30779	2	3	78.168	1	0.13224	281.276	5.60057	173.946	1174	0.33333
9940.ENSOARP00000013414	CRISP3	0	0	0	0	1	0	0	0	0	0	0	0
9940.ENSOARP00000013426	CENPL	83583360	0.89132	15	15	410.102	1	0.13224	354.36	6.20254	60.6208	2400	0.84762
9940.ENSOARP00000013430	HYOU1	25	0.38039	6	11	288.348	1	0.15428	343.65	6.17804	1825.78	18430	0.14545
9940.ENSOARP00000013436	KDM7A	6	0.30898	3	5	188.151	1	0.15428	309.75	5.86305	151.061	2214	0.2
9940.ENSOARP00000013454	LSM4	118	0.41901	10	12	340.41	1	0.15428	337.583	6.09579	787.383	9640	0.31818
9940.ENSOARP00000013462	LOC101113335	0	0	0	0	1	0	0	0	0	0	0	0
9940.ENSOARP00000013467	H4C14	9656	0.45302	35	35	458.878	1	0.18514	392.8	6.47552	2093.7	52130	0.32101
9940.ENSOARP00000013468	ACOT7	4	0	1	4	134.65	1	0.13224	317.802	5.93742	1450.46	14636	0
9940.ENSOARP00000013476	RUVBL2	5791	0.32041	32	33	455.153	2	0.15428	379.683	6.36878	3939.62	56618	0.2197
9940.ENSOARP00000013487	MAN2A2	2	0	1	2	53.879	1	0.11571	253.092	5.17797	380.437	2252	0
9940.ENSOARP00000013530	DEFB112	0	0	0	0	1	0	0	0	0	0	0	0
9940.ENSOARP00000013557	LYRM2	1	0	1	1	4.361	1	0.10286	199.383	4.17965	0	0	0
9940.ENSOARP00000013563	CLIC6	1	0	1	1	36.439	1	0.11571	249.331	5.14997	0	0	0
9940.ENSOARP00000013567	STK26	4	0	1	4	47.567	3	0.11571	252.813	5.17097	3917.21	43970	0
9940.ENSOARP00000013595	MOGS	17	0.28529	6	11	228.115	3	0.13224	314.952	5.9208	5234.8	32086	0.12727
9940.ENSOARP00000013619	LOC101121387	4899	0.68316	18	21	431.869	3	0.15428	366.467	6.3049	4996.32	54264	0.44286
9940.ENSOARP00000013643	RRAGD	7	0.30779	2	7	122.264	2	0.13224	291.826	5.69769	2339.9	13556	0.09524
9940.ENSOARP00000013644	ZFAND5	7	0	1	7	116.335	1	0.15428	289.967	5.64607	1738.61	10544	0
9940.ENSOARP00000013649	FLNB	5	0.30779	2	5	124.56	1	0.13224	277.919	5.52445	730.165	4758	0.1
9940.ENSOARP00000013652	TANC2	5	0.30779	2	5	150.561	1	0.13224	301.926	5.80968	1073.23	6010	0.1
9940.ENSOARP00000013670	NEDD1	104	0.46652	8	14	363.448	3	0.15428	353.533	6.21653	4788.31	41436	0.17582
9940.ENSOARP00000013680	MRPL49	722	0.36429	17	17	379.892	2	0.13224	347.51	6.19204	3690.2	40506	0.33088
9940.ENSOARP00000013709	MCM4	9.22337e+13	0.91037	91	91	462.451	2	0.15428	444.967	6.69951	4335.47	130666	0.4757
9940.ENSOARP00000013711	CDH12	4	0	1	4	115.313	3	0.13224	303.293	5.80093	477.368	5312	0
9940.ENSOARP00000013727	CEMIP2	1	0	1	1	9.441	1	0.11571	218.427	4.62587	0	0	0
9940.ENSOARP00000013759	CDK2AP2	3	0	1	3	48.043	2	0.13224	253.76	5.20509	2121.73	27532	0
9940.ENSOARP00000013771	CRLF3	2	0	1	2	112.923	1	0.13224	311.038	5.85955	2.16209	52	0
9940.ENSOARP00000013777	IGFBP3	56	0.43905	7	9	253.862	2	0.15428	320.667	5.96192	3148	15222	0.36111
9940.ENSOARP00000013800	BLM	10949709833973	0.72996	47	48	462.451	5	0.15428	406.483	6.53064	5119.8	80640	0.45035
9940.ENSOARP00000013811	KLF9	3	0	1	3	64.61	3	0.13224	294.362	5.70469	2278.6	23716	0
9940.ENSOARP00000013837	RECQL4	9.22337e+13	0.7502	50	53	462.035	4	0.15428	405.933	6.51489	7595.24	110542	0.4209
9940.ENSOARP00000013841	KLF6	3	0	1	3	66.355	1	0.13224	262.207	5.31096	47.8185	326	0
9940.ENSOARP00000013843	DKKL1	3	0.30779	2	3	46.081	1	0.11571	255.22	5.21559	526.977	3308	0.33333
9940.ENSOARP00000013850	UBE2D1	54048	0.43638	26	30	455.983	7	0.15428	393.167	6.48602	9988.75	111048	0.25517
9940.ENSOARP00000013856	CISD1	3	0	1	3	72.495	1	0.13224	267.926	5.40633	408.775	2214	0
9940.ENSOARP00000013859	MLEC	1	0	1	1	21.616	1	0.11571	230.692	4.85686	0	0	0
9940.ENSOARP00000013932	FAM189A2	0	0	0	0	1	0	0	0	0	0	0	0
9940.ENSOARP00000013950	LSS	136	0.35124	12	12	278.676	1	0.13224	306.807	5.82193	1725.52	15922	0.36364
9940.ENSOARP00000014014	ZWINT	9.22337e+13	1.04495	53	55	462.451	2	0.15428	408.933	6.54027	4819.39	79358	0.60067
9940.ENSOARP00000014041	CHCHD10	2	0	1	2	28.744	2	0.11571	247.943	5.10447	2114	16906	0
9940.ENSOARP00000014046	IL1RL1	3	0.30779	2	3	71.378	3	0.15428	295.917	5.73531	4224	34840	0.33333
9940.ENSOARP00000014069	MARC2	1	0	1	1	22.733	1	0.11571	224.086	4.71249	0	0	0
9940.ENSOARP00000014107	LGMN	12	0.32413	5	7	102.668	2	0.13224	281.095	5.54895	1722.56	7372	0.2381
9940.ENSOARP00000014121	NMB	4	0.30779	2	4	91.388	3	0.15428	310.35	5.87618	2089.08	20212	0.16667
9940.ENSOARP00000014156	DUSP10	1	0	1	1	1.159	1	0.00175	1	0.00524	0	0	0
9940.ENSOARP00000014183	SLC39A8	4	0	1	4	51.422	1	0.11571	258.12	5.25934	1116.81	6476	0
9940.ENSOARP00000014185	ACER3	4	0.30779	2	4	35.65	1	0.11571	231.47	4.80699	948.022	3928	0.16667
9940.ENSOARP00000014205	SMARCB1	749	0.42374	20	23	434.02	2	0.15428	369.3	6.32503	3112.11	39348	0.27273
9940.ENSOARP00000014230	H2AC20	8449	0.68781	20	21	437.902	1	0.15428	371.633	6.34165	487.787	12494	0.53333
9940.ENSOARP00000014243	NPAS2	270	0.55399	8	8	238.13	1	0.13224	326.26	6.02055	556.84	16114	0.67857
9940.ENSOARP00000014246	IFI30	4	0.30779	2	4	64.241	1	0.13224	260.245	5.29084	693.851	3174	0.16667
9940.ENSOARP00000014252	NDUFV1	1935	0.30992	23	28	412.971	6	0.15428	373.05	6.34165	14278.3	110284	0.16931
9940.ENSOARP00000014340	RHBDD2	0	0	0	0	1	0	0	0	0	0	0	0
9940.ENSOARP00000014351	H2AC21	4729	0.65377	18	19	432.856	2	0.15428	359.45	6.24366	247.518	6966	0.52047
9940.ENSOARP00000014383	AFF4	31	0.45378	5	10	224.146	4	0.13224	314.426	5.8998	3490.56	27722	0.17778
9940.ENSOARP00000014413	STUB1	57	0.43905	7	16	369.515	2	0.15428	365.583	6.32503	7233.54	65270	0.10833
9940.ENSOARP00000014416	SFMBT2	3	0.30779	2	3	82.414	1	0.13224	272.531	5.47633	107.096	832	0.33333
9940.ENSOARP00000014448	UHRF1BP1L	1	0	1	1	18.956	1	0.11571	234.487	4.91286	0	0	0
9940.ENSOARP00000014465	GRIA3	6	0	1	6	60.628	6	0.13224	271.402	5.43783	10121.4	64960	0
9940.ENSOARP00000014509	ITIH5	3	0	1	3	66.517	2	0.13224	278.217	5.5507	2453.22	15020	0
9940.ENSOARP00000014533	ARHGAP20	3	0.30779	2	3	102.863	1	0.13224	275.662	5.50695	57.526	352	0.33333
9940.ENSOARP00000014552	ERMP1	3	0	1	3	18.833	2	0.11571	230.932	4.84023	384.511	1632	0
9940.ENSOARP00000014570	LOC101118990	128	0.47564	7	7	124.758	2	0.13224	291.926	5.70381	563.228	6196	0.61905
9940.ENSOARP00000014572	LIMCH1	2	0	1	2	27.176	1	0.13224	238.402	4.9601	198.942	758	0
9940.ENSOARP00000014583	KIAA2026	2	0	1	2	15.235	1	0.11571	227.332	4.76761	211.823	1730	0
9940.ENSOARP00000014621	CDKN1A	56045152	0.40951	43	45	460.674	8	0.15428	414.467	6.60764	15895.8	195134	0.24747
9940.ENSOARP00000014644	SCML2	9	0.37893	4	5	211.57	1	0.15428	314.2	5.92868	376.167	4330	0.4
9940.ENSOARP00000014650	SKA3	9.22337e+13	0.84642	41	41	461.483	1	0.15428	382.433	6.3609	656.74	16056	0.56951
9940.ENSOARP00000014658	NPY1R	1	0	1	1	1.659	1	0.10286	168.881	3.31782	0	0	0
9940.ENSOARP00000014659	GADD45B	29	0.38039	6	7	255.929	2	0.15428	343.167	6.15879	1352.81	11472	0.38095
9940.ENSOARP00000014672	LMNB2	66	0.30543	11	13	386.79	2	0.15428	374.367	6.3924	3570.89	43230	0.23077
9940.ENSOARP00000014705	CD34	124	0.26923	16	18	364.713	6	0.15428	364.633	6.31278	8721.43	84306	0.19608
9940.ENSOARP00000014723	DDIT4L	4	0.30779	2	4	92.501	1	0.13224	275.864	5.49557	254.118	1662	0.16667
9940.ENSOARP00000014734	GABRB2	2	0	1	2	5.628	1	0.11571	199.755	4.16652	101.48	296	0
9940.ENSOARP00000014742	FADS1	23	0.38039	6	9	207.634	2	0.13224	280.36	5.5087	1031.95	8160	0.22222
9940.ENSOARP00000014807	LURAP1L	3	0.30779	2	3	54.43	1	0.13224	264.793	5.35033	549.629	2064	0.33333
9940.ENSOARP00000014852	FADS2	34	0.42794	6	8	208.095	1	0.13224	276.976	5.47545	591.113	5688	0.32143
9940.ENSOARP00000014902	MGARP	8	0.46346	3	5	167.98	4	0.13224	310.976	5.86218	2211.54	32338	0.3
9940.ENSOARP00000014924	NCAPH	9.22337e+13	1.05222	63	67	462.451	6	0.15428	416.417	6.55602	11788.3	191536	0.545
9940.ENSOARP00000015006	SNRPD3	211	0.28202	22	25	431.039	2	0.15428	361.05	6.22878	5339.8	58384	0.18
9940.ENSOARP00000015023	CHAF1B	9.22337e+13	0.8498	50	51	462.451	1	0.15428	409.717	6.55602	1970.77	45280	0.51529
9940.ENSOARP00000015039	LSM7	122	0.43896	10	12	327.871	1	0.13224	333.702	6.07217	1467.99	15970	0.33333
9940.ENSOARP00000015077	POLA2	9.22337e+13	0.98905	35	36	459.193	2	0.15428	383.467	6.38803	2668.51	48864	0.6619
9940.ENSOARP00000015098	CDC6	9.22337e+13	0.87999	99	99	462.451	18	0.15428	455.25	6.76163	5698.47	160812	0.44795
9940.ENSOARP00000015100	DGAT1	882	0.45814	11	15	298.01	4	0.15428	317.85	5.92255	4827.46	37088	0.25714
9940.ENSOARP00000015109	TRIOBP	3	0	1	3	35.846	2	0.13224	256.307	5.25409	196.953	1496	0
9940.ENSOARP00000015152	PTGS1	11	0.2842	4	9	180.22	1	0.15428	320.983	5.97155	3463.49	24086	0.11111
9940.ENSOARP00000015160	HMMR	9.22337e+13	0.94371	58	59	462.451	7	0.15428	417.117	6.59014	9604.27	135438	0.5488
9940.ENSOARP00000015182	CMBL	2	0	1	2	55.8	1	0.13224	255.11	5.22609	191.87	788	0
9940.ENSOARP00000015188	MCM3	9.22337e+13	0.892	82	82	462.451	1	0.15428	439.083	6.68551	3376.41	104836	0.48148
9940.ENSOARP00000015217	DISP1	2	0	1	2	86.56	1	0.13224	275.312	5.50432	44.2609	396	0
9940.ENSOARP00000015222	CCNA2	9.22337e+13	0.80153	109	110	462.451	7	0.18514	470.367	6.83775	20550.3	343352	0.38882
9940.ENSOARP00000015247	ENPP1	917	0.43429	13	21	385.519	9	0.15428	358.083	6.27428	13262.9	88698	0.19048
9940.ENSOARP00000015248	PLIN2	851	0.52506	9	14	318.824	3	0.13224	324.786	6.00655	4832.15	41972	0.25275
9940.ENSOARP00000015250	CCRL2	7	0.46346	3	4	131.863	1	0.13224	287.14	5.64169	380.992	3330	0.5
9940.ENSOARP00000015273	DENND4C	2	0	1	2	73.62	1	0.13224	270.569	5.45008	101.424	342	0
9940.ENSOARP00000015288	SLC4A7	6	0	1	6	105.699	4	0.13224	292.329	5.70206	3070.3	18336	0
9940.ENSOARP00000015306	SLC7A11	2	0	1	2	51.302	1	0.11571	263.482	5.35383	130.681	698	0
9940.ENSOARP00000015359	BUB1	9.22337e+13	0.7824	108	109	462.451	2	0.15428	457.35	6.74326	9750.02	231114	0.38056
9940.ENSOARP00000015373	FOCAD	2	0	1	2	38.891	1	0.11571	229.876	4.81049	165.133	782	0
9940.ENSOARP00000015382	TOP2A	9.22337e+13	0.88794	91	91	462.451	3	0.15428	448.017	6.72663	6999.2	158700	0.46398
9940.ENSOARP00000015385	CCN1	2	0	1	2	65.22	1	0.13224	263.348	5.34508	436.781	2220	0
9940.ENSOARP00000015399	HACD4	25	0.51861	5	6	156.607	2	0.13224	262.657	5.29783	1007.43	7312	0.53333
9940.ENSOARP00000015425	EFHC1	3	0	1	3	126.332	1	0.15428	298.6	5.76068	95.7625	748	0
9940.ENSOARP00000015468	ADGRG2	0	0	0	0	1	0	0	0	0	0	0	0
9940.ENSOARP00000015482	MERTK	34	0.42794	6	8	253.663	2	0.15428	322.683	5.9873	1524.88	9090	0.32143
9940.ENSOARP00000015496	VNN1	17	0.33284	6	7	175.388	1	0.13224	300.26	5.78606	1245.14	7462	0.33333
9940.ENSOARP00000015497	GGTA2P	1	0	1	1	16.368	1	0.11571	233.194	4.90148	0	0	0
9940.ENSOARP00000015498	PRSS23	7	0.30898	3	6	149.847	3	0.13224	290.243	5.67231	1944.57	12882	0.13333
9940.ENSOARP00000015502	GLTP	4	0	1	4	50.674	1	0.13224	263.881	5.33721	1207.91	6358	0
9940.ENSOARP00000015537	MICOS10	1	0	1	1	11.549	1	0.11571	214.192	4.52438	0	0	0
9940.ENSOARP00000015542	VNN2	15	0.32413	5	10	199.698	4	0.15428	308.583	5.8648	4220.65	21300	0.13333
9940.ENSOARP00000015567	SLC18B1	1	0	1	1	15.94	1	0.11571	222.504	4.68887	0	0	0
9940.ENSOARP00000015568	FIBIN	0	0	0	0	1	0	0	0	0	0	0	0
9940.ENSOARP00000015593	TRAM2	1	0	1	1	18.844	1	0.11571	230.692	4.85686	0	0	0
9940.ENSOARP00000015600	FASTKD3	6	0.30779	2	6	133.827	2	0.13224	294.338	5.70206	1492.79	9354	0.06667
9940.ENSOARP00000015608	ODF2L	28	0.56839	4	8	216.365	4	0.13224	327.343	6.00305	5096.32	53534	0.25
9940.ENSOARP00000015627	W5PYU1_SHEEP	6	0.46346	3	3	177.02	1	0.15428	330.583	6.06692	0	0	1
9940.ENSOARP00000015632	BBOX1	4	0	1	4	98.411	2	0.13224	278.529	5.54807	2365.33	18566	0
9940.ENSOARP00000015685	PPP4R4	12	0.46346	3	9	195.951	7	0.13224	315.336	5.88668	7257.39	81944	0.08333
9940.ENSOARP00000015689	SNX16	0	0	0	0	1	0	0	0	0	0	0	0
9940.ENSOARP00000015742	SCD	929	0.34001	17	18	344.672	2	0.13224	328.019	6.01355	6011.41	54512	0.27451
9940.ENSOARP00000015778	SGK1	8	0.2842	4	6	126.739	3	0.13224	324.61	5.99867	4828.36	37370	0.2
9940.ENSOARP00000015781	ANAPC5	84669270	0.76872	21	25	451.64	1	0.15428	386.6	6.45452	5406.5	67420	0.45333
9940.ENSOARP00000015787	TMEM14A	5	0	1	5	87.895	3	0.15428	304.717	5.82456	4344.87	38590	0
9940.ENSOARP00000015803	DDX58	3507	0.73825	10	22	416.486	6	0.15428	374.2	6.37753	11752.7	131840	0.27273
9940.ENSOARP00000015875	DHFR	6518	0.37692	16	18	403.012	4	0.15428	366.85	6.3259	6431.88	88392	0.27451
9940.ENSOARP00000015884	ASRGL1	3	0	1	3	55.114	2	0.13224	271.329	5.46408	1529.76	9802	0
9940.ENSOARP00000015899	LOC101116002	1	0	1	1	35.007	1	0.13224	233.483	4.89273	0	0	0
9940.ENSOARP00000015925	ESCO2	9.22337e+13	0.90171	46	46	461.948	2	0.15428	396.35	6.46152	830.309	25528	0.58454
9940.ENSOARP00000015943	SH3GLB1	3	0	1	3	118.108	1	0.13224	301.576	5.78956	572.272	3550	0
9940.ENSOARP00000015972	APLN	3	0.30779	2	3	68.472	1	0.11571	273.758	5.48595	1189.74	9350	0.33333
9940.ENSOARP00000015985	LOC101106720	126	0.57059	6	6	109.586	2	0.13224	269.964	5.43695	124.794	1336	0.8
9940.ENSOARP00000015990	CCDC167	3	0	1	3	126.926	2	0.13224	312.252	5.8893	166.565	1802	0
9940.ENSOARP00000016032	E2F7	16807	0.63865	13	14	393.985	2	0.15428	350.217	6.18329	347.566	7116	0.54945
9940.ENSOARP00000016035	MMAB	4	0	1	4	62.599	1	0.13224	268.448	5.4037	1227.34	4238	0
9940.ENSOARP00000016041	EREG	6	0.30779	2	6	142.142	2	0.13224	284.719	5.59619	2453.54	23530	0.06667
9940.ENSOARP00000016059	SERPINA14	2	0	1	2	35.389	1	0.11571	223.386	4.67487	13.9572	70	0
9940.ENSOARP00000016072	MED13	4	0.30779	2	4	85.155	1	0.13224	262.107	5.30133	146.558	1000	0.33333
9940.ENSOARP00000016074	AHNAK	4	0	1	4	68.484	2	0.13224	271.01	5.44658	474.714	2714	0
9940.ENSOARP00000016081	TMED3	26	0.56839	4	6	205.458	2	0.13224	294.455	5.72306	779.298	6768	0.4
9940.ENSOARP00000016082	EDA	0	0	0	0	1	0	0	0	0	0	0	0
9940.ENSOARP00000016145	CYC1	1065	0.3526	18	21	369.288	5	0.13224	357.293	6.23578	9216.16	82046	0.22857
9940.ENSOARP00000016154	METTL6	2	0	1	2	44.999	1	0.13224	259.531	5.31796	66.8036	520	0
9940.ENSOARP00000016166	MTFR2	15	0.47366	4	7	248.778	2	0.13224	339.769	6.10717	1620.38	17680	0.28571
9940.ENSOARP00000016177	CMTM7	2	0	1	2	42.638	1	0.13224	252.271	5.20421	140.638	932	0
9940.ENSOARP00000016182	QRFPR	4	0.30779	2	4	62.387	1	0.13224	267.374	5.40808	617.153	2430	0.16667
9940.ENSOARP00000016187	LIPA	12	0.30898	3	10	196.809	5	0.13224	328.943	6.04942	6310.23	58486	0.08889
9940.ENSOARP00000016218	GPAA1	7	0.30779	2	7	190.433	2	0.13224	315.621	5.9103	3868.7	33288	0.04762
9940.ENSOARP00000016282	IFIT1	387	0.6123	8	11	310.594	2	0.15428	351.733	6.23666	3644.69	33506	0.4
9940.ENSOARP00000016305	P2RY1	242	0.66569	6	8	274.178	1	0.13224	310.369	5.87093	411.906	2934	0.5
9940.ENSOARP00000016319	GLO1	10	0.30898	3	9	225.721	1	0.13224	306.776	5.82981	2178.47	18330	0.08333
9940.ENSOARP00000016321	KIF18A	9.22337e+13	0.99079	50	51	461.495	2	0.15428	399.567	6.46677	2281.16	46442	0.60078
9940.ENSOARP00000016336	PPFIA2	6	0.30779	2	6	79.564	2	0.13224	273.279	5.4492	3085.29	21108	0.13333
9940.ENSOARP00000016344	GUF1	79	0.4082	8	11	313.51	3	0.15428	349.483	6.21828	4742.42	46660	0.25455
9940.ENSOARP00000016371	MAP7D2	2	0	1	2	75.958	1	0.13224	275.257	5.51045	209.328	958	0
9940.ENSOARP00000016376	SERPINE1	160	0.31046	15	15	361.435	5	0.15428	343.05	6.14654	2895.94	30738	0.29524
9940.ENSOARP00000016382	MCAM	0	0	0	0	1	0	0	0	0	0	0	0
9940.ENSOARP00000016388	BORA	91083777	0.66324	20	21	429.654	3	0.15428	371.383	6.34953	2942.79	43178	0.51429
9940.ENSOARP00000016401	SEMA3A	29	0.45378	5	8	169.978	2	0.13224	306.395	5.84643	6724.78	48860	0.25
9940.ENSOARP00000016430	LOC101122901	0	0	0	0	1	0	0	0	0	0	0	0
9940.ENSOARP00000016451	RRM2	9.22337e+13	0.88243	84	85	462.451	8	0.15428	443.683	6.71088	12056.8	229538	0.46162
9940.ENSOARP00000016458	NDNF	5	0.30779	2	5	63.905	2	0.13224	251.9	5.13772	1808.44	7636	0.1
9940.ENSOARP00000016461	GNPTAB	5	0.30779	2	5	85.95	1	0.13224	272.967	5.47283	1081.6	8022	0.1
9940.ENSOARP00000016508	DNMT1	4718	0.44895	19	23	443.222	3	0.15428	379.933	6.4134	6960.68	79358	0.26482
9940.ENSOARP00000016509	ELOVL5	777	0.35765	13	16	325.145	4	0.13224	323.31	5.97592	7306.13	46046	0.23333
9940.ENSOARP00000016512	SHCBP1	177714802524	0.83629	25	25	451.841	1	0.13224	367.326	6.28216	128.405	5046	0.66333
9940.ENSOARP00000016517	OXNAD1	26	0.56839	4	6	154.194	1	0.13224	296.076	5.75106	741.028	5080	0.4
9940.ENSOARP00000016539	LOC101104525	0	0	0	0	1	0	0	0	0	0	0	0
9940.ENSOARP00000016555	ODC1	9	0.30779	2	9	205.413	5	0.13224	310.593	5.8823	2272.82	14278	0.08333
9940.ENSOARP00000016574	IMPDH2	30	0.56839	4	10	228.853	3	0.13224	313.61	5.91205	3872.85	29570	0.13333
9940.ENSOARP00000016585	COQ10B	27	0.56839	4	7	172.188	1	0.13224	297.431	5.73444	924.624	6250	0.28571
9940.ENSOARP00000016599	CCDC3	1	0	1	1	3.963	1	0.11571	207.313	4.39401	0	0	0
9940.ENSOARP00000016603	RPS6KA3	1	0	1	1	64.263	1	0.13224	306.362	5.81843	0	0	0
9940.ENSOARP00000016624	GABRA2	2	0	1	2	10.763	1	0.11571	215.488	4.534	452.634	1838	0
9940.ENSOARP00000016712	LRP12	4	0.30779	2	4	81.811	2	0.13224	274.381	5.46758	1252	9440	0.16667
9940.ENSOARP00000016768	MESD	4	0.30779	2	4	95.696	5	0.15428	318.633	5.95142	3823.46	28380	0.16667
9940.ENSOARP00000016769	FEN1	9.22337e+13	0.80667	62	63	462.451	3	0.15428	413.967	6.54727	6628.92	117598	0.46032
9940.ENSOARP00000016774	TP53BP2	3	0	1	3	59.479	2	0.13224	266.155	5.38795	308.918	1998	0
9940.ENSOARP00000016784	CRTAP	24	0.32929	7	9	208.544	2	0.13224	307.043	5.83156	2684.65	14514	0.25
9940.ENSOARP00000016799	NDUFAF3	315	0.44117	11	12	316.321	1	0.13224	319.402	5.93043	1412.62	13264	0.39394
9940.ENSOARP00000016836	PARPBP	9.22337e+13	0.79811	36	37	460.618	2	0.13224	386.01	6.39677	3003.39	49796	0.53003
9940.ENSOARP00000016839	PLK4	9.22337e+13	0.69521	80	80	462.451	13	0.15428	431.517	6.63214	15817.4	241210	0.37816
9940.ENSOARP00000016876	EDIL3	1	0	1	1	8.127	1	0.11571	207.879	4.38351	0	0	0
9940.ENSOARP00000016878	CLMN	3	0.30779	2	3	97.045	1	0.13224	299.41	5.76506	1212.31	17142	0.33333
9940.ENSOARP00000016893	DCN	642	0.37239	17	19	381.09	4	0.15428	350.8	6.20079	8586.5	66002	0.26901
9940.ENSOARP00000016909	TMEM109	8	0.30898	3	7	225.543	3	0.13224	337.726	6.12029	2591.58	32126	0.14286
9940.ENSOARP00000016934	C21orf91	0	0	0	0	1	0	0	0	0	0	0	0
9940.ENSOARP00000016941	ICAM4	1	0	1	1	44.897	1	0.13224	244.036	5.05635	0	0	0
9940.ENSOARP00000016977	FBXO28	4	0	1	4	48.97	2	0.11571	253.232	5.18584	2550.47	20060	0
9940.ENSOARP00000016995	MASTL	2703045945721	0.9917	19	20	431.133	2	0.15428	358.85	6.23053	2123.39	44938	0.77895
9940.ENSOARP00000017006	C2orf69	1	0	1	1	2.619	1	0.10286	177.351	3.58468	0	0	0
9940.ENSOARP00000017016	MYL9	8	0.46346	3	5	162.574	2	0.15428	296.517	5.75806	641.33	3798	0.3
9940.ENSOARP00000017045	IL17RB	2	0.30779	2	2	14.662	1	0.13224	229.152	4.81136	0	0	1
9940.ENSOARP00000017115	TMCC3	3	0	1	3	73.919	1	0.13224	275.793	5.51307	438.828	3184	0
9940.ENSOARP00000017120	CDC7	9.22337e+13	0.84376	42	42	461.472	1	0.15428	394.117	6.45627	895.454	27014	0.5633
9940.ENSOARP00000017122	HSPA4L	58	0.358	9	9	273.628	1	0.13224	320.969	5.98905	586.683	6696	0.41667
9940.ENSOARP00000017163	CDC23	262111855	0.70551	31	34	459.299	6	0.15428	393.233	6.4764	8838.15	121764	0.43137
9940.ENSOARP00000017166	RIMS2	9	0.30779	2	9	115.032	3	0.13224	286.61	5.61369	4572.82	36000	0.02778
9940.ENSOARP00000017177	POLR2D	9800	0.32257	35	35	458.406	1	0.15428	382.85	6.38453	5869.72	86394	0.22857
9940.ENSOARP00000017183	CA8	2	0	1	2	32.88	1	0.13224	249.195	5.16484	97.4124	444	0
9940.ENSOARP00000017204	PDE5A	147	0.54881	7	10	241.49	4	0.13224	297.571	5.73794	3804.97	32050	0.33333
9940.ENSOARP00000017230	HECTD2	0	0	0	0	1	0	0	0	0	0	0	0
9940.ENSOARP00000017238	REEP5	0	0	0	0	1	0	0	0	0	0	0	0
9940.ENSOARP00000017274	GFRA3	3	0	1	3	120.696	2	0.13224	288.893	5.64607	2120.2	29230	0
9940.ENSOARP00000017280	PPP1R1A	3	0.30779	2	3	18.276	2	0.11571	236.235	4.91373	315.055	3250	0.33333
9940.ENSOARP00000017290	MEF2C	3	0	1	3	88.902	1	0.13224	288.355	5.66531	545.578	6302	0
9940.ENSOARP00000017303	BRIP1	192064705560	0.69262	39	39	461.425	1	0.15428	387.8	6.4099	1824.99	31848	0.47368
9940.ENSOARP00000017317	MSMO1	128	0.33936	11	11	273.589	1	0.13224	298.75	5.72656	1694.12	14612	0.36364
9940.ENSOARP00000017320	CTSZ	16	0.28529	6	10	182.986	2	0.13224	310.771	5.88755	2724.22	17296	0.13333
9940.ENSOARP00000017342	CPE	11	0.25931	5	8	124.096	4	0.15428	298.1	5.76856	3667.1	20020	0.14286
9940.ENSOARP00000017347	MTMR10	0	0	0	0	1	0	0	0	0	0	0	0
9940.ENSOARP00000017358	TRIB2	8	0.2842	4	6	86.516	2	0.13224	280.243	5.56994	1469.44	6662	0.2
9940.ENSOARP00000017366	CDC25C	184793017680	0.76244	34	34	460.247	1	0.15428	388.617	6.45015	892.701	20978	0.54545
9940.ENSOARP00000017368	DSN1	35211012480	0.93943	23	23	446.39	1	0.15428	366.517	6.29441	106.811	4180	0.7668
9940.ENSOARP00000017384	FNIP1	28	0.45378	5	7	223.21	1	0.13224	316.626	5.95055	923.522	7562	0.33333
9940.ENSOARP00000017397	PDSS1	56	0.52304	6	8	183.725	2	0.13224	289.921	5.63819	1547.28	7064	0.39286
9940.ENSOARP00000017406	IP6K2	5	0	1	5	137.489	1	0.13224	282.974	5.58219	555.268	2882	0
9940.ENSOARP00000017410	JPT2	0	0	0	0	1	0	0	0	0	0	0	0
9940.ENSOARP00000017456	KCNN2	4	0.30779	2	4	23.444	3	0.13224	240.324	4.97148	2080.7	19210	0.16667
9940.ENSOARP00000017474	HOXC4	1	0	1	1	9.618	1	0.11571	206.94	4.37826	0	0	0
9940.ENSOARP00000017485	W5Q446_SHEEP	0	0	0	0	1	0	0	0	0	0	0	0
9940.ENSOARP00000017496	HOXC6	2	0	1	2	41.705	2	0.13224	259.493	5.30308	2114	19210	0
9940.ENSOARP00000017515	LBHD1	0	0	0	0	1	0	0	0	0	0	0	0
9940.ENSOARP00000017540	LYSMD3	1	0	1	1	43.382	1	0.13224	265.114	5.37658	0	0	0
9940.ENSOARP00000017551	MYCBP2	5	0.30898	3	4	105.213	1	0.13224	299.876	5.77731	1911.54	21966	0.33333
9940.ENSOARP00000017568	W5Q4C8_SHEEP	0	0	0	0	1	0	0	0	0	0	0	0
9940.ENSOARP00000017572	ZNF215	1	0	1	1	8.074	1	0.10286	209.005	4.41151	0	0	0
9940.ENSOARP00000017574	PHEX	8	0.25931	5	5	177.758	1	0.13224	306.943	5.84818	581.948	4474	0.4
9940.ENSOARP00000017597	SLC25A32	2	0	1	2	47.078	2	0.11571	240.955	4.99073	2114	20964	0
9940.ENSOARP00000017607	CDC42EP3	3	0.30779	2	3	15.001	2	0.11571	223.019	4.68274	2114	19710	0.33333
9940.ENSOARP00000017622	MRPS34	127	0.52304	6	11	334.256	1	0.13224	338.96	6.13079	1759.89	20350	0.21818
9940.ENSOARP00000017624	CDO1	4	0.30779	2	4	42.904	2	0.13224	270.705	5.43345	3149.3	24118	0.16667
9940.ENSOARP00000017689	FAM49A	2	0.30779	2	2	9.871	1	0.11571	215.702	4.541	0	0	1
9940.ENSOARP00000017745	BZW1	2	0	1	2	11.087	2	0.11571	214.389	4.5095	2114	16460	0
9940.ENSOARP00000017759	USP53	3	0.30779	2	3	15.283	1	0.11571	225.396	4.71949	261.412	1678	0.33333
9940.ENSOARP00000017766	CXCL9	72	0.40573	9	9	251.083	1	0.15428	321.533	5.97067	809.798	10092	0.47222
9940.ENSOARP00000017797	IL13RA1	4	0.30779	2	4	142.691	2	0.15428	310.817	5.89018	1993.88	19914	0.16667
9940.ENSOARP00000017829	ABL2	11	0.2842	4	9	279.719	3	0.15428	348.383	6.21128	4311.49	41318	0.08333
9940.ENSOARP00000017841	CXCL10	701	0.32163	19	20	358.875	3	0.15428	341.767	6.12291	7366.17	61720	0.25263
9940.ENSOARP00000017850	OGFOD3	1	0	1	1	28.275	1	0.11571	242.895	5.05022	0	0	0
9940.ENSOARP00000017935	PHLDA1	1	0	1	1	72.238	1	0.13224	298.969	5.75806	0	0	0
9940.ENSOARP00000017938	IGFBP6	2	0	1	2	93	1	0.13224	269.229	5.42208	25.8997	298	0
9940.ENSOARP00000017943	NKAIN3	2	0	1	2	34.741	1	0.11571	251.792	5.19634	92.3936	364	0
9940.ENSOARP00000017958	TKT	27	0.32929	7	12	282.084	6	0.15428	350.433	6.22966	7662.68	63866	0.13636
9940.ENSOARP00000017979	FAM126B	6	0.30779	2	6	64.664	4	0.13224	271.529	5.43258	6953.69	53358	0.06667
9940.ENSOARP00000017984	LOC101110855	0	0	0	0	1	0	0	0	0	0	0	0
9940.ENSOARP00000017986	NOS2	11	0.37893	4	7	206.651	1	0.15428	325.6	6.03542	1862	14916	0.19048
9940.ENSOARP00000018009	DR1	2	0	1	2	98.503	1	0.13224	290.429	5.64519	4.35863	80	0
9940.ENSOARP00000018013	W5Q5M3_SHEEP	2	0	1	2	94.261	1	0.13224	296.079	5.72481	22.7638	286	0
9940.ENSOARP00000018026	BST-2B	24	0.56839	4	4	157.478	1	0.13224	283.348	5.59182	0	0	1
9940.ENSOARP00000018029	KRT8	6	0.30779	2	6	215.861	1	0.13224	322.726	6.01967	516.063	5698	0.06667
9940.ENSOARP00000018040	SAT1	7	0.30779	2	7	203.483	1	0.13224	305.562	5.83331	1304.62	10656	0.09524
9940.ENSOARP00000018048	WDR44	6	0.30898	3	5	48.936	3	0.13224	259.59	5.26109	1392.65	13536	0.2
9940.ENSOARP00000018067	KLHL13	4	0.30779	2	4	46.415	2	0.11571	267.975	5.4072	463.051	2262	0.16667
9940.ENSOARP00000018090	GBE1	40	0.47549	6	10	260.998	1	0.15428	324.817	6.03104	3832.93	20540	0.22222
9940.ENSOARP00000018106	FNBP1L	9	0.46346	3	6	176.431	1	0.13224	305.01	5.82106	1848.6	18866	0.2
9940.ENSOARP00000018213	CADM2	8	0.46346	3	5	125.779	2	0.13224	291.745	5.67494	1570.57	16330	0.3
9940.ENSOARP00000018284	STK17A	2	0	1	2	63.524	3	0.13224	290.338	5.64607	1801.3	23676	0
9940.ENSOARP00000018290	H2AX	225057	0.4657	39	40	459.186	4	0.15428	396.583	6.4764	4662.15	72280	0.30256
9940.ENSOARP00000018311	PLS3	5	0.30779	2	5	118.989	1	0.15428	287.883	5.64082	790.395	3594	0.1
9940.ENSOARP00000018374	W5Q6N3_SHEEP	64	0.31924	10	10	302.196	1	0.15428	322.317	5.9838	791.785	8752	0.35556
9940.ENSOARP00000018378	TXNDC5	22	0.2927	7	11	292.161	5	0.15428	350.433	6.23666	4404.87	32776	0.16364
9940.ENSOARP00000018384	SPRY2	1	0	1	1	20.283	1	0.11571	221.629	4.67137	0	0	0
9940.ENSOARP00000018385	PCNA	9.22337e+13	0.63412	80	87	462.451	18	0.15428	448.167	6.73626	28985.1	374252	0.29217
9940.ENSOARP00000018422	ARSB	3	0	1	3	43.552	1	0.11571	250.039	5.14822	422.359	1540	0
9940.ENSOARP00000018426	LOC101109996	0	0	0	0	1	0	0	0	0	0	0	0
9940.ENSOARP00000018435	TCTN1	3	0	1	3	55.269	2	0.13224	263.083	5.33546	2146.79	21402	0
9940.ENSOARP00000018453	ARHGAP29	9	0.2842	4	7	154.143	2	0.13224	300.043	5.77031	2892.6	25830	0.14286
9940.ENSOARP00000018487	RBL1	1476673	0.64718	25	26	452.376	2	0.15428	369.4	6.3224	1448.43	26392	0.47385
9940.ENSOARP00000018492	APPL2	3	0	1	3	114.858	1	0.13224	296.062	5.74494	235.34	2312	0
9940.ENSOARP00000018501	MRPL34	638	0.39414	14	14	363.529	1	0.13224	338.826	6.12554	1719.21	22628	0.38462
9940.ENSOARP00000018510	SLC25A1	11	0.2842	4	9	188.789	4	0.13224	324.595	5.99167	5840.12	52730	0.08333
9940.ENSOARP00000018541	PROS1	5	0	1	5	165.48	1	0.13224	304.488	5.81843	521.934	4692	0
9940.ENSOARP00000018592	CTNS	2	0	1	2	32.386	1	0.13224	247.76	5.14034	172.653	754	0
9940.ENSOARP00000018602	F3	32	0.42794	6	6	208.032	1	0.15428	305.817	5.82543	156.224	1460	0.6
9940.ENSOARP00000018616	PLK1	9.22337e+13	0.61368	112	114	462.451	8	0.15428	463.383	6.76775	28613.3	459014	0.29017
9940.ENSOARP00000018645	TCP11L2	1	0	1	1	8.544	1	0.10286	203.177	4.28289	0	0	0
9940.ENSOARP00000018679	RHOBTB3	15	0.25931	5	12	299.943	5	0.15428	350.467	6.22616	8580.84	85348	0.06061
9940.ENSOARP00000018683	MRPL13	732	0.37239	17	17	391.653	1	0.15428	352.883	6.23403	2373.6	25828	0.33824
9940.ENSOARP00000018691	GAST	5	0.30779	2	5	87.292	1	0.15428	280.167	5.57082	742.17	3490	0.2
9940.ENSOARP00000018703	CNN3	9	0.30779	2	9	210.822	3	0.15428	340.833	6.15179	4660.4	35266	0.02778
9940.ENSOARP00000018735	TMEM97	3	0.30779	2	3	83.793	1	0.11571	266.469	5.37483	135.994	964	0.33333
9940.ENSOARP00000018739	RAC3	138	0.26923	16	22	362.006	9	0.15428	364.2	6.31103	14471.4	124296	0.1342
9940.ENSOARP00000018756	INHBA	16	0.47366	4	8	176.148	1	0.15428	311.083	5.90243	3345.1	17480	0.17857
9940.ENSOARP00000018765	ELL2	24	0.56839	4	4	157.724	1	0.13224	291.612	5.66269	0	0	1
9940.ENSOARP00000018780	THBS4	269	0.52483	8	11	308.261	2	0.15428	347.5	6.19379	4482.44	47466	0.34545
9940.ENSOARP00000018792	TLCD4	3	0.30779	2	3	126.867	1	0.13224	305.952	5.82106	57.424	960	0.33333
9940.ENSOARP00000018813	ADHFE1	20	0.2842	4	17	272.641	7	0.15428	322.25	5.9628	15460.8	97582	0.03676
9940.ENSOARP00000018815	GNPNAT1	31	0.45378	5	10	217.213	4	0.13224	321.705	5.97505	7307.41	69982	0.15556
9940.ENSOARP00000018823	P3H4	3	0	1	3	113.107	1	0.13224	304.379	5.80181	575.27	5662	0
9940.ENSOARP00000018835	LRRC45	58	0.52304	6	10	260.65	6	0.13224	338.51	6.09667	9329.47	90444	0.26667
9940.ENSOARP00000018870	POLA1	9.22337e+13	0.9231	73	74	462.451	1	0.15428	424	6.59101	2309.49	61828	0.50278
9940.ENSOARP00000018876	ERO1A	13	0.32413	5	8	218.729	1	0.15428	308.983	5.85518	1458.47	8706	0.21429
9940.ENSOARP00000018879	RIOX2	3	0	1	3	114.14	1	0.13224	301.126	5.79131	535.7	5534	0
9940.ENSOARP00000018887	PCSK1	6	0.30779	2	6	93.594	2	0.15428	276.917	5.51395	2486.18	11470	0.06667
9940.ENSOARP00000018903	DTYMK	1048	0.45045	14	16	393.873	2	0.13224	357.36	6.25853	3057.82	40202	0.33333
9940.ENSOARP00000018926	USP32	4	0.30779	2	4	155.58	2	0.15428	320.15	5.96455	308.424	2994	0.16667
9940.ENSOARP00000018975	PALMD	1	0	1	1	20.428	1	0.11571	228.456	4.81749	0	0	0
9940.ENSOARP00000018981	OR10AD1	1	0	1	1	68.477	1	0.13224	297.369	5.73794	0	0	0
9940.ENSOARP00000018984	CLDND1	0	0	0	0	1	0	0	0	0	0	0	0
9940.ENSOARP00000018998	BRI3BP	0	0	0	0	1	0	0	0	0	0	0	0
9940.ENSOARP00000019025	PCED1B	1	0	1	1	9.831	1	0.11571	212.092	4.48413	0	0	0
9940.ENSOARP00000019029	TOR1AIP2	5	0.30779	2	5	168.83	2	0.13224	309.969	5.85693	1683.28	20354	0.1
9940.ENSOARP00000019049	AMIGO2	5	0	1	5	115.445	2	0.13224	303.495	5.82631	3042.84	23274	0
9940.ENSOARP00000019053	PYCR1	2	0	1	2	76.21	1	0.13224	273.952	5.48682	70.8696	464	0
9940.ENSOARP00000019099	RPN2	8	0.30898	3	7	149.306	3	0.13224	299.443	5.78168	5022.54	27276	0.09524
9940.ENSOARP00000019106	MCM7	9.22337e+13	0.87078	69	69	462.451	1	0.15428	430.35	6.65401	3547.91	102440	0.49616
9940.ENSOARP00000019117	ERAP1	3	0.30779	2	3	107.363	1	0.13224	299.762	5.76418	412.044	8270	0.33333
9940.ENSOARP00000019119	CRY1	275	0.41901	10	11	265.159	2	0.13224	329.126	6.05204	1796.11	22154	0.38182
9940.ENSOARP00000019137	CHRDL1	0	0	0	0	1	0	0	0	0	0	0	0
9940.ENSOARP00000019171	PGP	4	0.30779	2	4	85.956	1	0.13224	281.726	5.59094	619.648	3352	0.16667
9940.ENSOARP00000019174	AMMECR1	4	0	1	4	127.087	3	0.13224	313.002	5.90155	3042.73	29952	0
9940.ENSOARP00000019189	RBM38	3	0	1	3	86.477	1	0.13224	296.052	5.71431	451.417	8280	0
9940.ENSOARP00000019220	PCYT2	5	0.30779	2	5	115.79	2	0.13224	287.664	5.61544	1234.5	6778	0.1
9940.ENSOARP00000019244	ALYREF	81	0.26039	15	18	388.333	1	0.15428	345.3	6.12641	2070.64	21782	0.16993
9940.ENSOARP00000019273	ACSL4	22	0.26242	8	12	258.808	4	0.13224	337.993	6.11504	6286.21	61188	0.13636
9940.ENSOARP00000019415	L3MBTL2	5	0.30779	2	5	164.426	2	0.13224	303.293	5.80968	761.367	7704	0.1
9940.ENSOARP00000019450	OCIAD2	2	0	1	2	51.98	1	0.13224	266.652	5.38533	276.913	1644	0
9940.ENSOARP00000019476	LMNB1	47951389	0.55855	24	25	450.513	1	0.15428	397.833	6.53589	4352.85	86266	0.41333
9940.ENSOARP00000019489	LOC105603801	0	0	0	0	1	0	0	0	0	0	0	0
9940.ENSOARP00000019495	RGMB	0	0	0	0	1	0	0	0	0	0	0	0
9940.ENSOARP00000019498	MGME1	3	0	1	3	76.047	1	0.13224	270.707	5.43783	404.771	2706	0
9940.ENSOARP00000019523	CDC14A	4037045	0.89273	12	17	398.261	3	0.15428	363.4	6.3014	4498.88	62716	0.44853
9940.ENSOARP00000019524	EFR3B	1	0	1	1	10.029	1	0.11571	213.723	4.50775	0	0	0
9940.ENSOARP00000019526	SLC25A10	8	0.37893	4	4	156.317	1	0.13224	281.207	5.54807	45.9993	298	0.66667
9940.ENSOARP00000019535	ABI3BP	2	0	1	2	11.25	1	0.11571	215.955	4.55325	266.626	1322	0
9940.ENSOARP00000019558	ZWILCH	9.22337e+13	0.96282	46	46	461.56	1	0.15428	392.333	6.42652	1668.32	38030	0.62415
9940.ENSOARP00000019559	RAPH1	2	0.30779	2	2	84.611	1	0.13224	283.938	5.61807	0	0	1
9940.ENSOARP00000019618	ARSJ	0	0	0	0	1	0	0	0	0	0	0	0
9940.ENSOARP00000019634	NAT10	530	0.37055	15	20	411.779	4	0.15428	357.383	6.21391	3251.01	33742	0.21579
9940.ENSOARP00000019646	LOC101114226	115	0.40723	11	12	330.741	2	0.15428	324.417	5.98117	2468.81	22484	0.36364
9940.ENSOARP00000019658	B9D1	1	0	1	1	9.059	1	0.11571	208.932	4.41063	0	0	0
9940.ENSOARP00000019660	RANBP1	209	0.25905	17	18	413.569	3	0.13224	367.793	6.30665	3207.9	40834	0.20915
9940.ENSOARP00000019666	DCUN1D4	6	0.30779	2	6	188.898	2	0.13224	332.493	6.06779	4823.92	34676	0.06667
9940.ENSOARP00000019668	CSDC2	1	0	1	1	67.367	1	0.13224	262.564	5.30396	0	0	0
9940.ENSOARP00000019687	LOC101117184	2	0.30779	2	2	9.394	1	0.11571	197.008	4.11752	0	0	1
9940.ENSOARP00000019691	LOC101117955	3	0.30779	2	3	47.885	3	0.13224	243.774	5.04147	4224	30224	0.33333
9940.ENSOARP00000019737	PMM1	4	0.30779	2	4	119.656	1	0.13224	277.688	5.53495	368.989	2110	0.16667
9940.ENSOARP00000019761	FMNL3	31	0.51861	5	6	216.995	3	0.15428	316.133	5.93218	1471.36	14936	0.53333
9940.ENSOARP00000019765	PAM	3	0.30779	2	3	64.229	1	0.13224	265.433	5.38183	283.263	3264	0.33333
9940.ENSOARP00000019895	MCM5	9.22337e+13	0.9157	80	81	462.451	5	0.15428	438.567	6.67676	7808.42	153840	0.4858
9940.ENSOARP00000019910	UBE2T	219015858177	0.55698	45	48	461.985	4	0.15428	416.417	6.61639	12567.7	180712	0.31915
9940.ENSOARP00000020010	RASL11B	21	0.28529	6	12	304.839	3	0.15428	355.583	6.25591	8563.02	92098	0.13636
9940.ENSOARP00000020026	CCDC134	5	0.30898	3	4	53.442	2	0.13224	261.257	5.30396	1044.24	6336	0.33333
9940.ENSOARP00000020027	KIF23	9.22337e+13	1.00645	80	81	462.451	2	0.15428	435.183	6.66276	5288.28	112470	0.53395
9940.ENSOARP00000020041	FGL2	4	0	1	4	29.874	2	0.11571	243.01	5.02397	899.996	3898	0
9940.ENSOARP00000020113	FAM13A	5	0.30779	2	5	103.354	6	0.13224	304.676	5.83681	3474.15	21644	0.1
9940.ENSOARP00000020229	PAQR3	1	0	1	1	38.461	1	0.11571	234.225	4.89361	0	0	0
9940.ENSOARP00000020234	KLF7	2	0	1	2	22.894	1	0.11571	234.483	4.89973	111.708	508	0
9940.ENSOARP00000020242	TROAP	9.22337e+13	1.06934	26	28	448.932	6	0.15428	383.633	6.41515	4116.81	61750	0.71958
9940.ENSOARP00000020254	EZH2	51851	0.43147	31	32	456.62	5	0.15428	401.233	6.54639	9675.4	125874	0.29839
9940.ENSOARP00000020282	PDIA4	46	0.30543	11	15	337.089	5	0.15428	359.25	6.26291	6623.11	59554	0.17143
9940.ENSOARP00000020289	ANTXR2	2	0	1	2	34.787	1	0.13224	234.057	4.88661	97.9697	550	0
9940.ENSOARP00000020299	ANGPT4	0	0	0	0	1	0	0	0	0	0	0	0
9940.ENSOARP00000020301	PPIC	19	0.28529	6	13	326.522	2	0.13224	337.462	6.08179	4810.69	44538	0.07692
9940.ENSOARP00000020319	SNX24	3	0	1	3	107.53	1	0.13224	277.114	5.51832	174.184	994	0
9940.ENSOARP00000020356	CHIC2	3	0.30779	2	3	50.066	2	0.13224	258.805	5.29171	402.565	3458	0.33333
9940.ENSOARP00000020390	RRP7A	503	0.39514	12	13	352.693	2	0.15428	332.05	6.03717	1874.39	21046	0.34615
9940.ENSOARP00000020406	RGS16	12	0.47366	4	4	34.795	1	0.13224	230.436	4.81836	33.0219	222	0.83333
9940.ENSOARP00000020430	CYB5R3	28	0.56839	4	8	195.23	3	0.13224	289.286	5.63732	2700.45	33222	0.25
9940.ENSOARP00000020460	AURKB	9.22337e+13	0.90037	82	83	462.451	2	0.15428	438.5	6.68288	5359.26	117762	0.47429
9940.ENSOARP00000020556	CELSR2	2	0	1	2	67.455	2	0.13224	270.067	5.39758	888.3	14660	0
9940.ENSOARP00000020559	PSRC1	3150880876088	0.95622	31	33	457.803	4	0.15428	373.267	6.3119	4165.84	75068	0.62121
9940.ENSOARP00000020561	RABGGTA	4	0	1	4	85.41	2	0.13224	275.917	5.51132	2525.34	18836	0
9940.ENSOARP00000020611	SLC5A6	1	0	1	1	8.102	1	0.10286	194.804	4.0659	0	0	0
9940.ENSOARP00000020648	CAD	70	0.28846	11	15	304.878	8	0.15428	355.033	6.26116	8637.89	83518	0.1619
9940.ENSOARP00000020704	BARD1	385720604700	0.48225	72	72	462.451	1	0.15428	422.55	6.59276	8402.22	150210	0.27113
9940.ENSOARP00000020730	CD200	5	0.30898	3	4	176.286	1	0.15428	329.283	6.05379	254.982	4686	0.33333
9940.ENSOARP00000020768	SLC22A17	4	0	1	4	87.067	1	0.13224	266.764	5.38358	298.549	1412	0
9940.ENSOARP00000020791	SLC7A8	6	0.2842	4	4	51.537	1	0.13224	255.374	5.22521	63.2567	612	0.5
9940.ENSOARP00000020800	EFHD1	3	0	1	3	61.366	1	0.11571	266.085	5.38008	186.385	900	0
9940.ENSOARP00000020810	TMEM106C	1	0	1	1	3.078	1	0.10286	183.041	3.75792	0	0	0
9940.ENSOARP00000020829	AJUBA	0	0	0	0	1	0	0	0	0	0	0	0
9940.ENSOARP00000020831	RESF1	0	0	0	0	1	0	0	0	0	0	0	0
9940.ENSOARP00000020834	PRMT5	1282	0.3238	22	26	446.023	1	0.15428	375.7	6.36003	5167.13	66886	0.19077
9940.ENSOARP00000020882	RHOB	128	0.2423	16	20	361.634	10	0.15428	364.833	6.31803	11848.1	127836	0.14211
9940.ENSOARP00000020898	SLC38A4	8	0.30779	2	8	176.321	4	0.15428	311.183	5.90068	3078.46	27748	0.10714
9940.ENSOARP00000020904	CD53	7	0.30779	2	7	125.47	1	0.13224	285.419	5.59794	1559.59	8572	0.04762
9940.ENSOARP00000020927	SLC38A2	4	0.30779	2	4	54.413	1	0.13224	259.421	5.28209	173.003	1202	0.16667
9940.ENSOARP00000020966	PLB1	7	0.30779	2	7	161.972	3	0.13224	310.326	5.8788	2183.94	26720	0.04762
9940.ENSOARP00000020991	CLSPN	9.22337e+13	0.85819	78	79	462.451	7	0.15428	431	6.62951	8288.66	158378	0.45862
9940.ENSOARP00000021030	ANO6	4	0	1	4	63.964	1	0.13224	260.386	5.30833	576.151	2260	0
9940.ENSOARP00000021088	YPEL5	6	0.30898	3	5	126.121	2	0.13224	304.743	5.79481	365.292	3098	0.2
9940.ENSOARP00000021090	LBH	1	0	1	1	22.884	1	0.11571	231.239	4.85511	0	0	0
9940.ENSOARP00000021101	CRELD2	19	0.33284	6	9	220.736	1	0.13224	311.693	5.89193	2413.84	13732	0.19444
9940.ENSOARP00000021108	IGSF11	6	0	1	6	103.374	3	0.13224	295.705	5.70119	4020.67	49012	0
9940.ENSOARP00000021130	UPK1B	4	0.30779	2	4	55.806	1	0.13224	254.71	5.19197	1331.57	5952	0.16667
9940.ENSOARP00000021174	TMEM37	0	0	0	0	1	0	0	0	0	0	0	0
9940.ENSOARP00000021183	PPFIBP1	5	0	1	5	143.803	1	0.15428	318.75	5.96455	2284	22080	0
9940.ENSOARP00000021203	MXD1	3	0	1	3	59.775	3	0.13224	270.395	5.44745	1905.88	17008	0
9940.ENSOARP00000021242	ARNTL2	272	0.55399	8	10	255.496	3	0.13224	330.51	6.05467	2358.98	31796	0.42222
9940.ENSOARP00000021246	SCG2	9	0.2842	4	7	116.956	1	0.15428	288.75	5.65832	1898.13	14212	0.14286
9940.ENSOARP00000021256	IHH	10	0.2842	4	8	171.959	4	0.13224	304.776	5.82543	2614.04	16032	0.10714
9940.ENSOARP00000021267	STK38L	4	0	1	4	129.491	4	0.13224	294.302	5.71169	2777.09	46184	0
9940.ENSOARP00000021281	MAGI3	8	0.30898	3	7	215.873	3	0.13224	337.41	6.12554	4698.18	54348	0.09524
9940.ENSOARP00000021292	FGFR1OP2	1	0	1	1	7.789	1	0.10286	202.186	4.24614	0	0	0
9940.ENSOARP00000021294	CDCA8	9.22337e+13	0.7605	104	106	462.451	23	0.15428	465.517	6.80275	41547.7	532266	0.36694
9940.ENSOARP00000021330	MANEAL	7	0.30898	3	6	250.644	1	0.13224	341.043	6.14304	1153.07	14098	0.13333
9940.ENSOARP00000021354	W5QF56_SHEEP	5064	0.69977	8	8	327.051	1	0.13224	332.56	6.04329	7.76283	208	0.85714
9940.ENSOARP00000021369	PLEK	9	0.30898	3	8	126.386	4	0.15428	296.617	5.74406	3741.37	20786	0.10714
9940.ENSOARP00000021401	DCLRE1B	61	0.37904	8	11	359.935	1	0.13224	340.676	6.10717	1562.43	16294	0.25455
9940.ENSOARP00000021426	TPBG	0	0	0	0	1	0	0	0	0	0	0	0
9940.ENSOARP00000021444	RASSF8	3	0	1	3	52.514	1	0.11571	250.082	5.13334	202.031	1024	0
9940.ENSOARP00000021445	TSPYL4	3	0	1	3	122.141	3	0.13224	292.264	5.66094	2190.34	28324	0
9940.ENSOARP00000021470	CNR1	1	0	1	1	42.709	1	0.13224	259.381	5.31708	0	0	0
9940.ENSOARP00000021485	POLQ	2102	0.4707	15	15	408.952	1	0.15428	354.517	6.22353	153.18	3290	0.44762
9940.ENSOARP00000021504	LOC101105036-2	4704	0.6962	17	17	427.648	1	0.15428	356.7	6.23053	93.0102	3894	0.63235
9940.ENSOARP00000021507	SPRED1	2	0	1	2	73.178	1	0.13224	301.488	5.78606	405.844	3930	0
9940.ENSOARP00000021519	LOC101106292	896	0.66441	14	14	412.694	1	0.15428	339.683	6.09317	47.6667	2186	0.64835
9940.ENSOARP00000021535	W5QFN7_SHEEP	133080	0.41753	42	42	460.603	2	0.18514	399.033	6.50264	3726.17	76236	0.27875
9940.ENSOARP00000021537	UGP2	38	0.47549	6	8	220.243	1	0.13224	317.419	5.96192	1474.85	10778	0.35714
9940.ENSOARP00000021538	THBS1	542	0.30706	20	22	393.271	8	0.15428	355.05	6.23928	9245.76	64930	0.21645
9940.ENSOARP00000021543	WDPCP	4	0.30898	3	3	156.342	1	0.13224	314.66	5.90505	7.23048	62	0.66667
9940.ENSOARP00000021550	LOC101109919	9656	0.45302	35	35	460.135	3	0.18514	392.8	6.47552	2093.7	52130	0.32101
9940.ENSOARP00000021556	LOC101108086	10227	0.71785	21	24	447.825	4	0.15428	373.5	6.34865	3814.84	40958	0.46377
9940.ENSOARP00000021565	PTPRN	5	0.30779	2	5	115.523	2	0.13224	290.426	5.66794	2852	18398	0.1
9940.ENSOARP00000021568	SYCP1	6	0.30898	3	5	190.894	3	0.15428	323.533	5.9978	3269.45	37702	0.2
9940.ENSOARP00000021599	BMF	3	0	1	3	93.589	1	0.13224	280.645	5.57607	62.178	662	0
9940.ENSOARP00000021614	BUB1B	9.22337e+13	0.74419	113	113	462.451	9	0.15428	463.067	6.77475	12955.3	283216	0.36362
9940.ENSOARP00000021618	TSPAN2	9	0.30779	2	9	136.401	3	0.13224	290.067	5.64694	3967.57	22168	0.02778
9940.ENSOARP00000021658	MFSD2A	2	0	1	2	67.143	2	0.13224	305.595	5.82631	1092.82	11000	0
9940.ENSOARP00000021672	PPT1	8	0.30779	2	8	191.679	2	0.13224	301.188	5.77556	3643.9	25890	0.10714
9940.ENSOARP00000021678	FAM110B	1	0	1	1	12.847	1	0.11571	212.633	4.48325	0	0	0
9940.ENSOARP00000021688	KCNMB4	2	0.30779	2	2	18.67	1	0.11571	234.77	4.88923	0	0	1
9940.ENSOARP00000021709	KALRN	34	0.21952	12	14	304.007	1	0.15428	333.917	6.09054	4843.93	30750	0.16484
9940.ENSOARP00000021718	ABCC9	4	0.30779	2	4	54.319	1	0.13224	263.286	5.34421	251.148	1212	0.16667
9940.ENSOARP00000021721	CHST14	3	0	1	3	64.528	2	0.13224	263.395	5.32933	1345.63	6470	0
9940.ENSOARP00000021725	HEG1	0	0	0	0	1	0	0	0	0	0	0	0
9940.ENSOARP00000021733	IGSF3	4	0	1	4	80.106	2	0.11571	269.504	5.39758	1592.75	13894	0
9940.ENSOARP00000021737	INHA	26	0.51861	5	7	153.127	1	0.13224	300.593	5.80268	1091.65	5796	0.38095
9940.ENSOARP00000021747	PTGFRN	5	0.30779	2	5	64.652	2	0.13224	262.026	5.30833	2928.71	18080	0.1
9940.ENSOARP00000021748	RAD51	9.22337e+13	0.7841	102	103	462.451	3	0.15428	458.933	6.76688	14533.3	255436	0.38778
9940.ENSOARP00000021754	CD101	2	0	1	2	51.363	1	0.11571	263.232	5.36258	119.201	690	0
9940.ENSOARP00000021762	EXO5	1	0	1	1	17.505	1	0.11571	235.589	4.91111	0	0	0
9940.ENSOARP00000021764	LOC101105290	9656	0.45302	35	35	460.183	3	0.18514	392.8	6.47552	2093.7	52130	0.32101
9940.ENSOARP00000021766	TTF2	128	0.43905	7	11	298.326	7	0.15428	358.717	6.27866	6847.64	75400	0.21818
9940.ENSOARP00000021811	DLL4	10	0.37893	4	6	107.483	2	0.13224	279.41	5.53757	1567.36	10290	0.33333
9940.ENSOARP00000021813	CHAC1	128	0.64826	5	11	153.53	4	0.13224	300.019	5.77993	3565.2	18164	0.23636
9940.ENSOARP00000021846	OIP5	9.22337e+13	0.89785	39	40	461.974	2	0.15428	390.867	6.43877	4014.52	59646	0.58333
9940.ENSOARP00000021847	RECQL	12	0.28529	6	6	212.406	1	0.13224	316.976	5.92168	360.002	4624	0.4
9940.ENSOARP00000021854	NUSAP1	9.22337e+13	1.00739	73	74	462.451	2	0.15428	427.483	6.62426	3521.66	74438	0.54869
9940.ENSOARP00000021913	HSD3B1	65	0.27934	10	16	340.684	3	0.15428	339.35	6.13691	6730.58	61522	0.14167
9940.ENSOARP00000021915	RIMKLA	1	0	1	1	23.735	1	0.11571	226.343	4.76936	0	0	0
9940.ENSOARP00000021923	PHGDH	29	0.36588	7	10	258.764	1	0.13224	347.726	6.22441	3779.99	28860	0.22222
9940.ENSOARP00000021932	MAPKBP1	0	0	0	0	1	0	0	0	0	0	0	0
9940.ENSOARP00000021934	HES1	9	0.46346	3	6	115.111	1	0.13224	288.114	5.63732	1346.92	10182	0.2
9940.ENSOARP00000021980	IL1RAP	2	0.30779	2	2	10.988	1	0.13224	229.152	4.81136	0	0	1
9940.ENSOARP00000021989	CLDN1	6	0.30779	2	6	158.385	2	0.15428	311.6	5.88493	3375.64	24678	0.06667
9940.ENSOARP00000021991	IRS1	37	0.27934	10	13	280.239	7	0.15428	350.367	6.22878	8382.91	57866	0.19231
9940.ENSOARP00000022009	BCL6	70	0.43736	8	12	307.42	3	0.15428	351.2	6.23316	7024.01	75026	0.22727
9940.ENSOARP00000022038	RFC4	9.22337e+13	0.78842	70	70	462.451	1	0.15428	421.133	6.57614	3013.46	73086	0.4472
9940.ENSOARP00000022072	CDC20	9.22337e+13	0.68845	111	112	462.451	6	0.15428	464.867	6.78788	18871.3	333270	0.33221
9940.ENSOARP00000022104	EHHADH	68	0.22436	16	20	366.872	3	0.15428	340.233	6.12204	7995.55	60196	0.13158
9940.ENSOARP00000022137	LRR1	6227020808	0.9963	13	20	418.813	4	0.15428	356.133	6.22791	6802.83	130706	0.42105
9940.ENSOARP00000022145	POLE2	9.22337e+13	0.81365	57	58	462.002	5	0.15428	414.65	6.56652	7724.64	123226	0.4755
9940.ENSOARP00000022161	EPS8	3	0	1	3	12.019	3	0.11571	214.99	4.5165	4226	27618	0
9940.ENSOARP00000022208	KDM3A	7	0.30898	3	6	184.699	3	0.15428	313.4	5.90068	1354.19	11490	0.13333
9940.ENSOARP00000022213	H2BC18	10104	0.75536	20	20	435.81	1	0.15428	354.683	6.21041	99.1385	3474	0.64737
9940.ENSOARP00000022222	RERG	5	0.30779	2	5	187.785	2	0.13224	331.386	6.08704	1800.82	17048	0.1
9940.ENSOARP00000022235	PYGL	55	0.28846	11	12	260.315	2	0.15428	324.3	6.02492	3850.12	21128	0.25758
9940.ENSOARP00000022260	ERP27	15	0.2842	4	13	277.55	7	0.15428	349.867	6.21566	11016	92016	0.03846
9940.ENSOARP00000022272	MGP	9	0.37893	4	5	191.005	1	0.13224	306.926	5.85168	355.13	2530	0.4
9940.ENSOARP00000022285	ECT2	9.22337e+13	0.90521	67	67	462.451	5	0.15428	425.517	6.62951	8078.8	146916	0.52058
9940.ENSOARP00000022286	NCEH1	7	0.2842	4	5	178.697	1	0.13224	300.05	5.77643	799.683	6194	0.3
9940.ENSOARP00000022291	TNFSF10	5	0	1	5	62.869	1	0.13224	265.502	5.33983	2649.93	14436	0
9940.ENSOARP00000022292	PCLAF	9.22337e+13	1.02268	45	46	462.01	1	0.15428	404.467	6.53502	1284.21	28384	0.63865
9940.ENSOARP00000022350	LACTB	0	0	0	0	1	0	0	0	0	0	0	0
9940.ENSOARP00000022374	RORA	24	0.56839	4	4	119.385	1	0.11571	257.225	5.25321	0	0	1
9940.ENSOARP00000022387	HEBP1	0	0	0	0	1	0	0	0	0	0	0	0
9940.ENSOARP00000022420	ALDH1A2	3	0.30779	2	3	77.177	1	0.13224	260.024	5.29171	870.056	3558	0.33333
9940.ENSOARP00000022421	CTSS	18	0.25931	5	11	226.232	4	0.15428	320.717	5.95842	4653.09	26814	0.14545
9940.ENSOARP00000022468	PIGB	4	0.30898	3	3	47.043	1	0.11571	250.325	5.14822	29.8171	342	0.66667
9940.ENSOARP00000022527	TMOD2	8	0.30779	2	8	145.857	9	0.15428	307.25	5.85605	6036.84	35362	0.07143
9940.ENSOARP00000022531	SCG3	4	0.30898	3	3	43.995	1	0.13224	237.348	4.95748	8.93718	36	0.66667
9940.ENSOARP00000022579	TMEM52B	1	0	1	1	14.193	1	0.11571	218.413	4.62325	0	0	0
9940.ENSOARP00000022580	OLR1	77	0.35915	10	11	307.653	1	0.15428	322.083	5.96805	1120.7	10358	0.32727
9940.ENSOARP00000022591	DUT	83463276	0.42852	26	26	445.269	1	0.15428	385.833	6.44227	4275.68	69372	0.33538
9940.ENSOARP00000022618	GATM	8	0.30779	2	8	161.984	2	0.13224	297.86	5.75456	1976.57	10810	0.10714
9940.ENSOARP00000022644	CDKN3	9.22337e+13	1.06163	39	42	461.96	3	0.15428	395.95	6.4799	8623.66	154222	0.62485
9940.ENSOARP00000022652	GCH1	742	0.3366	12	18	340.8	6	0.13224	357.893	6.26991	8849.01	65188	0.1634
9940.ENSOARP00000022656	WDHD1	9.22337e+13	0.95104	61	62	462.451	2	0.15428	415.983	6.56914	5282.88	103364	0.54521
9940.ENSOARP00000022674	PELI2	12	0.46346	3	6	183.881	1	0.13224	318.769	5.9418	425.353	4388	0.4
9940.ENSOARP00000022694	DAAM1	27	0.56839	4	7	210.344	2	0.15428	316.733	5.93393	1595.29	13578	0.28571
9940.ENSOARP00000022733	MTHFD1	16	0.33284	6	8	255.698	2	0.13224	332.969	6.07479	2932.74	32812	0.25
9940.ENSOARP00000022740	GPX2	125	0.43905	7	8	182.514	1	0.15428	314.133	5.91555	2283.4	14934	0.42857
9940.ENSOARP00000022741	RAB15	1	0	1	1	17.591	1	0.11571	216.785	4.5865	0	0	0
9940.ENSOARP00000022754	PLEKHH1	1	0	1	1	8.37	1	0.11571	196.854	4.1044	0	0	0
9940.ENSOARP00000022787	RGS6	8	0.37893	4	4	43.178	2	0.13224	239.436	4.97585	171.957	1344	0.66667
9940.ENSOARP00000022793	LOC114112844	9	0.2842	4	7	157.754	2	0.13224	270.088	5.40195	1403.93	28838	0.14286

## Sheet: Top 10 N1
Top 10 genes based on Centrality coefficients values
node_name		MCC		node_name		DMNC		node_name		MNC		node_name		Degree		node_name		EPC		node_name		BottleNeck		node_name		EcCentricity		node_name		Closeness		node_name		Radiality		node_name		Betweenness		node_name		Stress		node_name		ClusteringCoefficient
9940.ENSOARP00000000665	KIF11	9.22337e+13		9940.ENSOARP00000020242	TROAP	1.06934		9940.ENSOARP00000021614	BUB1B	113		9940.ENSOARP00000018616	PLK1	114		9940.ENSOARP00000000665	KIF11	462.451		9940.ENSOARP00000012891	IL6	70		9940.ENSOARP00000011447	CDK2	0.18514		9940.ENSOARP00000015222	CCNA2	470.367		9940.ENSOARP00000015222	CCNA2	6.83775		9940.ENSOARP00000012891	IL6	74459.9		9940.ENSOARP00000010050	TYMS	646118		9940.ENSOARP00000000110	W5NPM0_SHEEP	1
9940.ENSOARP00000001047	SPAG5	9.22337e+13		9940.ENSOARP00000008630	NCAPD2	1.06702		9940.ENSOARP00000018616	PLK1	112		9940.ENSOARP00000021614	BUB1B	113		9940.ENSOARP00000001047	SPAG5	462.451		9940.ENSOARP00000000815	MET	37		9940.ENSOARP00000012891	IL6	0.18514		9940.ENSOARP00000021294	CDCA8	465.517		9940.ENSOARP00000021294	CDCA8	6.80275		9940.ENSOARP00000010050	TYMS	46284.6		9940.ENSOARP00000012891	IL6	611578		9940.ENSOARP00000001225	CHRNB4	1
9940.ENSOARP00000001155	KIF2C	9.22337e+13		9940.ENSOARP00000022644	CDKN3	1.06163		9940.ENSOARP00000022072	CDC20	111		9940.ENSOARP00000022072	CDC20	112		9940.ENSOARP00000001155	KIF2C	462.451		9940.ENSOARP00000021294	CDCA8	23		9940.ENSOARP00000013320	W5PS91_SHEEP	0.18514		9940.ENSOARP00000022072	CDC20	464.867		9940.ENSOARP00000022072	CDC20	6.78788		9940.ENSOARP00000021294	CDCA8	41547.7		9940.ENSOARP00000021294	CDCA8	532266		9940.ENSOARP00000004448	FAM222B	1
9940.ENSOARP00000001360	RRM1	9.22337e+13		9940.ENSOARP00000001047	SPAG5	1.05828		9940.ENSOARP00000015222	CCNA2	109		9940.ENSOARP00000015222	CCNA2	110		9940.ENSOARP00000001360	RRM1	462.451		9940.ENSOARP00000005175	SIRT1	22		9940.ENSOARP00000013467	H4C14	0.18514		9940.ENSOARP00000018616	PLK1	463.383		9940.ENSOARP00000021614	BUB1B	6.77475		9940.ENSOARP00000005175	SIRT1	36736.9		9940.ENSOARP00000018616	PLK1	459014		9940.ENSOARP00000004557	MIS12	1
9940.ENSOARP00000001442	CENPI	9.22337e+13		9940.ENSOARP00000006063	CDCA3	1.05753		9940.ENSOARP00000015359	BUB1	108		9940.ENSOARP00000015359	BUB1	109		9940.ENSOARP00000001442	CENPI	462.451		9940.ENSOARP00000000604	IDH3A	20		9940.ENSOARP00000015222	CCNA2	0.18514		9940.ENSOARP00000021614	BUB1B	463.067		9940.ENSOARP00000018616	PLK1	6.76775		9940.ENSOARP00000000815	MET	34343.1		9940.ENSOARP00000013320	W5PS91_SHEEP	415572		9940.ENSOARP00000004778	RTKN2	1
9940.ENSOARP00000001471	GINS3	9.22337e+13		9940.ENSOARP00000014924	NCAPH	1.05222		9940.ENSOARP00000021294	CDCA8	104		9940.ENSOARP00000021294	CDCA8	106		9940.ENSOARP00000002160	SMC4	462.451		9940.ENSOARP00000015098	CDC6	18		9940.ENSOARP00000021535	W5QFN7_SHEEP	0.18514		9940.ENSOARP00000021748	RAD51	458.933		9940.ENSOARP00000021748	RAD51	6.76688		9940.ENSOARP00000001576	STAT3	31068.2		9940.ENSOARP00000001360	RRM1	413540		9940.ENSOARP00000005967	PLSCR1	1
9940.ENSOARP00000001915	NASP	9.22337e+13		9940.ENSOARP00000003366	CEP55	1.05163		9940.ENSOARP00000021748	RAD51	102		9940.ENSOARP00000021748	RAD51	103		9940.ENSOARP00000003366	CEP55	462.451		9940.ENSOARP00000018385	PCNA	18		9940.ENSOARP00000021550	LOC101109919	0.18514		9940.ENSOARP00000015359	BUB1	457.35		9940.ENSOARP00000015098	CDC6	6.76163		9940.ENSOARP00000018385	PCNA	28985.1		9940.ENSOARP00000001576	STAT3	389846		9940.ENSOARP00000008060	CABYR	1
9940.ENSOARP00000002160	SMC4	9.22337e+13		9940.ENSOARP00000014014	ZWINT	1.04495		9940.ENSOARP00000011995	NUF2	100		9940.ENSOARP00000011995	NUF2	101		9940.ENSOARP00000003452	RPA2	462.451		9940.ENSOARP00000011107	RUNX2	17		9940.ENSOARP00000021764	LOC101105290	0.18514		9940.ENSOARP00000015098	CDC6	455.25		9940.ENSOARP00000010050	TYMS	6.74413		9940.ENSOARP00000001360	RRM1	28622.7		9940.ENSOARP00000005175	SIRT1	379598		9940.ENSOARP00000008625	ESM1	1
9940.ENSOARP00000003366	CEP55	9.22337e+13		9940.ENSOARP00000010566	CDCA2	1.03828		9940.ENSOARP00000015098	CDC6	99		9940.ENSOARP00000015098	CDC6	99		9940.ENSOARP00000004293	NCAPG	462.451		9940.ENSOARP00000000665	KIF11	15		9940.ENSOARP00000000065	ARHGAP28	0.15428		9940.ENSOARP00000011995	NUF2	451.233		9940.ENSOARP00000015359	BUB1	6.74326		9940.ENSOARP00000018616	PLK1	28613.3		9940.ENSOARP00000018385	PCNA	374252		9940.ENSOARP00000009704	ATOX1	1
9940.ENSOARP00000003452	RPA2	9.22337e+13		9940.ENSOARP00000022292	PCLAF	1.02268		9940.ENSOARP00000000665	KIF11	98		9940.ENSOARP00000000665	KIF11	98		9940.ENSOARP00000004671	ANLN	462.451		9940.ENSOARP00000003452	RPA2	13		9940.ENSOARP00000000087	VRK1	0.15428		9940.ENSOARP00000000665	KIF11	450.9		9940.ENSOARP00000011447	CDK2	6.73626		9940.ENSOARP00000005333	RUVBL1	26935.7		9940.ENSOARP00000015222	CCNA2	343352		9940.ENSOARP00000009846	PVR	1

## Sheet: Ranking N1
Number of centrality coefficents shared	Centrality coefficients	total	Accession number	Gene name
7	Betweeness Bottleneck Closeness Degree MNC Radiality Stress	1	9940.ENSOARP00000021294	CDCA8
6	Bottleneck Closeness Degree EPC MCC MNC	1	9940.ENSOARP00000000665	KIF11
6	Closeness Degree EcCentricity MNC Radiality Stress	1	9940.ENSOARP00000015222	CCNA2
6	Betweeness Closeness Degree MNC Radiality Stress	1	9940.ENSOARP00000018616	PLK1
5	Bottleneck Closeness Degree MNC Radiality	1	9940.ENSOARP00000015098	CDC6
4	Betweeness EPC MCC Stress	1	9940.ENSOARP00000001360	RRM1
	Closeness Degree MNC Radiality	4	9940.ENSOARP00000015359	BUB1
			9940.ENSOARP00000021748	RAD51
			9940.ENSOARP00000021614	BUB1B
			9940.ENSOARP00000022072	CDC20
	Betweeness Bottleneck EcCentricity Stress	1	9940.ENSOARP00000012891	IL6
3	DMNC EPC MCC	2	9940.ENSOARP00000003366	CEP55
			9940.ENSOARP00000001047	SPAG5
	Bottleneck EPC MCC	1	9940.ENSOARP00000003452	RPA2
	Closeness Degree MNC	1	9940.ENSOARP00000011995	NUF2
	Betweeness Bottleneck Stress	2	9940.ENSOARP00000018385	PCNA
			9940.ENSOARP00000005175	SIRT1
	Betweeness Radiality Stress	1	9940.ENSOARP00000010050	TYMS
2	EPC MCC	3	9940.ENSOARP00000001442	CENPI
			9940.ENSOARP00000002160	SMC4
			9940.ENSOARP00000001155	KIF2C
	Betweeness Bottleneck	1	9940.ENSOARP00000000815	MET
	EcCentricity Radiality	1	9940.ENSOARP00000011447	CDK2
	EcCentricity Stress	1	9940.ENSOARP00000013320	W5PS91_SHEEP
	Betweeness Stress	1	9940.ENSOARP00000001576	STAT3
1	MCC	2	9940.ENSOARP00000001915	NASP
			9940.ENSOARP00000001471	GINS3
	DMNC	8	9940.ENSOARP00000022644	CDKN3
			9940.ENSOARP00000008630	NCAPD2
			9940.ENSOARP00000014014	ZWINT
			9940.ENSOARP00000022292	PCLAF
			9940.ENSOARP00000006063	CDCA3
			9940.ENSOARP00000014924	NCAPH
			9940.ENSOARP00000010566	CDCA2
			9940.ENSOARP00000020242	TROAP
	EPC	2	9940.ENSOARP00000004293	NCAPG
			9940.ENSOARP00000004671	ANLN
	Bottleneck	2	9940.ENSOARP00000011107	RUNX2
			9940.ENSOARP00000000604	IDH3A
	EcCentricity	6	9940.ENSOARP00000013320	W5QFN7_SHEEP
			9940.ENSOARP00000000065	ARHGAP28
			9940.ENSOARP00000021764	LOC101105290
			9940.ENSOARP00000013467	H4C14
			9940.ENSOARP00000000087	VRK1
			9940.ENSOARP00000021550	LOC101109919
	Betweeness	1	9940.ENSOARP00000005333	RUVBL1

## Sheet: N2 GV-GV
NETWORK 2 GV-GV
node_name		MCC	DMNC	MNC	Degree	EPC	BottleNeck	EcCentricity	Closeness	Radiality	Betweenness	Stress	ClusteringCoefficient
9940.ENSOARP00000000025	PIGS	8	0.46346	3	5	45.495	1	0.11878	273.592	5.31309	929.186	4292	0.4
9940.ENSOARP00000000050	FOSL1	147	0.61814	6	9	300.454	2	0.15837	374.083	6.36376	1833.05	23182	0.38889
9940.ENSOARP00000000087	VRK1	19	0.47366	4	11	298.594	2	0.15837	374.317	6.34301	4325.78	42038	0.09091
9940.ENSOARP00000000100	HERC3	6	0.30779	2	6	137.366	1	0.13575	322.395	5.88739	1145.79	10496	0.06667
9940.ENSOARP00000000110	W5NPM0_SHEEP	8	0.37893	4	4	11.059	1	0.10558	231.049	4.61182	219.276	2288	0.66667
9940.ENSOARP00000000113	GJC1	0	0	0	0	1	0	0	0	0	0	0	0
9940.ENSOARP00000000132	CPM	4	0	1	4	127.143	2	0.13575	320.893	5.92557	937.152	5442	0
9940.ENSOARP00000000139	PRKCD	11	0.46346	3	8	250.733	1	0.15837	366.217	6.32144	2059.3	22876	0.10714
9940.ENSOARP00000000143	W5NPQ3_SHEEP	0	0	0	0	1	0	0	0	0	0	0	0
9940.ENSOARP00000000181	OBI1	1	0	1	1	1.126	1	0.00166	1	0.00498	0	0	0
9940.ENSOARP00000000189	CLDN11	0	0	0	0	1	0	0	0	0	0	0	0
9940.ENSOARP00000000196	CADPS2	2	0	1	2	20.204	1	0.11878	250.644	4.97117	198.976	690	0
9940.ENSOARP00000000238	ADRA1D	8	0.30898	3	7	177.119	4	0.13575	339.836	6.10234	8271.47	49098	0.09524
9940.ENSOARP00000000276	ECI2	99	0.26039	15	20	393.712	1	0.15837	383.817	6.41522	8178.8	84762	0.14211
9940.ENSOARP00000000278	INSR	95	0.29279	14	25	418.614	2	0.15837	404.133	6.56958	15334.6	116246	0.08667
9940.ENSOARP00000000297	ACKR3	9	0.46346	3	6	109.139	1	0.13575	294.388	5.59775	1627.28	10508	0.2
9940.ENSOARP00000000329	ADAMTS7	3	0	1	3	69.815	1	0.13575	292.262	5.59609	503.335	2584	0
9940.ENSOARP00000000333	MAP3K5	4	0	1	4	155.185	1	0.15837	356.1	6.24094	783.633	10602	0
9940.ENSOARP00000000410	EI24	1	0	1	1	26.55	1	0.13575	269.495	5.30231	0	0	0
9940.ENSOARP00000000419	NDFIP2	3	0	1	3	32.515	1	0.13575	282.645	5.46663	100.721	530	0
9940.ENSOARP00000000430	S100A12	4	0.30779	2	4	99.654	1	0.13575	317.876	5.87992	109.546	1270	0.16667
9940.ENSOARP00000000485	SOD3	8	0.46346	3	5	118.832	1	0.13575	314.905	5.85918	633.127	4006	0.3
9940.ENSOARP00000000508	RNF24	3	0	1	3	79.281	1	0.13575	291.486	5.57618	339.159	1578	0
9940.ENSOARP00000000525	ADGRG1	3	0	1	3	86.424	2	0.13575	312.002	5.83677	560.695	2712	0
9940.ENSOARP00000000533	RANGRF	4	0.30779	2	4	139.308	1	0.13575	316.976	5.86333	150.591	1480	0.16667
9940.ENSOARP00000000542	CIB2	2	0	1	2	30.273	1	0.13575	269.579	5.29152	72.4145	518	0
9940.ENSOARP00000000549	PRR16	1	0	1	1	12.178	1	0.11878	259.813	5.1745	0	0	0
9940.ENSOARP00000000593	CDCA7	14611680	0.87129	15	15	413.437	1	0.15837	369.817	6.28077	30.0497	940	0.82857
9940.ENSOARP00000000604	IDH3A	191	0.27473	19	22	409.049	20	0.15837	411.883	6.61108	11139.2	96126	0.17749
9940.ENSOARP00000000619	NPTX2	2	0	1	2	30.729	1	0.13575	278.983	5.44173	84.8493	214	0
9940.ENSOARP00000000665	KIF11	9.22337e+13	0.93047	91	91	486.289	7	0.15837	476.3	6.87167	7488.68	159390	0.4862
9940.ENSOARP00000000684	ACSBG1	17	0.23775	6	11	210.889	6	0.13575	326.019	5.92225	5017.47	32954	0.14545
9940.ENSOARP00000000718	LOC101108137	1	0	1	1	65.32	1	0.15837	315.567	5.89237	0	0	0
9940.ENSOARP00000000768	TNFRSF12A	1	0	1	1	14.261	1	0.11878	233.188	4.68651	0	0	0
9940.ENSOARP00000000776	PLPBP	4	0	1	4	122.659	2	0.13575	301.705	5.68904	191.882	1404	0
9940.ENSOARP00000000794	GLUD1	88	0.31531	14	16	361.78	2	0.15837	380.55	6.41522	7118.9	62978	0.23333
9940.ENSOARP00000000815	MET	120	0.20568	18	32	409.579	39	0.15837	400.967	6.51647	32973.5	270694	0.05847
9940.ENSOARP00000000822	FAM161B	0	0	0	0	1	0	0	0	0	0	0	0
9940.ENSOARP00000000847	GPR180	0	0	0	0	1	0	0	0	0	0	0	0
9940.ENSOARP00000000849	ERI3	2	0	1	2	36.205	1	0.13575	264.376	5.21931	94.4111	424	0
9940.ENSOARP00000000853	PARP1	59723	0.40206	28	31	478.094	12	0.15837	424.367	6.66502	9084.63	115108	0.24946
9940.ENSOARP00000000854	COQ6	43	0.34989	8	13	280.583	5	0.13575	342.379	6.06499	3246.39	22038	0.15385
9940.ENSOARP00000000862	HHIPL1	0	0	0	0	1	0	0	0	0	0	0	0
9940.ENSOARP00000000876	ACACA	249	0.35052	15	19	386.764	4	0.15837	392.667	6.49655	8744.66	90882	0.22222
9940.ENSOARP00000000894	SLC35E3	2	0	1	2	16.073	2	0.11878	233.043	4.65082	2288	38250	0
9940.ENSOARP00000000897	ENTPD5	7326	0.61467	12	16	371.741	3	0.15837	381.25	6.40194	5335.64	54140	0.35
9940.ENSOARP00000000930	CUEDC2	3	0.30779	2	3	60.276	2	0.13575	286.338	5.51808	399.731	2902	0.33333
9940.ENSOARP00000000946	LOC101114082	4	0.30898	3	3	135.281	1	0.13575	345.843	6.1596	39.7774	362	0.66667
9940.ENSOARP00000000950	TFPI2	8	0.30898	3	7	197.299	1	0.13575	331.862	6.00773	1044.12	6770	0.09524
9940.ENSOARP00000001006	ANKRD12	40344	0.73986	9	9	353.712	1	0.15837	362.6	6.2484	5.68013	146	0.86111
9940.ENSOARP00000001047	SPAG5	9.22337e+13	1.08176	57	59	485.802	4	0.15837	443.4	6.7256	6645.27	101986	0.61075
9940.ENSOARP00000001051	PDK1	14	0.2842	4	9	272.388	1	0.13575	361.893	6.26251	1732.05	17266	0.16667
9940.ENSOARP00000001150	ID1	4	0.30779	2	4	79.58	1	0.13575	306.152	5.75959	783.439	4260	0.16667
9940.ENSOARP00000001155	KIF2C	9.22337e+13	1.01478	71	71	486.289	1	0.15837	449.567	6.73141	952.366	37538	0.57304
9940.ENSOARP00000001173	CHRNA3	7	0.46346	3	4	28.543	3	0.11878	261.795	5.16869	3628.29	21652	0.5
9940.ENSOARP00000001183	GID4	3	0	1	3	83.375	1	0.13575	299.488	5.66747	159.967	1758	0
9940.ENSOARP00000001208	COX4I2	1591	0.52601	11	12	290.861	4	0.15837	361.433	6.2484	5060.05	45798	0.4697
9940.ENSOARP00000001211	PPP4R1	3	0.30779	2	3	84.453	1	0.13575	290.248	5.55543	102.707	414	0.33333
9940.ENSOARP00000001225	CHRNB4	6	0.46346	3	3	7.458	1	0.10558	214.223	4.25579	0	0	1
9940.ENSOARP00000001243	ITGA6	40	0.34989	8	8	223.412	2	0.13575	330.669	5.98449	587.453	5552	0.42857
9940.ENSOARP00000001287	RAB31	5	0	1	5	133.325	1	0.15837	341.85	6.10068	1504.57	16218	0
9940.ENSOARP00000001324	BANF1	7	0.30898	3	6	219.34	1	0.15837	353.033	6.20525	336.213	4652	0.13333
9940.ENSOARP00000001360	RRM1	9.22337e+13	0.65264	70	75	485.792	3	0.19005	465.633	6.83432	25916.5	398294	0.32252
9940.ENSOARP00000001379	PUS10	3	0	1	3	108.402	1	0.13575	314.76	5.85586	566.333	3002	0
9940.ENSOARP00000001390	H1-2	3	0	1	3	156.424	1	0.13575	311.069	5.77286	9.5876	220	0
9940.ENSOARP00000001402	APCDD1	2	0	1	2	38.062	1	0.13575	274.974	5.35957	430.389	5194	0
9940.ENSOARP00000001430	CHI3L1	2	0	1	2	56.974	1	0.13575	295.602	5.64257	510.013	2628	0
9940.ENSOARP00000001432	DHCR7	131	0.45346	9	12	281.812	1	0.13575	339.41	6.06499	2954	21274	0.28788
9940.ENSOARP00000001437	CAV2	15	0.30898	3	14	285.391	8	0.15837	377.4	6.40194	9985.84	59466	0.03297
9940.ENSOARP00000001465	ADGRG6	3	0	1	3	52.148	1	0.13575	276.271	5.38032	244.622	1444	0
9940.ENSOARP00000001471	GINS3	9.22337e+13	1.01699	25	25	469.849	1	0.15837	391.417	6.4343	206.85	6782	0.80667
9940.ENSOARP00000001475	FRMPD2	1	0	1	1	7.209	1	0.11878	229.581	4.61514	0	0	0
9940.ENSOARP00000001484	TPX2	1394852659226	0.89618	18	18	435.486	1	0.15837	389.317	6.44509	797.646	20506	0.79739
9940.ENSOARP00000001485	H2BC3	14070	0.71851	20	20	440.738	2	0.15837	390.067	6.43513	660.808	12014	0.61579
9940.ENSOARP00000001500	NDRG4	2	0	1	2	34.977	2	0.13575	272.819	5.31641	691.2	5224	0
9940.ENSOARP00000001522	GFPT2	28	0.45378	5	13	330.321	5	0.15837	366.417	6.31397	5899.39	41154	0.15385
9940.ENSOARP00000001566	HIVEP2	3	0	1	3	59.925	1	0.13575	285.262	5.49235	130.912	1318	0
9940.ENSOARP00000001576	STAT3	15275	0.23282	50	53	481.212	8	0.19005	464.25	6.88744	43111.5	474936	0.13062
9940.ENSOARP00000001604	CADM1	3	0	1	3	15.184	2	0.11878	237.676	4.72884	2409.21	17628	0
9940.ENSOARP00000001687	TIMM8A	19	0.2927	7	8	153.704	2	0.13575	313.752	5.80772	584.235	4140	0.28571
9940.ENSOARP00000001690	CLOCK	296	0.45891	10	10	274.939	2	0.13575	353.193	6.18699	1105.83	24722	0.51111
9940.ENSOARP00000001697	SLC25A12	10	0.37893	4	6	142.283	2	0.13575	327.079	5.97453	1745.83	10548	0.26667
9940.ENSOARP00000001770	MMACHC	4	0.30779	2	4	107.126	2	0.13575	312.605	5.80606	534.166	4194	0.16667
9940.ENSOARP00000001804	GOT2	106	0.23477	17	27	419.847	11	0.15837	411.833	6.62435	24506.5	185724	0.09402
9940.ENSOARP00000001830	SGSH	11	0.25931	5	8	72.678	3	0.11878	287.137	5.49235	3688.97	19464	0.14286
9940.ENSOARP00000001843	W5NUJ9_SHEEP	1	0	1	1	9.022	1	0.11878	247.558	4.9247	0	0	0
9940.ENSOARP00000001862	FOXP2	1	0	1	1	13.965	1	0.11878	232.473	4.67655	0	0	0
9940.ENSOARP00000001871	RAB13	13	0.37893	4	9	242.304	1	0.15837	366.45	6.3148	3711.54	24940	0.11111
9940.ENSOARP00000001898	TNNI3	11	0.30898	3	10	222.046	2	0.15837	358.45	6.26002	4249.28	28092	0.06667
9940.ENSOARP00000001915	NASP	43475866974506	0.63509	40	40	484.861	4	0.15837	422.683	6.63431	2443.13	48780	0.43077
9940.ENSOARP00000001956	SEMA6A	5	0.30779	2	5	105.915	6	0.13575	315.452	5.84756	1436.48	8348	0.1
9940.ENSOARP00000001998	ATP6V0A1	6	0	1	6	133.096	2	0.13575	327.112	5.9737	1842.78	10056	0
9940.ENSOARP00000002031	PTPN2	60	0.47564	7	9	277.511	2	0.15837	367.833	6.32974	1729.17	15894	0.36111
9940.ENSOARP00000002157	IPP	1	0	1	1	9.853	1	0.11878	235.779	4.72386	0	0	0
9940.ENSOARP00000002158	EFEMP1	5	0	1	5	65.028	1	0.13575	286.226	5.50148	1499.31	6690	0
9940.ENSOARP00000002209	LAPTM5	4	0.30779	2	4	143.936	1	0.13575	331.243	5.97536	1808.44	27880	0.33333
9940.ENSOARP00000002283	ETNK2	3	0	1	3	55.65	1	0.13575	276.619	5.39111	506.351	2402	0
9940.ENSOARP00000002313	NAGLU	9	0.30898	3	7	123.265	4	0.13575	317.129	5.87328	2711.24	14588	0.19048
9940.ENSOARP00000002345	HSD17B1	7	0.46346	3	4	130.026	1	0.13575	305.119	5.74714	128.152	1800	0.5
9940.ENSOARP00000002361	SLC2A3	9	0.2842	4	7	191.019	3	0.13575	335.643	6.06333	1105.49	9626	0.19048
9940.ENSOARP00000002365	MC5R	2	0	1	2	22.188	1	0.13575	268.693	5.29733	88.6988	402	0
9940.ENSOARP00000002372	CSRNP1	2	0	1	2	51.584	1	0.13575	280.79	5.43924	31.8032	290	0
9940.ENSOARP00000002393	COQ2	40	0.25938	10	17	334.942	5	0.15837	385.883	6.43015	7398.08	66626	0.13235
9940.ENSOARP00000002401	RAD54L	2879242478852	0.73404	41	43	484.885	5	0.15837	431.783	6.6783	4284.28	77318	0.4485
9940.ENSOARP00000002440	KMT2E	148	0.51223	7	9	304.6	2	0.15837	362.55	6.27745	3718.45	37930	0.38889
9940.ENSOARP00000002456	LSMEM1	0	0	0	0	1	0	0	0	0	0	0	0
9940.ENSOARP00000002488	ZGRF1	2	0	1	2	109.347	1	0.15837	325.667	5.92142	9.99733	222	0
9940.ENSOARP00000002507	HPSE	4	0	1	4	84.683	2	0.13575	305.319	5.7405	2605.43	18992	0
9940.ENSOARP00000002518	PSMC3IP	19	0.33284	6	9	317.477	2	0.15837	367.617	6.29322	2270.46	21920	0.19444
9940.ENSOARP00000002520	CDC25A	417747726	0.78294	30	30	478.596	1	0.15837	414.883	6.6061	692.783	17412	0.58391
9940.ENSOARP00000002525	GINS4	9.22337e+13	1.02248	28	28	477.811	1	0.15837	385.617	6.38368	184.554	5076	0.78042
9940.ENSOARP00000002561	IFRD1	8	0.46346	3	5	202.791	1	0.15837	346.4	6.16043	534.813	5326	0.3
9940.ENSOARP00000002581	PPP2R5C	124	0.64826	5	9	289.042	5	0.15837	373.2	6.3372	3092.15	37556	0.30556
9940.ENSOARP00000002642	SASH1	4	0.30779	2	4	43.658	1	0.11878	274.911	5.33799	386.039	1306	0.33333
9940.ENSOARP00000002748	APOA1	3	0.30779	2	3	74.791	1	0.13575	289.621	5.55377	414.436	2272	0.33333
9940.ENSOARP00000002766	CITED2	3	0.30779	2	3	146.613	1	0.15837	326.233	5.98449	69.2166	770	0.33333
9940.ENSOARP00000002819	PRICKLE4	5	0.30779	2	5	75.512	1	0.13575	291.279	5.56705	816.527	4324	0.1
9940.ENSOARP00000002847	SQSTM1	24	0.2927	7	13	338.191	6	0.15837	387.567	6.47829	4479.65	50846	0.11538
9940.ENSOARP00000002909	RAP2A	16	0.25611	7	9	275.302	1	0.15837	369.7	6.33223	1625.77	19012	0.19444
9940.ENSOARP00000002923	PTX3	13	0.32413	5	8	171.821	1	0.13575	316.036	5.84341	1003.11	6172	0.17857
9940.ENSOARP00000002944	GMDS	19	0.46346	3	13	253.118	4	0.15837	343.083	6.09985	8765.39	57584	0.07692
9940.ENSOARP00000002957	MDM4	128	0.57059	6	8	300.385	1	0.15837	377.083	6.38866	525.568	6486	0.42857
9940.ENSOARP00000003020	NUP43	895	0.2571	18	21	430.881	7	0.15837	396.383	6.48327	7780.24	92752	0.17143
9940.ENSOARP00000003044	SLC36A4	23	0.42794	6	9	168.418	2	0.13575	312.881	5.78697	1892.46	10684	0.25
9940.ENSOARP00000003061	W5NY14_SHEEP	1801	0.63848	10	11	312.438	5	0.15837	355.4	6.21853	1193.1	13264	0.58182
9940.ENSOARP00000003092	LRRN2	1	0	1	1	20.274	1	0.13575	258.331	5.13134	0	0	0
9940.ENSOARP00000003105	TIPARP	3	0	1	3	78.636	2	0.13575	308.152	5.76208	2451.85	26078	0
9940.ENSOARP00000003133	MSRB3	8	0.30898	3	7	219.661	2	0.15837	356.083	6.22932	3088.11	24506	0.09524
9940.ENSOARP00000003140	DOCK4	131951	0.42958	21	35	467.087	1	0.15837	416.267	6.61274	17011.2	158196	0.15462
9940.ENSOARP00000003191	MND1	38882286	0.7886	22	22	466.841	1	0.15837	386.217	6.40111	174.262	3596	0.65368
9940.ENSOARP00000003213	KCNAB1	5	0.30779	2	5	106.74	3	0.13575	307.76	5.75129	2146.22	13962	0.1
9940.ENSOARP00000003258	MAOA	71	0.24036	15	16	386.73	6	0.15837	376.25	6.36542	5265.23	108816	0.2
9940.ENSOARP00000003274	ABCB10	7	0	1	7	167.57	3	0.15837	330.617	5.9986	3961.04	26140	0
9940.ENSOARP00000003275	NDUFA3	1496	0.55867	10	12	318.161	2	0.15837	367.2	6.32227	1549.04	14850	0.42424
9940.ENSOARP00000003314	AKAP12	6	0	1	6	168.56	1	0.15837	342.95	6.13886	1597.16	8356	0
9940.ENSOARP00000003363	ARHGAP21	3	0	1	3	84.467	1	0.13575	288.962	5.53634	197.206	1470	0
9940.ENSOARP00000003366	CEP55	9.22337e+13	1.08264	59	62	486.289	4	0.15837	445.7	6.7339	6481.13	94554	0.58646
9940.ENSOARP00000003397	C1QTNF1	0	0	0	0	1	0	0	0	0	0	0	0
9940.ENSOARP00000003406	TTC13	8	0.46346	3	5	239.58	1	0.15837	343.633	6.09653	180.374	2632	0.4
9940.ENSOARP00000003408	NUTF2	557	0.55867	10	14	403.652	2	0.15837	383.35	6.40526	1618.53	20010	0.32967
9940.ENSOARP00000003414	CCL25	56	0.43905	7	7	150.605	1	0.13575	289.671	5.53468	49.7372	352	0.57143
9940.ENSOARP00000003439	C3orf33	0	0	0	0	1	0	0	0	0	0	0	0
9940.ENSOARP00000003445	RBP4	0	0	0	0	1	0	0	0	0	0	0	0
9940.ENSOARP00000003467	LCAT	9	0.25931	5	6	94.311	4	0.13575	300.869	5.68821	1506.58	8496	0.26667
9940.ENSOARP00000003468	LGALS3BP	3	0	1	3	68.209	3	0.13575	296.136	5.63593	2699.37	19180	0
9940.ENSOARP00000003493	KCNIP1	6	0.30898	3	5	90.169	1	0.13575	291.095	5.56539	637.118	3638	0.2
9940.ENSOARP00000003507	MAOB	72	0.24036	15	17	391.775	3	0.15837	380.383	6.39364	6125.65	109046	0.17647
9940.ENSOARP00000003514	DPEP2	4	0	1	4	80.069	2	0.13575	295.512	5.61352	1831.36	14472	0
9940.ENSOARP00000003552	SULF1	5	0.30779	2	5	68.324	1	0.13575	292.012	5.5712	1866.2	8996	0.1
9940.ENSOARP00000003561	IFI6	962	0.67062	8	10	262.704	1	0.13575	333.676	6.0152	1046.9	7762	0.51111
9940.ENSOARP00000003574	NFIL3	31	0.56839	4	8	236.282	1	0.13575	327.586	5.9654	732.459	7312	0.32143
9940.ENSOARP00000003611	MME	7	0	1	7	128.161	3	0.13575	316.871	5.85171	4846.41	43278	0
9940.ENSOARP00000003619	SLC7A6	5	0.30898	3	4	96.211	1	0.13575	287.705	5.51559	216.312	1102	0.33333
9940.ENSOARP00000003644	RALGAPA2	10	0.46346	3	7	170.905	2	0.13575	331.136	6.01769	1666.34	10172	0.14286
9940.ENSOARP00000003710	ANKRD40	4	0	1	4	88.089	2	0.15837	298.55	5.65585	589.337	4448	0
9940.ENSOARP00000003718	CMC4	1344	0.70945	14	14	413.648	1	0.15837	365.617	6.26251	35.5473	2090	0.69231
9940.ENSOARP00000003726	CALM1	10	0	1	10	212.86	7	0.15837	359	6.25255	5478.69	38100	0
9940.ENSOARP00000003733	RMI1	39355506482	0.77841	26	26	465.395	1	0.15837	393.433	6.44177	596.4	10844	0.60923
9940.ENSOARP00000003742	PDK4	47	0.40246	7	15	360.688	2	0.15837	391.317	6.49074	7125.64	64602	0.13333
9940.ENSOARP00000003750	GNG4	32	0.2927	7	22	358.186	5	0.15837	394.833	6.51066	24431.5	196498	0.04762
9940.ENSOARP00000003804	BRCC3	438	0.34173	19	19	436.966	1	0.15837	394.867	6.47082	1118.68	17436	0.29825
9940.ENSOARP00000003806	STIL	3628964	0.47763	17	19	422.849	3	0.15837	387.817	6.43264	3247.07	35954	0.34503
9940.ENSOARP00000003830	IGF2	66	0.1781	17	21	371.745	4	0.15837	379.283	6.38617	11106.7	84700	0.10476
9940.ENSOARP00000003852	DPYSL3	41	0.40246	7	10	216.559	1	0.13575	333.41	6.01686	2545.47	18364	0.24444
9940.ENSOARP00000003892	EFNA1	6	0	1	6	166.103	2	0.13575	320.802	5.89735	2628.06	28268	0
9940.ENSOARP00000003906	ABCF2	195	0.62199	7	10	308.589	3	0.15837	347.667	6.14964	2552.19	19628	0.37778
9940.ENSOARP00000003909	TOX2	4	0	1	4	111.278	1	0.13575	328.143	5.98449	879.685	6278	0
9940.ENSOARP00000003919	CD320	4	0.30779	2	4	66.422	2	0.13575	294.7	5.61767	479.626	2206	0.16667
9940.ENSOARP00000003942	SLC35G1	5	0	1	5	101.345	4	0.13575	295.54	5.59858	5147.12	81336	0
9940.ENSOARP00000004005	TMLHE	5	0	1	5	87.292	2	0.13575	299.376	5.65668	3118.42	22702	0
9940.ENSOARP00000004028	MTR	35	0.32929	7	12	270.468	4	0.15837	368.483	6.31065	6323.71	58822	0.15152
9940.ENSOARP00000004063	SEMA7A	2	0	1	2	73.941	1	0.13575	293.329	5.60273	120.634	1800	0
9940.ENSOARP00000004130	CYP11A1	70	0.33919	10	10	265.068	3	0.15837	355.183	6.24259	1660.28	14918	0.37778
9940.ENSOARP00000004194	DUSP14	3	0	1	3	72.776	3	0.13575	341.826	6.13886	1466.26	9424	0
9940.ENSOARP00000004240	FBXO5	9.22337e+13	0.58106	42	43	484.869	6	0.15837	436.533	6.72892	14927.4	225336	0.36988
9940.ENSOARP00000004269	CTSC	37	0.32073	8	9	195.005	1	0.15837	340.717	6.0957	2288.61	15660	0.30556
9940.ENSOARP00000004281	LIPG	10	0.2842	4	8	120.257	2	0.13575	313.771	5.82764	3092.65	17716	0.14286
9940.ENSOARP00000004290	TTPAL	0	0	0	0	1	0	0	0	0	0	0	0
9940.ENSOARP00000004293	NCAPG	9.22337e+13	0.94066	71	73	486.289	6	0.15837	456.317	6.78038	14808.5	192430	0.50228
9940.ENSOARP00000004355	BEND5	0	0	0	0	1	0	0	0	0	0	0	0
9940.ENSOARP00000004368	CREBRF	5	0.30779	2	5	101.662	1	0.13575	300.11	5.6824	1114	5476	0.1
9940.ENSOARP00000004372	SLC25A13	21	0.32929	7	10	153.713	1	0.13575	318.921	5.8459	1856.16	11232	0.2
9940.ENSOARP00000004386	SPC25	9.22337e+13	0.9728	47	47	486.289	2	0.15837	422.317	6.60112	1346.19	31980	0.62627
9940.ENSOARP00000004408	RAB24	4	0	1	4	92.383	1	0.15837	301.933	5.71062	836.564	5864	0
9940.ENSOARP00000004441	SRM	13	0.37893	4	9	165.091	2	0.13575	309.288	5.76125	2952.59	25276	0.13889
9940.ENSOARP00000004466	STC2	0	0	0	0	1	0	0	0	0	0	0	0
9940.ENSOARP00000004482	LOC101119653	1	0	1	1	52.712	1	0.15837	315.567	5.89237	0	0	0
9940.ENSOARP00000004521	CKAP5	9.22337e+13	0.89713	38	38	484.867	1	0.15837	417.233	6.58867	616.635	15294	0.61878
9940.ENSOARP00000004537	CPEB4	4	0.30779	2	4	115.216	2	0.13575	343.826	6.10981	697.71	5474	0.16667
9940.ENSOARP00000004545	CNPY3	1	0	1	1	10.598	1	0.11878	236.831	4.74045	0	0	0
9940.ENSOARP00000004560	ZDHHC14	5	0.30898	3	4	149.938	1	0.15837	323.7	5.94715	112.678	1410	0.33333
9940.ENSOARP00000004571	ANK3	11	0.2842	4	9	131.398	5	0.13575	323.302	5.91229	4028.39	28586	0.11111
9940.ENSOARP00000004630	ELOVL6	155	0.41901	10	11	245.4	1	0.13575	324.105	5.90897	1458.87	15272	0.38182
9940.ENSOARP00000004647	FSHR	128	0.26039	15	17	380.627	2	0.15837	397.35	6.54302	6746.96	54158	0.19118
9940.ENSOARP00000004650	RABIF	20	0.47366	4	11	276.257	2	0.15837	377.583	6.39945	5851.46	42802	0.14545
9940.ENSOARP00000004661	SKA1	9.22337e+13	1.0473	42	42	485.393	1	0.15837	412.8	6.548	235.911	7762	0.69919
9940.ENSOARP00000004671	ANLN	9.22337e+13	0.92958	57	57	486.289	2	0.15837	444.133	6.74303	9524.88	184380	0.56266
9940.ENSOARP00000004675	LOC101114535	192	0.55399	8	8	225.443	1	0.15837	335.683	6.03429	538.336	9492	0.67857
9940.ENSOARP00000004691	TMEM26	4	0	1	4	116.914	1	0.13575	333.726	6.04259	2461.58	14616	0
9940.ENSOARP00000004694	FLRT3	2	0	1	2	25.851	1	0.13575	249.174	4.96287	44.7636	190	0
9940.ENSOARP00000004713	ARID5B	4	0	1	4	98.71	2	0.13575	301.945	5.67826	640.695	5566	0
9940.ENSOARP00000004731	CDKN2C	8	0.46346	3	5	187.018	1	0.15837	341.633	6.09404	1398.5	23004	0.3
9940.ENSOARP00000004772	ERAL1	23	0.38039	6	9	302.037	1	0.13575	356.76	6.23015	620.713	6358	0.25
9940.ENSOARP00000004778	RTKN2	4	0.30898	3	3	142.78	1	0.15837	324.9	5.93885	1.97143	46	0.66667
9940.ENSOARP00000004781	B4GAT1	3	0	1	3	48.675	2	0.13575	269.79	5.26911	1462.92	10254	0
9940.ENSOARP00000004800	BIIIB4	2	0.30779	2	2	121.809	1	0.15837	308.017	5.7488	0	0	1
9940.ENSOARP00000004801	EGR2	5	0.30898	3	4	116.18	1	0.13575	303.317	5.71228	135.18	1198	0.33333
9940.ENSOARP00000004811	HELLS	9.22337e+13	0.77142	80	81	486.289	8	0.15837	464.783	6.81274	10565.5	202484	0.40926
9940.ENSOARP00000004816	NAMPT	5088	0.62053	9	21	426.685	13	0.15837	408.683	6.59033	11700.4	107584	0.15714
9940.ENSOARP00000004821	PRKAG2	41	0.27934	10	17	336.952	8	0.15837	395.833	6.53057	9277.01	71138	0.11765
9940.ENSOARP00000004825	MRO	0	0	0	0	1	0	0	0	0	0	0	0
9940.ENSOARP00000004838	C1R	6	0.30898	3	5	156.888	1	0.13575	314.193	5.81519	473.032	3576	0.2
9940.ENSOARP00000004845	NR1D2	144	0.61814	6	6	179.081	1	0.13575	311.102	5.76706	43.5197	734	0.86667
9940.ENSOARP00000004941	TAC1	7	0.30779	2	7	175.656	4	0.15837	336.083	6.0625	6795.82	65698	0.09524
9940.ENSOARP00000004968	TSPYL5	2	0	1	2	53.806	1	0.13575	274.748	5.35044	92.165	484	0
9940.ENSOARP00000004985	CNDP2	21	0.25611	7	14	256.177	4	0.13575	347.11	6.13886	5821.81	34102	0.08791
9940.ENSOARP00000005043	LRIG3	6	0	1	6	76.714	4	0.13575	303.121	5.68987	4839.34	34764	0
9940.ENSOARP00000005053	TIMM21	27	0.32073	8	9	172.884	3	0.13575	318.902	5.85586	1075.58	7512	0.30556
9940.ENSOARP00000005055	LOC100101238	4	0.30898	3	3	113.297	1	0.13575	290.812	5.56788	27.5575	192	0.66667
9940.ENSOARP00000005107	MBD2	2	0	1	2	90.945	1	0.13575	305.195	5.74299	25.4688	234	0
9940.ENSOARP00000005116	UBE2H	9	0.25931	5	6	192.35	1	0.15837	347.15	6.13637	392.276	3938	0.26667
9940.ENSOARP00000005175	SIRT1	10017	0.25683	45	50	484.005	15	0.15837	458.167	6.85673	36834.8	404484	0.13551
9940.ENSOARP00000005185	BRCA1	41805594849	0.44315	81	82	486.289	4	0.15837	479.183	6.9115	22557	377266	0.23427
9940.ENSOARP00000005195	C18orf54	26	0.56839	4	6	140.827	1	0.15837	305.717	5.72556	294.855	1790	0.46667
9940.ENSOARP00000005209	HOPX	0	0	0	0	1	0	0	0	0	0	0	0
9940.ENSOARP00000005222	MPC1	1	0	1	1	22.985	1	0.11878	262.832	5.19359	0	0	0
9940.ENSOARP00000005235	STN1	9.22337e+13	0.89587	39	42	485.327	6	0.15837	417.6	6.58203	6227.16	96136	0.52729
9940.ENSOARP00000005260	RNASET2	0	0	0	0	1	0	0	0	0	0	0	0
9940.ENSOARP00000005262	COX11	18	0.38896	5	9	177.575	4	0.13575	324.488	5.90067	2485.51	13018	0.19444
9940.ENSOARP00000005270	FGF14	88	0.33919	10	14	346.014	7	0.15837	388.883	6.46418	6256.17	68744	0.18681
9940.ENSOARP00000005333	RUVBL1	32514	0.36534	42	48	483.951	2	0.15837	432.05	6.66917	18293.3	226106	0.18617
9940.ENSOARP00000005360	CEP85	53	0.58344	5	9	233.871	3	0.15837	363.117	6.27662	2927.63	23544	0.30556
9940.ENSOARP00000005387	SMOC2	1	0	1	1	48.024	1	0.13575	288.098	5.56124	0	0	0
9940.ENSOARP00000005400	DSEL	0	0	0	0	1	0	0	0	0	0	0	0
9940.ENSOARP00000005420	HBP1	0	0	0	0	1	0	0	0	0	0	0	0
9940.ENSOARP00000005430	HERPUD2	4	0.30779	2	4	52.876	2	0.13575	283.598	5.46414	664.328	2654	0.16667
9940.ENSOARP00000005433	VHL	12	0.25931	5	9	287.515	1	0.15837	354.967	6.2177	1583.52	13310	0.11111
9940.ENSOARP00000005444	TMEM126A	2	0	1	2	72.522	1	0.13575	289.471	5.55626	41.0798	336	0
9940.ENSOARP00000005500	CDK2AP1	6	0.30779	2	6	222.018	1	0.15837	355.433	6.21853	1649.94	18442	0.13333
9940.ENSOARP00000005556	DLG2	5	0	1	5	104.853	2	0.15837	346.717	6.14798	6268.62	54712	0
9940.ENSOARP00000005590	SDC4	6	0.30779	2	6	143.651	1	0.15837	317.55	5.86084	2533.37	17224	0.06667
9940.ENSOARP00000005597	C12orf65	5082	0.50904	11	15	383.647	1	0.15837	385.767	6.44343	2667.06	29990	0.29524
9940.ENSOARP00000005599	FANCD2	193984580	0.56491	49	49	485.809	1	0.15837	432.317	6.66004	3225.19	68010	0.35884
9940.ENSOARP00000005634	PCYOX1L	4	0.30779	2	4	90.875	1	0.13575	298.829	5.67411	403.702	1894	0.16667
9940.ENSOARP00000005667	UBQLN4	135	0.25096	17	27	461.521	2	0.15837	414.583	6.61771	8504.22	108694	0.11681
9940.ENSOARP00000005671	ORC1	9.22337e+13	0.72266	69	69	486.289	1	0.15837	453.1	6.7671	4841.15	114124	0.41176
9940.ENSOARP00000005680	TPGS2	0	0	0	0	1	0	0	0	0	0	0	0
9940.ENSOARP00000005708	MMP1	67	0.43736	8	9	259.101	1	0.15837	338.767	6.06914	1160.23	9034	0.41667
9940.ENSOARP00000005709	CDK4	9.22337e+13	0.71081	66	67	486.289	2	0.15837	466.4	6.86669	11826.3	254306	0.39846
9940.ENSOARP00000005751	PSMG3	2	0.30779	2	2	82.995	1	0.13575	283.314	5.47576	0	0	1
9940.ENSOARP00000005763	ADI1	5	0.30779	2	5	136.958	1	0.13575	321.352	5.91146	1099.56	7510	0.1
9940.ENSOARP00000005783	MRPL2	22486	0.30122	35	37	475.482	4	0.15837	438.1	6.76046	17271.8	168784	0.19069
9940.ENSOARP00000005804	NEDD4L	9	0.30779	2	9	193.369	5	0.15837	348.45	6.16541	4079.63	27664	0.02778
9940.ENSOARP00000005813	MCM10	9.22337e+13	0.84765	73	74	486.289	5	0.19005	460.9	6.80693	8437.25	155782	0.46168
9940.ENSOARP00000005819	NDRG1	10	0.37893	4	6	139.472	1	0.13575	315.41	5.8625	443.202	2784	0.33333
9940.ENSOARP00000005820	W5P5W7_SHEEP	12	0.23775	6	8	277.923	1	0.15837	341.083	6.06748	279.343	2738	0.17857
9940.ENSOARP00000005842	RIPOR2	5	0.30779	2	5	134.029	1	0.15837	333.6	6.0401	1955.28	15800	0.1
9940.ENSOARP00000005853	MMD	4	0	1	4	55.957	3	0.13575	292.055	5.59111	3321.37	22382	0
9940.ENSOARP00000005903	PIGT	7	0.46346	3	4	23.473	2	0.11878	252.17	4.98777	2288	18414	0.5
9940.ENSOARP00000005993	PHYH	5	0.30779	2	5	96.029	3	0.13575	300.874	5.67328	2983.08	24410	0.1
9940.ENSOARP00000005997	TKDP5	0	0	0	0	1	0	0	0	0	0	0	0
9940.ENSOARP00000006005	SLC25A44	1	0	1	1	62.896	1	0.13575	285.367	5.48987	0	0	0
9940.ENSOARP00000006006	TSPAN15	2	0	1	2	50.823	1	0.13575	284.093	5.50065	171.962	1186	0
9940.ENSOARP00000006013	DPP3	5	0	1	5	124.551	1	0.13575	324.986	5.94715	2029.47	17340	0
9940.ENSOARP00000006041	PLSCR4	2	0	1	2	55.241	1	0.13575	293.038	5.60439	424.568	2670	0
9940.ENSOARP00000006063	CDCA3	9.22337e+13	1.07288	68	69	486.289	2	0.15837	451.717	6.7588	2987.49	63610	0.59633
9940.ENSOARP00000006079	SEC11C	6	0.30779	2	6	141.822	2	0.13575	327.379	5.98781	1703.01	10178	0.06667
9940.ENSOARP00000006112	PLOD2	10	0.2842	4	8	203.675	3	0.15837	322.133	5.90897	1478.79	11462	0.17857
9940.ENSOARP00000006120	USP27X	5	0.30898	3	4	175.895	2	0.15837	360.717	6.26666	464.624	5002	0.33333
9940.ENSOARP00000006127	ATF7IP2	0	0	0	0	1	0	0	0	0	0	0	0
9940.ENSOARP00000006161	DDX39A	78	0.35633	11	13	336.24	6	0.15837	366.4	6.2816	2163.94	19922	0.28205
9940.ENSOARP00000006165	CENPH	48648190246110	0.66191	43	43	484.415	10	0.15837	431.967	6.69241	2054.62	54720	0.43854
9940.ENSOARP00000006177	W5P6X3_SHEEP	9.22337e+13	0.85109	79	79	486.289	5	0.15837	478.517	6.92063	9065.79	188358	0.46478
9940.ENSOARP00000006187	ZNF397	1	0	1	1	9.977	1	0.11878	231.601	4.66244	0	0	0
9940.ENSOARP00000006192	SLC9A9	6	0.30779	2	6	109.107	3	0.13575	311.562	5.78946	1418.52	11606	0.13333
9940.ENSOARP00000006218	DTNA	2	0	1	2	27.154	1	0.13575	262.679	5.18778	88.0124	444	0
9940.ENSOARP00000006237	PDLIM1	4	0	1	4	123.115	1	0.15837	341.983	6.09238	831.994	8262	0
9940.ENSOARP00000006258	XRCC2	12461340424	0.67371	22	24	463.122	1	0.15837	388.45	6.41024	1087.63	18102	0.46739
9940.ENSOARP00000006324	GMNN	9.22337e+13	0.95328	50	53	486.289	3	0.15837	436.967	6.69822	5606.39	85674	0.53556
9940.ENSOARP00000006330	ERCC6L	1614088810960	0.67964	46	48	485.301	9	0.15837	438.467	6.71647	11162.7	175064	0.40426
9940.ENSOARP00000006360	TSACC	1	0	1	1	56.809	1	0.13575	309.293	5.76789	0	0	0
9940.ENSOARP00000006397	EBF4	1	0	1	1	7.631	1	0.11878	222.048	4.44999	0	0	0
9940.ENSOARP00000006425	TRPC1	4	0.30779	2	4	100.869	1	0.13575	311.71	5.81685	1051.27	5510	0.16667
9940.ENSOARP00000006442	RFWD3	26	0.42794	6	8	303.407	1	0.15837	353.367	6.16956	250.305	3654	0.32143
9940.ENSOARP00000006457	PHB	6	0.30898	3	5	199.606	2	0.13575	345.11	6.1455	884.663	7348	0.2
9940.ENSOARP00000006489	BEND7	8	0.46346	3	5	106.607	3	0.15837	330.6	5.96789	2492.08	30466	0.3
9940.ENSOARP00000006497	SORBS1	3	0.30779	2	3	115.995	1	0.13575	318.152	5.89984	305.703	2202	0.33333
9940.ENSOARP00000006502	TP53INP1	4	0.30779	2	4	136.879	1	0.13575	335.576	6.05752	996.166	7080	0.16667
9940.ENSOARP00000006527	TALDO1	206	0.31531	14	16	325.963	3	0.15837	363.333	6.2816	6299.91	41840	0.23333
9940.ENSOARP00000006553	GPATCH4	130	0.64826	5	11	263.501	4	0.15837	331.467	5.97951	4622.94	36318	0.25455
9940.ENSOARP00000006559	RNF125	5	0	1	5	191.774	1	0.15837	349.5	6.1928	842.499	8082	0
9940.ENSOARP00000006570	NAXE	23	0.45378	5	10	278.539	4	0.15837	348.333	6.15711	2250.09	16138	0.15556
9940.ENSOARP00000006620	CCNE2	26166395300	0.69454	46	46	484.297	1	0.15837	426.767	6.65091	2366.48	51578	0.45024
9940.ENSOARP00000006668	TIMM50	80	0.20772	19	19	354.469	4	0.15837	387.517	6.41439	8935.59	82058	0.18129
9940.ENSOARP00000006698	FAP	6	0	1	6	103.989	3	0.15837	317.867	5.89154	3198.54	19662	0
9940.ENSOARP00000006715	ALAD	14	0.37893	4	10	261.878	5	0.13575	359.276	6.22517	4341.22	37546	0.11111
9940.ENSOARP00000006719	NHP2	135995	0.33235	31	34	473.704	9	0.15837	407.933	6.54634	13383.2	124900	0.20321
9940.ENSOARP00000006729	DCTPP1	27	0.42794	6	9	288.092	2	0.15837	369.583	6.3372	3620.1	48378	0.27778
9940.ENSOARP00000006735	PPWD1	29	0.38039	6	7	221.938	2	0.13575	336.176	6.02516	871.69	8616	0.38095
9940.ENSOARP00000006745	C6H4orf50	0	0	0	0	1	0	0	0	0	0	0	0
9940.ENSOARP00000006767	CENPK	9.22337e+13	0.80363	53	53	486.289	1	0.15837	440.6	6.73058	5331.05	115028	0.49782
9940.ENSOARP00000006790	FBL	266162	0.46846	24	26	461.541	1	0.15837	397.417	6.5007	5232.5	60210	0.32
9940.ENSOARP00000006805	POC1A	10	0.37893	4	6	271.822	1	0.15837	360.483	6.23596	61.5864	1094	0.26667
9940.ENSOARP00000006813	GCG	55	0.22033	15	20	359.132	6	0.15837	399.25	6.55215	15421.7	102610	0.11579
9940.ENSOARP00000006823	ASF1B	9.22337e+13	0.69939	52	55	486.289	2	0.15837	441.6	6.7173	7478.32	135496	0.3899
9940.ENSOARP00000006871	LOC101109939	1	0	1	1	5.616	1	0.11878	220.013	4.41928	0	0	0
9940.ENSOARP00000006886	CLIC4	2	0	1	2	36.186	1	0.13575	277.702	5.40272	139.116	928	0
9940.ENSOARP00000006900	JPH1	6	0	1	6	190.051	4	0.15837	350.45	6.18616	1008.56	7882	0
9940.ENSOARP00000006909	PLXNA4	6	0.30779	2	6	113.444	1	0.13575	299.645	5.65668	872.357	6946	0.13333
9940.ENSOARP00000006915	NTRK1	7	0.30779	2	7	209.83	2	0.13575	344.343	6.14384	2039.94	17722	0.09524
9940.ENSOARP00000006933	PRKACA	92	0.21396	14	42	447.409	45	0.19005	449.717	6.84179	62902.4	406680	0.03484
9940.ENSOARP00000006934	ABHD14A	1	0	1	1	37.32	1	0.11878	257.807	5.10064	0	0	0
9940.ENSOARP00000006943	APMAP	32	0.22058	11	13	354.655	1	0.15837	382.967	6.4285	4237.04	32982	0.16667
9940.ENSOARP00000006958	DDIT3	28	0.38039	6	6	212.595	1	0.13575	357.476	6.26002	1249.48	8806	0.53333
9940.ENSOARP00000006966	IDH3G	79	0.3366	12	13	352.265	1	0.13575	368.652	6.32393	3269.27	26420	0.29487
9940.ENSOARP00000006978	UBE2C	9.22337e+13	0.81368	87	87	486.289	4	0.19005	472.883	6.85756	7062.67	155702	0.43117
9940.ENSOARP00000007008	ALDH5A1	33	0.38039	6	11	245.348	5	0.13575	345.912	6.13222	5025.31	31534	0.14545
9940.ENSOARP00000007030	RMI2	37386106609	0.8153	24	25	464.944	3	0.15837	392.367	6.43762	2461.64	35164	0.60333
9940.ENSOARP00000007041	RCAN3	3	0	1	3	49.169	2	0.13575	286.148	5.51227	2063.88	19266	0
9940.ENSOARP00000007068	ALG8	55	0.52304	6	7	112.799	3	0.13575	301.519	5.66581	1736.68	9472	0.52381
9940.ENSOARP00000007123	RASA2	5	0.30779	2	5	93.375	1	0.13575	300.531	5.68489	2328.1	12640	0.1
9940.ENSOARP00000007127	ATP5MC1	1189	0.45045	14	15	371.148	2	0.15837	387.4	6.45256	2632.92	25244	0.38095
9940.ENSOARP00000007131	PTGR1	6	0.30779	2	6	65.704	1	0.11878	262.811	5.11226	960.031	3866	0.06667
9940.ENSOARP00000007154	EGLN3	7	0.30779	2	7	153.691	2	0.13575	331.96	6.01437	3325.54	25696	0.04762
9940.ENSOARP00000007188	LY6G5B	8	0.46346	3	5	190.824	2	0.15837	336.633	6.03761	1967.38	23502	0.3
9940.ENSOARP00000007190	ENTPD1	8479	0.63717	16	17	401.445	1	0.15837	377.5	6.3704	1754.92	26596	0.52206
9940.ENSOARP00000007208	PI15	2	0	1	2	21.255	1	0.11878	248.643	4.94212	37.3505	106	0
9940.ENSOARP00000007220	G6PC3	32	0.29157	8	8	214.489	3	0.13575	338.143	6.08823	1225.38	8636	0.35714
9940.ENSOARP00000007293	B3GNT6	5	0.30779	2	5	34.375	2	0.13575	276.955	5.3604	899.951	3826	0.2
9940.ENSOARP00000007372	VSIR	2	0	1	2	17.058	1	0.11878	255.323	5.06827	68.1151	404	0
9940.ENSOARP00000007409	CLSTN2	4	0	1	4	50.97	2	0.13575	276.838	5.37451	617.795	4518	0
9940.ENSOARP00000007425	ENTPD6	7321	0.69569	11	12	340.481	2	0.15837	369.117	6.31646	1707.45	21678	0.62121
9940.ENSOARP00000007443	YOD1	5	0.30779	2	5	51.638	3	0.13575	278.674	5.3994	2645.07	16824	0.1
9940.ENSOARP00000007457	SNRPA	103	0.3366	12	13	335.191	4	0.15837	364.833	6.25006	1512.62	14726	0.29487
9940.ENSOARP00000007485	CTSA	30	0.32929	7	7	125.964	1	0.13575	305.912	5.74631	1264.88	8422	0.42857
9940.ENSOARP00000007494	DCTD	180	0.55399	8	8	291.304	1	0.15837	355.9	6.21189	135.876	1936	0.67857
9940.ENSOARP00000007511	LRRC1	8	0	1	8	161.384	6	0.15837	339.317	6.08076	8820.94	81410	0
9940.ENSOARP00000007520	EPB41L4B	3	0	1	3	41.591	2	0.13575	273.752	5.3438	407.388	2922	0
9940.ENSOARP00000007523	NDUFA11	1616	0.48295	12	12	329.092	1	0.15837	362.7	6.29488	1418.49	15154	0.5
9940.ENSOARP00000007568	TMEM245	0	0	0	0	1	0	0	0	0	0	0	0
9940.ENSOARP00000007575	MAP1LC3C	4	0.30779	2	4	108.707	2	0.13575	310.429	5.81685	1221.41	10326	0.16667
9940.ENSOARP00000007580	PTPMT1	1	0	1	1	18.151	1	0.13575	249.917	4.97698	0	0	0
9940.ENSOARP00000007589	CTNNAL1	2	0	1	2	51.896	2	0.13575	280.543	5.42928	274.857	1910	0
9940.ENSOARP00000007591	STAC3	0	0	0	0	1	0	0	0	0	0	0	0
9940.ENSOARP00000007601	RGCC	0	0	0	0	1	0	0	0	0	0	0	0
9940.ENSOARP00000007620	ELOVL4	23	0.32929	7	8	150.151	1	0.11878	289.646	5.51144	910.094	4664	0.32143
9940.ENSOARP00000007667	TTK	9.22337e+13	0.95409	81	81	486.289	6	0.15837	462.967	6.80362	4675.85	116360	0.51698
9940.ENSOARP00000007668	DDIT4	5	0.30779	2	5	123.223	2	0.13575	311.955	5.80772	1023.28	5530	0.1
9940.ENSOARP00000007693	ANAPC4	2091636504	0.55795	32	32	475.608	9	0.15837	417	6.61025	4003.5	63924	0.40726
9940.ENSOARP00000007700	BCAP31	5	0	1	5	119.028	1	0.13575	312.676	5.82349	1120.95	6170	0
9940.ENSOARP00000007701	STK32B	3	0	1	3	62.588	2	0.13575	300.002	5.70149	2319.17	15230	0
9940.ENSOARP00000007704	FOXL2	52	0.40246	7	7	213.691	1	0.13575	337.143	6.08159	219.962	2906	0.52381
9940.ENSOARP00000007715	TENT5A	8	0.25931	5	5	150.387	1	0.13575	324.943	5.91478	208.081	3372	0.4
9940.ENSOARP00000007749	LAMB1	7	0.46346	3	4	106.105	1	0.13575	291.212	5.57867	259.483	1608	0.5
9940.ENSOARP00000007751	CD74	104400	0.32379	38	43	479.276	10	0.15837	433.8	6.71398	25197.9	225336	0.17719
9940.ENSOARP00000007754	PLK2	9.22337e+13	0.74388	53	54	485.783	2	0.15837	435.067	6.67581	5171.12	103298	0.44375
9940.ENSOARP00000007764	ACOT11	10	0.30779	2	10	202.213	5	0.13575	341.476	6.08823	6142.08	35292	0.04444
9940.ENSOARP00000007770	TMEM38B	6	0.30779	2	6	132.377	2	0.13575	318.326	5.87411	2579.66	24618	0.13333
9940.ENSOARP00000007800	FSD1L	2	0	1	2	22.375	1	0.11878	259.496	5.13549	203.158	808	0
9940.ENSOARP00000007802	SEC14L2	3	0	1	3	132.977	2	0.13575	331.393	5.99445	1140.54	10382	0
9940.ENSOARP00000007833	CD1E	3	0.30779	2	3	75.501	1	0.13575	303.595	5.69319	302.203	4354	0.33333
9940.ENSOARP00000007838	SCPEP1	1	0	1	1	6.631	1	0.11878	230.75	4.6417	0	0	0
9940.ENSOARP00000007843	ID3	4	0.30779	2	4	35.412	1	0.13575	269.821	5.27575	150.556	1196	0.16667
9940.ENSOARP00000007859	MRS2	2	0	1	2	77.399	1	0.13575	293.062	5.59858	51.503	278	0
9940.ENSOARP00000007878	P4HA1	5	0.30779	2	5	106.892	1	0.13575	300.824	5.66332	620.394	3264	0.1
9940.ENSOARP00000007886	ABCA1	11	0.2842	4	9	243.859	3	0.15837	369.167	6.35961	5147.68	39020	0.11111
9940.ENSOARP00000007938	SMC2	9.22337e+13	0.96782	68	71	486.289	6	0.19005	454.983	6.76959	9029.65	154108	0.50785
9940.ENSOARP00000007961	AKR1B1	8	0.30898	3	7	177.223	2	0.13575	326.871	5.96872	2198.92	18604	0.14286
9940.ENSOARP00000007966	EPSTI1	243	0.66569	6	9	212.296	3	0.13575	323.86	5.92391	4600.05	41116	0.38889
9940.ENSOARP00000007976	SUV39H2	497	0.45814	11	12	354.247	2	0.15837	369.933	6.31397	2701.12	34508	0.40909
9940.ENSOARP00000007986	LOC101116273	25	0.56839	4	5	132.942	1	0.13575	319.986	5.91395	479.382	3006	0.6
9940.ENSOARP00000007992	HSPA6	25	0.26253	9	12	276.014	2	0.15837	377.317	6.40526	6172.21	44036	0.16667
9940.ENSOARP00000008016	CASP3	4405595	0.23268	65	72	486.289	44	0.15837	497.2	7.05093	97650.2	960378	0.10994
9940.ENSOARP00000008036	MTFP1	9	0.25931	5	6	140.838	1	0.13575	311.521	5.77452	753.844	5106	0.26667
9940.ENSOARP00000008039	DHCR24	55	0.40246	7	10	255.109	1	0.13575	336.326	6.05503	1477.46	11420	0.26667
9940.ENSOARP00000008046	TCEA3	70	0.38186	9	11	279.552	4	0.15837	359.417	6.21355	3764.32	39052	0.29091
9940.ENSOARP00000008060	CABYR	1	0	1	1	26.816	1	0.13575	266.138	5.24089	0	0	0
9940.ENSOARP00000008065	IL6ST	12	0.47366	4	4	149.477	1	0.15837	326.517	5.96955	60.6596	2096	0.83333
9940.ENSOARP00000008072	DNAJC9	24	0.38039	6	12	285.17	3	0.15837	362.4	6.2567	5378.44	57336	0.13636
9940.ENSOARP00000008088	CENPU	371130033682	0.6736	35	37	483.842	2	0.15837	415.25	6.58867	3927.84	65454	0.42643
9940.ENSOARP00000008105	PODNL1	1	0	1	1	57.85	1	0.13575	281.938	5.45833	0	0	0
9940.ENSOARP00000008115	RBM14	8	0.30898	3	7	242.782	2	0.13575	340.793	6.07661	940.789	7134	0.09524
9940.ENSOARP00000008123	TTC39C	5	0.30779	2	5	98.139	3	0.13575	310.102	5.79112	3894.33	25288	0.1
9940.ENSOARP00000008135	SCIN	11	0.25931	5	8	171.214	6	0.13575	353.16	6.20691	3795.53	25816	0.14286
9940.ENSOARP00000008210	BGN	199	0.38051	12	13	300.974	4	0.15837	349.867	6.15213	4621.3	50768	0.33333
9940.ENSOARP00000008237	SLC8A1	5	0.30779	2	5	126.727	1	0.15837	333.083	6.04342	2071.73	10724	0.1
9940.ENSOARP00000008277	NRCAM	4	0	1	4	107.089	1	0.15837	306.083	5.76042	669.49	4632	0
9940.ENSOARP00000008278	GINS1	9.22337e+13	0.88695	37	38	482.947	1	0.19005	412.117	6.56211	922.561	22576	0.58464
9940.ENSOARP00000008307	CENPW	9.22337e+13	0.78488	53	53	486.289	1	0.15837	449.583	6.79034	2438.62	68662	0.48621
9940.ENSOARP00000008343	SEMA4D	7	0.2842	4	5	169.147	1	0.15837	337.267	6.05835	517.735	7638	0.3
9940.ENSOARP00000008350	GADD45G	25	0.56839	4	5	192.525	2	0.15837	359.067	6.24508	1292.35	10864	0.6
9940.ENSOARP00000008375	ANKRD37	5	0.30779	2	5	121.273	1	0.13575	323.612	5.94798	633.09	3510	0.1
9940.ENSOARP00000008391	ARNTL	294	0.52506	9	9	247.685	2	0.13575	349.493	6.16043	825.707	19582	0.61111
9940.ENSOARP00000008419	TMEM145	0	0	0	0	1	0	0	0	0	0	0	0
9940.ENSOARP00000008424	ROR2	1	0	1	1	17.357	1	0.11878	245.955	4.91557	0	0	0
9940.ENSOARP00000008440	LCP1	4	0.30779	2	4	58.713	1	0.13575	281.571	5.43426	305.449	1682	0.16667
9940.ENSOARP00000008487	MMP9	1323	0.27513	35	38	468.773	5	0.15837	438.217	6.75299	22812.1	283614	0.16643
9940.ENSOARP00000008500	TAC3	3	0.30779	2	3	37.202	1	0.13575	262.752	5.18529	260.929	1240	0.33333
9940.ENSOARP00000008502	NELL1	1	0	1	1	37.373	1	0.11878	268.594	5.29318	0	0	0
9940.ENSOARP00000008509	GPX3	44	0.29929	10	10	253.435	1	0.15837	372.533	6.37538	2974.95	31068	0.33333
9940.ENSOARP00000008516	HS3ST1	6	0.30779	2	6	57.195	2	0.13575	286.174	5.49152	1552.03	7660	0.06667
9940.ENSOARP00000008517	AIF1	4	0.30779	2	4	73.689	1	0.13575	295.114	5.63759	385.682	2510	0.16667
9940.ENSOARP00000008520	PCCB	78	0.2927	12	16	329.772	10	0.13575	364.56	6.26915	8006.24	63740	0.16667
9940.ENSOARP00000008574	GUCY1B1	150	0.54881	7	7	252.323	1	0.13575	332.276	6.02931	112.13	2052	0.71429
9940.ENSOARP00000008583	NCAPG2	9.22337e+13	0.98252	56	57	486.289	2	0.15837	439.217	6.69822	2615.62	57826	0.57707
9940.ENSOARP00000008602	PNPLA8	3	0	1	3	48.47	3	0.13575	288.748	5.54132	3231.59	27924	0
9940.ENSOARP00000008625	ESM1	3	0	1	3	46.799	1	0.13575	274.881	5.35708	286.791	1632	0
9940.ENSOARP00000008630	NCAPD2	9.22337e+13	1.08238	55	56	486.289	2	0.19005	438.167	6.69988	2543.77	45152	0.63896
9940.ENSOARP00000008654	LEF1	18	0.25611	7	11	285.989	4	0.15837	365.617	6.28824	8910.95	88814	0.12727
9940.ENSOARP00000008677	SLC25A39	4	0	1	4	116.164	1	0.13575	301.462	5.68489	338.878	2124	0
9940.ENSOARP00000008709	FST	63	0.33413	9	13	323.231	3	0.15837	381.35	6.41854	3501.67	36874	0.20513
9940.ENSOARP00000008737	SMPDL3A	2	0	1	2	18.716	1	0.11878	239.143	4.75622	152.141	512	0
9940.ENSOARP00000008738	NSDHL	71	0.34989	8	15	336.411	2	0.15837	366.917	6.30235	5803.3	57524	0.18095
9940.ENSOARP00000008765	KCNK2	1	0	1	1	72.603	1	0.15837	315.567	5.89237	0	0	0
9940.ENSOARP00000008776	TRIB1	9	0.37893	4	5	140.184	1	0.13575	306.698	5.75212	218.501	1704	0.4
9940.ENSOARP00000008783	PRIM1	9.22337e+13	0.82814	67	68	486.289	9	0.19005	450.367	6.75133	9152.94	142582	0.46225
9940.ENSOARP00000008803	CENPN	9.22337e+13	0.69952	76	78	486.289	2	0.15837	462.367	6.81357	13213	253540	0.36697
9940.ENSOARP00000008807	FNBP1	4	0	1	4	97.518	1	0.13575	304.893	5.72141	774.832	4476	0
9940.ENSOARP00000008810	ITGA2	217	0.37042	13	16	364.35	2	0.15837	380.35	6.40858	6806.34	58984	0.24167
9940.ENSOARP00000008830	GUCY1A1	145	0.61814	6	7	261.002	1	0.15837	339.5	6.08989	337.315	5548	0.61905
9940.ENSOARP00000008852	W5PEI8_SHEEP	3	0	1	3	30.083	1	0.13575	262.593	5.18695	697.657	3760	0
9940.ENSOARP00000008923	W5PEQ9_SHEEP	89	0.28101	13	16	403.422	1	0.15837	391.35	6.45339	2615.26	30360	0.19167
9940.ENSOARP00000008981	GCNT1	5	0.30779	2	5	71.968	6	0.13575	319.086	5.86582	4256.17	47650	0.1
9940.ENSOARP00000009020	PARP8	54	0.58344	5	11	313.341	3	0.15837	359.483	6.25421	4317.69	38056	0.18182
9940.ENSOARP00000009027	HSD17B10	8	0.30898	3	7	216.542	1	0.13575	342.31	6.11479	1096.61	8048	0.09524
9940.ENSOARP00000009029	FAT1	8	0	1	8	204.662	3	0.13575	334.093	6.00939	2614.45	15830	0
9940.ENSOARP00000009048	GM2A	7	0.30779	2	7	84.208	2	0.13575	292.021	5.55543	3713.8	20540	0.04762
9940.ENSOARP00000009061	TMPRSS11E	2	0	1	2	62.441	1	0.13575	296.029	5.63427	170.17	628	0
9940.ENSOARP00000009066	PRR15	6	0	1	6	49.622	2	0.13575	289.8	5.54879	3230.36	18434	0
9940.ENSOARP00000009083	EMB	1	0	1	1	2.133	1	0.11878	208.275	4.15039	0	0	0
9940.ENSOARP00000009125	LSM6	68	0.43736	8	10	317.351	1	0.15837	355.017	6.20027	567.646	7284	0.33333
9940.ENSOARP00000009140	PTGES	5	0.30898	3	4	53.311	1	0.11878	269.469	5.26579	401.065	2846	0.33333
9940.ENSOARP00000009149	UHRF1	9.22337e+13	0.90035	60	60	486.289	2	0.19005	451.3	6.77872	2642.22	65016	0.53616
9940.ENSOARP00000009159	MAML2	3	0	1	3	96.164	1	0.13575	308.395	5.77286	463.17	3992	0
9940.ENSOARP00000009166	E2F1	9378153687	0.62151	37	38	484.312	3	0.15837	442.667	6.78204	4722.17	84042	0.40967
9940.ENSOARP00000009193	RBMS2	5	0.30779	2	5	117.016	2	0.13575	315.436	5.87079	2367.5	20502	0.2
9940.ENSOARP00000009198	NNT	6	0.30779	2	6	192.067	2	0.13575	351.076	6.19695	1292.07	9582	0.06667
9940.ENSOARP00000009202	VCL	184	0.16464	23	27	394.376	11	0.15837	408.4	6.5729	16743.6	165694	0.09972
9940.ENSOARP00000009209	PTCH1	7	0.30779	2	7	162.347	5	0.15837	337.583	6.07744	2953.83	17062	0.09524
9940.ENSOARP00000009222	SGMS2	6	0.30898	3	5	44.593	1	0.13575	270.557	5.2799	809.198	4224	0.2
9940.ENSOARP00000009233	CD9	35	0.32929	7	12	252.76	10	0.15837	367.05	6.30816	10693.8	91228	0.13636
9940.ENSOARP00000009297	SLC36A1	1	0	1	1	19.055	1	0.11878	242.425	4.83341	0	0	0
9940.ENSOARP00000009313	KAT6B	533	0.45334	17	22	445.325	4	0.15837	397.1	6.48327	5879.06	72936	0.24242
9940.ENSOARP00000009320	NPEPPS	1	0	1	1	17.387	1	0.11878	245.205	4.90229	0	0	0
9940.ENSOARP00000009324	NEB	12	0.32413	5	7	193.036	1	0.13575	325.586	5.9513	415.291	2948	0.2381
9940.ENSOARP00000009358	CPEB2	4	0.30898	3	3	143.277	1	0.15837	347.383	6.13969	14.3942	232	0.66667
9940.ENSOARP00000009360	NDE1	146	0.54881	7	9	308.273	1	0.15837	366.667	6.29903	1752.97	18272	0.41667
9940.ENSOARP00000009391	SAMD8	2	0	1	2	25.074	1	0.11878	265.87	5.22346	306.988	1254	0
9940.ENSOARP00000009407	HMGB3	3	0.30779	2	3	129.974	1	0.15837	318.35	5.86582	346.998	3308	0.33333
9940.ENSOARP00000009426	MRPL45	21624	0.6081	14	18	405.283	5	0.15837	377.783	6.37704	3538.06	27000	0.35948
9940.ENSOARP00000009429	BSG	4	0	1	4	103.173	1	0.13575	297.85	5.65087	744.957	3470	0
9940.ENSOARP00000009454	E2F8	9.22337e+13	0.94418	54	55	485.381	5	0.15837	437.45	6.70071	7389.01	112632	0.56027
9940.ENSOARP00000009485	GHR	101	0.36587	12	15	332.017	4	0.15837	362.517	6.26749	4509.22	37074	0.2381
9940.ENSOARP00000009489	IFNE	34	0.34989	8	10	249.178	2	0.13575	320.102	5.86582	2584.42	37338	0.26667
9940.ENSOARP00000009528	LOC101114473	1	0	1	1	60.07	1	0.15837	315.567	5.89237	0	0	0
9940.ENSOARP00000009547	PRKX	4	0	1	4	105.463	1	0.13575	302.631	5.699	1525.76	7574	0
9940.ENSOARP00000009550	NTRK2	6	0.30779	2	6	157.413	1	0.13575	321.126	5.91229	1778.07	10956	0.06667
9940.ENSOARP00000009556	SFRP4	8	0.30898	3	7	121.242	2	0.13575	313.41	5.82432	2692.34	15930	0.14286
9940.ENSOARP00000009578	TIMELESS	9.22337e+13	0.72198	42	44	484.361	4	0.15837	414.817	6.5646	8555.78	160130	0.43869
9940.ENSOARP00000009587	OXCT1	15	0.38896	5	6	198.007	1	0.13575	325.893	5.95462	326.531	3284	0.4
9940.ENSOARP00000009634	EPDR1	4	0	1	4	43.492	2	0.13575	284.698	5.49733	980.306	5154	0
9940.ENSOARP00000009638	VPS52	6	0.30779	2	6	204.55	2	0.15837	334.667	6.03263	1403.75	12220	0.06667
9940.ENSOARP00000009686	TNFAIP6	12	0.46346	3	9	231.125	3	0.13575	332.01	5.99113	2508.53	15306	0.11111
9940.ENSOARP00000009704	ATOX1	5	0.30779	2	5	93.486	2	0.13575	319.736	5.88158	3399.33	20490	0.1
9940.ENSOARP00000009707	STARD3NL	5	0	1	5	26.805	1	0.11878	263.989	5.18114	1021.55	3508	0
9940.ENSOARP00000009711	FRMD3	0	0	0	0	1	0	0	0	0	0	0	0
9940.ENSOARP00000009744	CHL1	2	0	1	2	25.877	1	0.13575	257.726	5.09649	227.248	936	0
9940.ENSOARP00000009762	NUP205	17	0.32413	5	12	351.398	1	0.15837	380.433	6.40692	2938.2	30522	0.10606
9940.ENSOARP00000009831	STAT2	1884	0.4707	15	15	365.9	1	0.15837	380.1	6.41024	2660.61	37674	0.44762
9940.ENSOARP00000009846	PVR	4	0.30898	3	3	119.241	1	0.13575	300.721	5.67245	18.1299	228	0.66667
9940.ENSOARP00000009850	SIGMAR1	75	0.57059	6	9	229.159	2	0.13575	318.186	5.85918	949.707	8506	0.36111
9940.ENSOARP00000009852	CCL1	48	0.58344	5	5	141.055	1	0.13575	290.721	5.55958	12.4917	150	0.9
9940.ENSOARP00000009862	LOC101105036	7632	0.76281	16	16	423.156	1	0.15837	379.433	6.36044	62.3192	3384	0.70833
9940.ENSOARP00000009866	LOC101122329	0	0	0	0	1	0	0	0	0	0	0	0
9940.ENSOARP00000009868	KCNMA1	7	0.30898	3	6	120.37	3	0.13575	296.886	5.60854	1233.41	9328	0.2
9940.ENSOARP00000009869	ACADSB	48	0.33413	9	13	272.258	4	0.13575	339.886	6.05006	5554.3	42756	0.17949
9940.ENSOARP00000009878	CDA	295	0.47733	9	12	327.582	1	0.15837	364.033	6.26832	1444.19	24012	0.30303
9940.ENSOARP00000009880	USP1	2940369121	0.723	31	32	478.027	3	0.15837	412.267	6.57539	2117.4	32610	0.5
9940.ENSOARP00000009900	RND3	30	0.18665	11	19	318.407	6	0.15837	377.217	6.3538	12143.6	165030	0.07018
9940.ENSOARP00000009927	W5PHL0_SHEEP	4870	0.42272	31	31	476.172	1	0.15837	415.15	6.59199	1493.28	50518	0.31183
9940.ENSOARP00000009941	LOC101123670	127398	0.43096	40	40	482.386	4	0.15837	424.05	6.63099	3394.81	87334	0.29231
9940.ENSOARP00000009951	SLC7A2	40	0.43905	7	13	245.771	1	0.15837	352.517	6.18201	7105.17	73120	0.16667
9940.ENSOARP00000009966	CKAP2	9.22337e+13	1.02412	56	57	486.289	2	0.15837	435	6.66668	2019.98	41164	0.6015
9940.ENSOARP00000009980	ADD3	7	0.30898	3	6	111.721	1	0.13575	302.612	5.69319	1235	5774	0.13333
9940.ENSOARP00000009994	SLC29A1	4	0	1	4	45.273	2	0.13575	287.824	5.53302	2724.6	17362	0
9940.ENSOARP00000009995	PRKAA1	38	0.29929	10	12	317.111	1	0.15837	382.067	6.45339	5946.7	43900	0.22727
9940.ENSOARP00000009998	KIF24	958003206	0.79117	15	17	417.364	2	0.15837	378.717	6.35878	7024.96	134858	0.58088
9940.ENSOARP00000010004	FKBP3	4	0	1	4	73.092	2	0.13575	297.131	5.64755	1278.02	7078	0
9940.ENSOARP00000010005	DOCK7	6	0	1	6	163.6	3	0.15837	351.8	6.19114	2836.68	23596	0
9940.ENSOARP00000010022	DKK3	4	0	1	4	30.704	2	0.11878	259.463	5.11557	438.124	2376	0
9940.ENSOARP00000010025	FABP4	174	0.49567	8	12	293.053	2	0.13575	357.81	6.24259	5255.32	44252	0.27273
9940.ENSOARP00000010030	DSE	2	0.30779	2	2	85.516	1	0.13575	276.814	5.3853	0	0	1
9940.ENSOARP00000010050	TYMS	9.22337e+13	0.73134	82	85	486.289	11	0.19005	484.7	6.953	46154.4	645750	0.36723
9940.ENSOARP00000010054	ATP1B1	6	0	1	6	106.658	3	0.15837	328.567	5.99694	2870.44	21162	0
9940.ENSOARP00000010068	KNTC1	9.22337e+13	0.93536	61	62	486.289	1	0.15837	448.65	6.74635	4139.48	89844	0.53622
9940.ENSOARP00000010074	NT5DC1	3	0.30779	2	3	90.285	1	0.13575	290.095	5.55211	125.566	1278	0.33333
9940.ENSOARP00000010077	SLITRK2	4	0	1	4	110.593	4	0.13575	315.262	5.84839	3484.23	34730	0
9940.ENSOARP00000010079	TAPBP	6	0	1	6	80.425	1	0.13575	296.455	5.63344	1576.05	10000	0
9940.ENSOARP00000010080	PLA2G2F	2	0	1	2	26.252	1	0.11878	256.607	5.07823	122.513	370	0
9940.ENSOARP00000010094	TOMM40	108	0.33936	11	13	334.729	1	0.15837	370.367	6.33223	3143.74	24576	0.25641
9940.ENSOARP00000010121	NOL6	263726	0.53605	19	21	442.738	3	0.15837	390.633	6.45007	5881.5	50038	0.38095
9940.ENSOARP00000010124	DAB2	4	0	1	4	49.504	2	0.13575	282.864	5.4658	456.713	2612	0
9940.ENSOARP00000010145	MXI1	27	0.56839	4	7	222.286	2	0.13575	351.493	6.15628	2661.16	38526	0.28571
9940.ENSOARP00000010180	ARHGAP19	4	0.30779	2	4	36.388	1	0.13575	268.776	5.26081	560.631	3988	0.16667
9940.ENSOARP00000010185	GXYLT2	1	0	1	1	12.092	1	0.11878	236.94	4.73963	0	0	0
9940.ENSOARP00000010200	MPHOSPH6	6	0.46346	3	3	139.648	1	0.13575	291.779	5.57867	0	0	1
9940.ENSOARP00000010221	MAL2	1	0	1	1	14.908	1	0.11878	243.554	4.87241	0	0	0
9940.ENSOARP00000010269	METTL4	1	0	1	1	58.661	1	0.13575	299.662	5.68323	0	0	0
9940.ENSOARP00000010274	MIS18BP1	241921	0.86537	11	12	381.988	1	0.15837	364.7	6.27994	321.419	5762	0.77273
9940.ENSOARP00000010293	HS6ST2	3	0.30779	2	3	50.042	1	0.13575	267.829	5.2467	334.186	1382	0.33333
9940.ENSOARP00000010299	ALDH1A3	4	0.30898	3	3	108.709	1	0.13575	308.062	5.78448	87.6131	1216	0.66667
9940.ENSOARP00000010311	NDC80	9.22337e+13	0.90406	80	80	486.289	2	0.15837	461.717	6.79864	5794.87	135618	0.49177
9940.ENSOARP00000010319	EIF4E3	4	0.30779	2	4	111.105	2	0.13575	302.802	5.68904	2552.96	27016	0.16667
9940.ENSOARP00000010353	ALG6	55	0.52304	6	7	75.506	1	0.13575	282.74	5.43094	1188.86	5842	0.52381
9940.ENSOARP00000010356	RGS2	5	0.30779	2	5	81.438	2	0.13575	305.729	5.74714	2627.5	13840	0.1
9940.ENSOARP00000010381	CHRNA2	8	0.37893	4	4	12.933	2	0.10558	231.049	4.61182	219.276	2288	0.66667
9940.ENSOARP00000010390	RERE	6	0	1	6	193.713	3	0.13575	342.993	6.10732	2570.42	25696	0
9940.ENSOARP00000010402	RICTOR	19	0.26242	8	9	248.163	5	0.15837	365.867	6.32393	3051.71	22634	0.25
9940.ENSOARP00000010404	GET1	1	0	1	1	67.297	1	0.13575	305.66	5.73469	0	0	0
9940.ENSOARP00000010406	MBD5	3	0	1	3	109.948	1	0.15837	331.933	6.01022	81.8637	954	0
9940.ENSOARP00000010454	ADRA1A	4	0.30898	3	3	101.144	1	0.13575	313.202	5.8459	79.7758	944	0.66667
9940.ENSOARP00000010456	NPNT	3	0.30779	2	3	66.981	1	0.13575	293.114	5.60605	217.727	1016	0.33333
9940.ENSOARP00000010474	DPYSL2	38	0.40246	7	7	207.592	1	0.13575	323.793	5.9264	663.672	7312	0.52381
9940.ENSOARP00000010489	CKM	2	0	1	2	72.967	1	0.13575	291.221	5.59609	97.3733	674	0
9940.ENSOARP00000010529	REV3L	9.22337e+13	0.83485	47	50	485.781	8	0.15837	429.317	6.64261	12773.2	187806	0.4751
9940.ENSOARP00000010539	FUT4	2	0	1	2	37.276	1	0.13575	265.662	5.22014	259.296	1192	0
9940.ENSOARP00000010543	PSMB3	204	0.46832	12	14	373.449	2	0.15837	382.833	6.40941	3881.21	45880	0.35165
9940.ENSOARP00000010545	MITF	6	0	1	6	143.65	5	0.15837	339.917	6.10981	5601.58	27182	0
9940.ENSOARP00000010551	PGM2	215	0.47886	10	15	317.173	3	0.15837	380.917	6.41688	8865.51	62576	0.2381
9940.ENSOARP00000010559	RAD51AP1	9.22337e+13	0.84682	70	71	486.289	2	0.19005	455.417	6.7837	3688.67	82174	0.4668
9940.ENSOARP00000010565	OSMR	24	0.51861	5	5	181.691	1	0.15837	330.283	6.00192	69.3812	2178	0.8
9940.ENSOARP00000010566	CDCA2	9.22337e+13	1.08781	52	52	486.289	1	0.15837	435.417	6.68743	733.837	24118	0.67798
9940.ENSOARP00000010574	PPIF	5	0.30779	2	5	161.486	2	0.13575	314.743	5.83511	687.248	5364	0.2
9940.ENSOARP00000010603	RPF2	185163	0.7411	15	18	408.371	3	0.15837	369.983	6.29986	4154.38	30964	0.48366
9940.ENSOARP00000010616	PGM2L1	160	0.49567	8	12	250.462	4	0.13575	350.46	6.17786	4886.52	29676	0.25758
9940.ENSOARP00000010630	MBOAT1	6	0	1	6	118.445	3	0.13575	305.805	5.7322	1659.43	7814	0
9940.ENSOARP00000010632	PROM1	1	0	1	1	50.678	1	0.13575	291.921	5.60107	0	0	0
9940.ENSOARP00000010635	FRMD4B	1	0	1	1	5.911	1	0.11878	228.649	4.5919	0	0	0
9940.ENSOARP00000010663	NEFL	2	0	1	2	27.233	1	0.11878	268.399	5.26413	114.715	464	0
9940.ENSOARP00000010678	FLVCR1	1	0	1	1	26.672	1	0.13575	253.426	5.04918	0	0	0
9940.ENSOARP00000010680	NEFM	3	0	1	3	58.757	1	0.13575	287.214	5.53136	418.62	2538	0
9940.ENSOARP00000010683	GSTCD	52	0.58344	5	9	164.031	2	0.15837	327.55	5.95877	3850.9	35064	0.27778
9940.ENSOARP00000010691	TRPC4	6	0.30779	2	6	57.647	2	0.13575	289.662	5.54713	2465.19	11272	0.06667
9940.ENSOARP00000010698	FBXO32	7	0	1	7	143.19	7	0.13575	328.793	5.98615	3214.94	21982	0
9940.ENSOARP00000010701	FOSB	126	0.43905	7	9	254.353	2	0.15837	353.917	6.18201	1681.2	27340	0.33333
9940.ENSOARP00000010717	FARSA	20	0.23326	8	12	330.347	2	0.15837	384.317	6.43596	4172.98	36806	0.12121
9940.ENSOARP00000010741	CCT6A	14	0.38896	5	7	203.619	3	0.15837	333.333	6.01686	1830.91	15852	0.28571
9940.ENSOARP00000010746	LOC101102853	1	0	1	1	58.873	1	0.15837	315.567	5.89237	0	0	0
9940.ENSOARP00000010751	EMC1	3	0.30779	2	3	28.104	1	0.11878	266.046	5.21599	437.059	1688	0.33333
9940.ENSOARP00000010756	ITGB8	48	0.33413	9	11	270.401	2	0.13575	358.293	6.24508	2835.93	20172	0.25455
9940.ENSOARP00000010770	STC1	4	0	1	4	83.978	2	0.13575	302.605	5.71975	2539.3	14382	0
9940.ENSOARP00000010773	POSTN	276	0.41901	10	12	301.548	1	0.15837	352.917	6.1928	2561.76	19618	0.31818
9940.ENSOARP00000010786	METTL24	0	0	0	0	1	0	0	0	0	0	0	0
9940.ENSOARP00000010801	ERRFI1	4	0.30779	2	4	53.815	1	0.13575	285.481	5.49733	1437.36	10560	0.16667
9940.ENSOARP00000010840	ENTPD4	7324	0.61467	12	14	352.595	4	0.15837	373.267	6.3455	4370.64	49160	0.46154
9940.ENSOARP00000010846	SLC6A4	2	0.30779	2	2	102.94	1	0.13575	282.99	5.47825	0	0	1
9940.ENSOARP00000010851	JAK1	1116	0.35004	20	22	413.799	9	0.15837	397	6.51398	7426.43	84420	0.24675
9940.ENSOARP00000010863	LOXL2	8	0.2842	4	6	134.471	1	0.13575	307.645	5.75295	1440.91	8030	0.2
9940.ENSOARP00000010898	CHMP7	2	0	1	2	72.151	1	0.13575	313.976	5.81187	14.8777	240	0
9940.ENSOARP00000010922	AK4	1091	0.43064	15	20	403.887	6	0.15837	392.8	6.47829	9954.41	91748	0.23158
9940.ENSOARP00000010942	CTTNBP2	4	0	1	4	49.687	1	0.13575	284.548	5.49152	978.58	5686	0
9940.ENSOARP00000010949	GEMIN5	12	0.2842	4	10	328.428	1	0.15837	359.117	6.20276	799.229	7646	0.06667
9940.ENSOARP00000010958	NFE2L3	3	0	1	3	81.898	1	0.13575	300.621	5.69651	1237.6	9640	0
9940.ENSOARP00000010968	POLD3	163498349	0.74611	21	22	463.233	1	0.15837	390.5	6.43015	889.58	14624	0.57143
9940.ENSOARP00000011011	SNAP25	9	0.30779	2	9	156.287	9	0.13575	348.026	6.14052	8110.4	70884	0.05556
9940.ENSOARP00000011025	PRXL2A	1	0	1	1	59.718	1	0.13575	318.336	5.86416	0	0	0
9940.ENSOARP00000011029	SLC38A3	8	0.46346	3	5	100.268	1	0.13575	296.343	5.62348	1145.65	5490	0.3
9940.ENSOARP00000011031	DNAJC6	23	0.32413	5	18	290.12	6	0.15837	368.65	6.31314	12508.2	76782	0.04575
9940.ENSOARP00000011035	MX1	1940	0.42062	15	19	357.205	3	0.15837	372.017	6.33472	6298.34	53170	0.25146
9940.ENSOARP00000011064	LHPP	8	0.46346	3	5	187.629	3	0.15837	333.917	6.02599	1994.98	21864	0.3
9940.ENSOARP00000011083	PA2G4	24662	0.5142	18	20	440.062	2	0.15837	390.783	6.4592	3417.14	35994	0.36842
9940.ENSOARP00000011087	EOGT	4	0	1	4	33.83	3	0.13575	274.862	5.3687	2929.79	20462	0
9940.ENSOARP00000011094	ZBED8	0	0	0	0	1	0	0	0	0	0	0	0
9940.ENSOARP00000011102	CCND2	3714	0.42096	17	17	427.3	3	0.15837	406.95	6.59199	1889.6	28318	0.38235
9940.ENSOARP00000011107	RUNX2	172	0.18919	24	26	440.754	9	0.15837	409.183	6.5812	12076.1	125616	0.12923
9940.ENSOARP00000011127	RFXAP	3	0	1	3	121.096	1	0.15837	328.433	5.97536	798.683	8126	0
9940.ENSOARP00000011131	CRCP	13	0.47366	4	5	183.596	1	0.13575	325.779	5.943	544.816	4394	0.5
9940.ENSOARP00000011138	PHYHIP	2	0	1	2	39.97	1	0.11878	269.461	5.2882	77.2318	648	0
9940.ENSOARP00000011148	TMX2	1	0	1	1	33.082	1	0.13575	266.774	5.2467	0	0	0
9940.ENSOARP00000011154	LEPR	49	0.43736	8	9	285.868	3	0.15837	359.25	6.26666	1077.03	11852	0.41667
9940.ENSOARP00000011162	POLR3K	30	0.32073	8	10	319.09	2	0.15837	363.983	6.26417	1822.83	17698	0.24444
9940.ENSOARP00000011170	BMP1	25	0.23866	9	12	258.322	2	0.15837	332.017	5.99445	3077.87	19210	0.15152
9940.ENSOARP00000011210	REEP4	51	0.58344	5	8	186.064	1	0.13575	333.026	6.01271	574.722	4832	0.32143
9940.ENSOARP00000011261	ATF3	174	0.22667	17	21	397.682	8	0.15837	406.117	6.5646	11208.8	123958	0.13333
9940.ENSOARP00000011264	ENPP4	5	0	1	5	89.674	2	0.13575	309.312	5.78448	957.256	5454	0
9940.ENSOARP00000011276	DECR1	35	0.51861	5	10	236.055	4	0.13575	337.493	6.0401	3878.14	25116	0.17778
9940.ENSOARP00000011298	JAG1	30	0.38039	6	8	244.107	2	0.15837	353.733	6.20193	1750.4	15434	0.28571
9940.ENSOARP00000011348	PPP5C	9	0.46346	3	6	167.338	2	0.15837	323.633	5.91063	1384.1	12132	0.2
9940.ENSOARP00000011387	MCM6	9.22337e+13	0.92181	68	68	486.289	1	0.19005	451.8	6.76129	2272.67	76150	0.52766
9940.ENSOARP00000011407	TET2	27	0.45378	5	6	237.839	1	0.15837	361.483	6.26749	216.857	3558	0.46667
9940.ENSOARP00000011442	MID1	1	0	1	1	66.705	1	0.13575	307.664	5.78531	0	0	0
9940.ENSOARP00000011460	SLC25A19	4	0.30779	2	4	155.316	1	0.15837	318.483	5.87494	189.732	1442	0.16667
9940.ENSOARP00000011471	S1PR1	1	0	1	1	61.235	1	0.15837	321.783	5.93802	0	0	0
9940.ENSOARP00000011521	FOXO3	803	0.22722	20	21	429.697	13	0.15837	416.55	6.6617	9254.31	92698	0.17619
9940.ENSOARP00000011558	FAM83A	5	0.30779	2	5	126.335	2	0.15837	326.917	5.95047	3063.1	30928	0.1
9940.ENSOARP00000011567	SLC35F2	2	0	1	2	18.212	2	0.13575	261.957	5.1911	2288	18528	0
9940.ENSOARP00000011570	BTBD3	4	0	1	4	120.283	2	0.13575	312.129	5.80357	1219.61	7508	0
9940.ENSOARP00000011607	SEPTIN4	2	0	1	2	78.711	2	0.13575	312.543	5.79859	55.6793	1058	0
9940.ENSOARP00000011629	DTL	9.22337e+13	0.83864	54	57	486.289	1	0.15837	438.667	6.69822	5250.73	92642	0.46303
9940.ENSOARP00000011645	PLP2	0	0	0	0	1	0	0	0	0	0	0	0
9940.ENSOARP00000011647	TACR3	3	0.30779	2	3	27.238	1	0.13575	263.295	5.19193	192.136	908	0.33333
9940.ENSOARP00000011653	SPTLC3	9	0.30898	3	8	194.479	1	0.13575	318.052	5.84756	3251.56	23606	0.14286
9940.ENSOARP00000011673	PDPN	1	0	1	1	47.385	1	0.13575	281.133	5.45501	0	0	0
9940.ENSOARP00000011675	NEU3	1	0	1	1	12.535	1	0.11878	229.95	4.60601	0	0	0
9940.ENSOARP00000011732	SKP2	8059948	0.64759	22	22	464.079	1	0.15837	416.417	6.64344	1061.17	22940	0.5368
9940.ENSOARP00000011734	SAE1	7	0.30779	2	7	180.293	4	0.15837	335.433	6.02931	1686.81	18792	0.04762
9940.ENSOARP00000011748	AEN	9	0.2842	4	7	231.767	2	0.15837	358.933	6.25172	2660.77	23258	0.14286
9940.ENSOARP00000011766	ADAMTS9	3	0	1	3	19.426	3	0.13575	260.026	5.13466	4574	45850	0
9940.ENSOARP00000011770	RHNO1	21603	0.69569	11	12	383.306	1	0.15837	371.833	6.32393	439.261	6304	0.62121
9940.ENSOARP00000011788	POLR2E	37801	0.27499	55	56	483.912	22	0.15837	443.383	6.73058	27067	320570	0.16234
9940.ENSOARP00000011810	RGS4	5	0.30898	3	4	40.921	1	0.13575	278.55	5.40687	804.512	5806	0.33333
9940.ENSOARP00000011825	N4BP2L1	2	0	1	2	91.795	1	0.13575	308.095	5.79278	107.469	672	0
9940.ENSOARP00000011842	GALNT12	6	0.30898	3	5	50.818	2	0.11878	283.777	5.47244	537.924	2264	0.3
9940.ENSOARP00000011865	W5PN40_SHEEP	9.22337e+13	0.93903	67	67	485.849	1	0.15837	448.633	6.73556	2441.12	63952	0.54003
9940.ENSOARP00000011897	PDP2	6	0.30898	3	5	91.98	1	0.13575	306.452	5.75295	751.862	4388	0.2
9940.ENSOARP00000011905	TGFA	6	0.30779	2	6	124.872	5	0.13575	315.345	5.84341	2986	25818	0.06667
9940.ENSOARP00000011982	CEBPG	28	0.45378	5	7	211.271	2	0.13575	335.045	6.0484	838.063	6638	0.33333
9940.ENSOARP00000011983	C1orf112	7	0.46346	3	4	165.204	1	0.13575	332.043	5.99943	548.177	8078	0.5
9940.ENSOARP00000011995	NUF2	9.22337e+13	0.82298	102	103	486.289	21	0.19005	484.417	6.89325	14559.6	244504	0.40701
9940.ENSOARP00000012046	NT5C	6828	0.41871	18	18	413.859	1	0.15837	374.783	6.34301	1715.37	21022	0.37255
9940.ENSOARP00000012058	HAPLN3	1	0	1	1	2.654	1	0.11878	210.48	4.18524	0	0	0
9940.ENSOARP00000012067	MFGE8	1	0	1	1	43.273	1	0.13575	277.29	5.4326	0	0	0
9940.ENSOARP00000012072	DAPK3	1	0	1	1	28.31	1	0.13575	269.393	5.30313	0	0	0
9940.ENSOARP00000012077	TMOD1	15	0.21953	7	10	192.955	1	0.15837	339.65	6.08159	3135.37	18632	0.13333
9940.ENSOARP00000012079	PRDM1	4	0.30898	3	3	161.365	1	0.15837	348.7	6.16292	29.5239	734	0.66667
9940.ENSOARP00000012087	MON1A	1	0	1	1	5.104	1	0.11878	209.958	4.1645	0	0	0
9940.ENSOARP00000012108	EXOSC7	161292	0.76356	11	17	397.721	5	0.15837	381.767	6.40858	5239.04	47928	0.33088
9940.ENSOARP00000012138	BLOC1S1	5	0.30779	2	5	86.428	1	0.13575	304.445	5.72971	1069.75	5832	0.1
9940.ENSOARP00000012166	WDR76	90331160983413	0.86817	41	42	483.887	3	0.15837	420.7	6.60776	2085.01	31356	0.55633
9940.ENSOARP00000012167	NAGK	9	0.30779	2	9	214.91	6	0.15837	356.433	6.22268	5068.7	30418	0.05556
9940.ENSOARP00000012171	FKBP4	3	0	1	3	67.673	1	0.13575	290.005	5.57535	502.675	2682	0
9940.ENSOARP00000012178	W5PP02_SHEEP	3	0	1	3	35.857	1	0.11878	276.808	5.3853	494.959	3120	0
9940.ENSOARP00000012184	FANCI	218788098	0.64523	41	41	484.352	1	0.15837	419.5	6.59365	1691.08	40040	0.43415
9940.ENSOARP00000012200	WLS	3	0.30779	2	3	68.311	2	0.13575	279.452	5.42181	523.507	6484	0.33333
9940.ENSOARP00000012254	GINS2	9.22337e+13	0.94097	57	58	485.832	1	0.15837	441.083	6.71481	2583.61	60044	0.54991
9940.ENSOARP00000012256	FRY	2	0	1	2	38.016	1	0.13575	274.057	5.35708	135.072	406	0
9940.ENSOARP00000012266	ADM	6	0.30779	2	6	134.641	1	0.13575	324.069	5.93968	1021.33	5214	0.13333
9940.ENSOARP00000012293	NEK2	9.22337e+13	0.93981	67	71	486.289	5	0.15837	455.183	6.77291	8094.46	138130	0.48089
9940.ENSOARP00000012347	RHCG	3	0	1	3	91.476	1	0.13575	304.962	5.73303	247.371	1920	0
9940.ENSOARP00000012374	COQ7	7	0.46346	3	4	123.922	1	0.13575	307.214	5.74963	87.6577	700	0.5
9940.ENSOARP00000012375	MELK	9.22337e+13	1.01993	75	78	486.289	2	0.15837	459.75	6.79034	8331.9	139900	0.52348
9940.ENSOARP00000012381	MFAP2	9	0.46346	3	6	188.525	2	0.15837	339.917	6.09155	2247.67	19818	0.26667
9940.ENSOARP00000012408	RAD51C	43611608148	0.67027	38	38	484.418	1	0.15837	406.467	6.51066	678.626	18288	0.4623
9940.ENSOARP00000012429	GPM6B	0	0	0	0	1	0	0	0	0	0	0	0
9940.ENSOARP00000012436	LYPD1	2	0	1	2	29.606	1	0.13575	265.693	5.24421	270.696	1292	0
9940.ENSOARP00000012454	CLEC2L	7	0.46346	3	4	59.154	1	0.13575	274.955	5.3272	124.04	588	0.5
9940.ENSOARP00000012467	SPR	3	0	1	3	85.289	1	0.13575	304.448	5.72722	809.263	6506	0
9940.ENSOARP00000012473	TNFRSF21	2	0	1	2	34.533	1	0.11878	275.927	5.37866	107.31	690	0
9940.ENSOARP00000012490	CHEK1	9.22337e+13	0.86405	69	69	486.289	3	0.15837	454.75	6.77706	2292.72	72518	0.49233
9940.ENSOARP00000012522	SBF2	5	0.30779	2	5	169.238	1	0.15837	329.617	5.97121	373.368	4928	0.1
9940.ENSOARP00000012526	GAMT	1442	0.73175	7	9	294.563	2	0.15837	344.75	6.104	1187.21	9860	0.55556
9940.ENSOARP00000012535	B3GLCT	7	0.30779	2	7	160.585	6	0.15837	339.983	6.08076	9883.33	93734	0.04762
9940.ENSOARP00000012546	NOL9	5	0.30779	2	5	196.514	1	0.15837	360.883	6.25836	227.685	3298	0.1
9940.ENSOARP00000012574	RAI14	3	0.30779	2	3	66.148	1	0.13575	284.264	5.48987	237.208	1158	0.33333
9940.ENSOARP00000012577	FAM8A1	5	0.30779	2	5	74.515	1	0.13575	288.457	5.51227	1137.74	4956	0.1
9940.ENSOARP00000012579	RFC2	9.22337e+13	0.8001	56	58	485.816	5	0.15837	434.75	6.66502	5327.84	78318	0.45372
9940.ENSOARP00000012580	ICOSLG	3	0	1	3	61.002	1	0.13575	287.174	5.53634	245.475	1204	0
9940.ENSOARP00000012589	HIPK2	6	0.30779	2	6	197.693	4	0.15837	363.083	6.28326	4130.56	33212	0.06667
9940.ENSOARP00000012665	C1QTNF3	1	0	1	1	4.628	1	0.11878	209.958	4.1645	0	0	0
9940.ENSOARP00000012693	ISYNA1	4	0	1	4	53.99	2	0.13575	297.34	5.65087	2740.67	21650	0
9940.ENSOARP00000012759	HYLS1	1	0	1	1	2.56	1	0.11878	196.306	3.8234	0	0	0
9940.ENSOARP00000012761	CA9	8	0.46346	3	5	124.928	2	0.13575	315.493	5.86001	1228.96	6798	0.3
9940.ENSOARP00000012775	TBXAS1	4	0.30779	2	4	75.016	1	0.13575	295.555	5.63095	834.111	4840	0.16667
9940.ENSOARP00000012776	ARHGEF39	0	0	0	0	1	0	0	0	0	0	0	0
9940.ENSOARP00000012789	NRM	0	0	0	0	1	0	0	0	0	0	0	0
9940.ENSOARP00000012802	RBM24	2	0	1	2	60.539	1	0.13575	310.352	5.76125	482.081	6200	0
9940.ENSOARP00000012804	SIT1	0	0	0	0	1	0	0	0	0	0	0	0
9940.ENSOARP00000012816	FDXR	69	0.24775	14	19	370.977	13	0.15837	387.033	6.43928	13190.3	138804	0.1345
9940.ENSOARP00000012823	NME4	2373	0.29279	24	25	444.972	4	0.15837	394.817	6.47331	7096.77	70232	0.21667
9940.ENSOARP00000012841	MIEN1	2	0	1	2	45.652	1	0.13575	286.574	5.52721	22.7014	132	0
9940.ENSOARP00000012857	MMS22L	16029	0.47747	18	19	439.174	1	0.15837	380.633	6.3704	714.744	12098	0.38012
9940.ENSOARP00000012894	ABHD11	3	0	1	3	114.85	2	0.15837	343.583	6.09155	2290.26	20002	0
9940.ENSOARP00000012944	SKA2	766080	0.86537	11	11	380.916	1	0.15837	361.933	6.23596	1.8891	110	0.92727
9940.ENSOARP00000012950	CDON	5	0.30779	2	5	125.857	1	0.13575	317.586	5.8849	970.876	6274	0.1
9940.ENSOARP00000012962	TMEM104	1	0	1	1	47.119	1	0.13575	283.757	5.48987	0	0	0
9940.ENSOARP00000012978	BPNT1	1	0	1	1	4.484	1	0.11878	233.988	4.70145	0	0	0
9940.ENSOARP00000013014	CENPQ	1254972	0.65667	19	19	443.537	2	0.15837	399.067	6.52559	929.423	22858	0.5731
9940.ENSOARP00000013023	NPR3	1	0	1	1	23.066	1	0.11878	254.244	5.06495	0	0	0
9940.ENSOARP00000013031	PIR	2	0	1	2	67.979	1	0.13575	305.902	5.77286	351.996	2450	0
9940.ENSOARP00000013059	MRC1	4	0.30779	2	4	148.802	2	0.15837	339.4	6.07993	267.405	3358	0.16667
9940.ENSOARP00000013064	FLT1	33	0.42794	6	9	257.038	2	0.15837	348.917	6.15628	3185.44	30222	0.25
9940.ENSOARP00000013080	MPZL1	1	0	1	1	21.491	1	0.13575	249.917	4.97698	0	0	0
9940.ENSOARP00000013089	EPHA7	1	0	1	1	22.833	1	0.11878	247.61	4.94793	0	0	0
9940.ENSOARP00000013108	BCAT2	41	0.19144	14	15	315.481	4	0.15837	378.283	6.387	10212.8	90766	0.1619
9940.ENSOARP00000013120	SLC9A3R1	7	0.30779	2	7	159.989	3	0.15837	347.85	6.18118	4465.81	23300	0.04762
9940.ENSOARP00000013129	RBM3	23	0.32929	7	8	256.269	1	0.15837	344.15	6.10981	1086.17	8186	0.32143
9940.ENSOARP00000013146	GARNL3	1	0	1	1	14.737	1	0.13575	262.733	5.19857	0	0	0
9940.ENSOARP00000013159	ELMOD2	1	0	1	1	4.584	1	0.11878	212.094	4.24168	0	0	0
9940.ENSOARP00000013240	PSAT1	46	0.27149	11	20	379.217	7	0.15837	393.167	6.4841	11996.5	94212	0.09474
9940.ENSOARP00000013257	CEP78	12	0.46346	3	6	230.119	1	0.15837	360.95	6.25006	553.008	5964	0.4
9940.ENSOARP00000013281	MRC2	5	0.30779	2	5	94.699	1	0.13575	307.643	5.74216	540.89	7602	0.1
9940.ENSOARP00000013312	PORCN	2	0	1	2	22.437	1	0.11878	248.05	4.94129	39.2509	186	0
9940.ENSOARP00000013319	DYNLL1	132	0.4082	8	10	292.834	2	0.15837	368.217	6.30567	1384.7	16620	0.31111
9940.ENSOARP00000013320	W5PS91_SHEEP	29953762	0.4309	69	69	485.797	2	0.15837	472.7	6.89823	25666.2	432518	0.24552
9940.ENSOARP00000013398	DTNBP1	3	0.30779	2	3	63.134	1	0.13575	298.221	5.66996	283.067	1716	0.33333
9940.ENSOARP00000013414	CRISP3	0	0	0	0	1	0	0	0	0	0	0	0
9940.ENSOARP00000013428	DROSHA	20307	0.50074	15	20	430.993	6	0.15837	406.85	6.58867	8064.31	78468	0.28421
9940.ENSOARP00000013430	HYOU1	12	0.2842	4	10	229.501	4	0.15837	356.95	6.21604	3501.97	32294	0.06667
9940.ENSOARP00000013436	KDM7A	6	0.30898	3	5	173.974	1	0.13575	337.36	6.05752	331.288	3822	0.2
9940.ENSOARP00000013454	LSM4	115	0.31933	13	16	369.347	2	0.15837	371.05	6.30152	2380.14	24650	0.20833
9940.ENSOARP00000013467	H4C14	4870	0.42272	31	31	474.267	1	0.15837	415.15	6.59199	1493.28	50518	0.31183
9940.ENSOARP00000013468	ACOT7	3	0	1	3	125.455	1	0.15837	346.567	6.16209	425.137	3702	0
9940.ENSOARP00000013476	RUVBL2	8162	0.31201	36	36	478.204	7	0.15837	410.483	6.54883	6783.54	109640	0.21905
9940.ENSOARP00000013481	ENTPD7	1	0	1	1	49.505	1	0.13575	280.867	5.45252	0	0	0
9940.ENSOARP00000013530	DEFB112	1	0	1	1	32.679	1	0.11878	246.626	4.9164	0	0	0
9940.ENSOARP00000013552	DARS2	34	0.20437	13	15	357.911	5	0.15837	384.05	6.43347	8239.78	76952	0.1619
9940.ENSOARP00000013557	LYRM2	1	0	1	1	7.06	1	0.11878	217.561	4.35123	0	0	0
9940.ENSOARP00000013564	RAB3GAP2	8	0.30898	3	7	172.807	1	0.15837	325.5	5.93968	1439.11	7840	0.09524
9940.ENSOARP00000013567	STK26	4	0	1	4	87.524	3	0.13575	342.36	6.13637	3954.73	23934	0
9940.ENSOARP00000013595	MOGS	31	0.56839	4	11	130.923	3	0.13575	322.202	5.88739	5850.84	30318	0.12727
9940.ENSOARP00000013606	ZNF791	0	0	0	0	1	0	0	0	0	0	0	0
9940.ENSOARP00000013619	LOC101121387	8067	0.74192	18	21	450.962	2	0.15837	391.167	6.43928	4376.64	57618	0.48095
9940.ENSOARP00000013644	ZFAND5	8	0	1	8	126.586	3	0.13575	304.262	5.6766	5499.03	75750	0
9940.ENSOARP00000013649	FLNB	30	0.32929	7	7	196.438	1	0.13575	322.979	5.91395	175.628	1980	0.42857
9940.ENSOARP00000013652	TANC2	5	0.30779	2	5	122.384	2	0.13575	322.779	5.93055	2158.12	12056	0.1
9940.ENSOARP00000013709	MCM4	9.22337e+13	0.87372	88	88	486.289	2	0.19005	470.45	6.8393	5310.01	139282	0.46134
9940.ENSOARP00000013711	CDH12	4	0	1	4	125.743	1	0.15837	325.217	5.93221	302.325	3298	0
9940.ENSOARP00000013727	CEMIP2	1	0	1	1	15.379	1	0.11878	244.032	4.89648	0	0	0
9940.ENSOARP00000013771	CRLF3	2	0	1	2	84.918	1	0.15837	324.55	5.92723	74.7938	924	0
9940.ENSOARP00000013777	IGFBP3	44	0.29929	10	10	280.009	2	0.13575	351.176	6.18201	1548.18	13186	0.33333
9940.ENSOARP00000013800	BLM	121120384245	0.75718	43	44	485.323	4	0.15837	430	6.66419	4030.07	65688	0.47886
9940.ENSOARP00000013814	IGFBP1	33	0.36588	7	8	212.357	2	0.13575	330.326	5.98698	938.602	6578	0.35714
9940.ENSOARP00000013829	HK2	74	0.27806	12	14	316.953	1	0.15837	376.55	6.41024	5132.27	43350	0.20879
9940.ENSOARP00000013841	KLF6	6	0.30898	3	5	118.479	1	0.13575	309.595	5.78282	1136.93	11054	0.2
9940.ENSOARP00000013850	UBE2D1	552443	0.38839	30	33	473.465	10	0.15837	433.967	6.73473	14887.2	167886	0.23864
9940.ENSOARP00000013859	MLEC	1	0	1	1	19.834	1	0.11878	245.435	4.90229	0	0	0
9940.ENSOARP00000013912	HMBS	17	0.32413	5	11	298.776	5	0.15837	372.117	6.33637	3645.06	33098	0.12727
9940.ENSOARP00000013932	FAM189A2	2	0	1	2	82.096	1	0.13575	305.648	5.77867	97.1618	692	0
9940.ENSOARP00000013938	DONSON	4073091	0.78828	14	17	416.375	2	0.15837	367.467	6.24591	2282.61	38210	0.52206
9940.ENSOARP00000013950	LSS	142	0.3321	13	13	275.67	1	0.13575	339.002	6.05586	1678.29	16424	0.33333
9940.ENSOARP00000013983	FXN	15	0.2842	4	13	327.333	5	0.15837	389.433	6.46501	7120.62	54250	0.05128
9940.ENSOARP00000014000	C1orf115	1	0	1	1	4.518	1	0.10558	203.035	3.99768	0	0	0
9940.ENSOARP00000014014	ZWINT	9.22337e+13	1.05653	54	56	486.289	1	0.15837	438.183	6.7032	6180.09	96830	0.60455
9940.ENSOARP00000014041	CHCHD10	2	0	1	2	36.591	2	0.13575	270.871	5.30065	2288	18428	0
9940.ENSOARP00000014046	IL1RL1	5	0.30898	3	4	69.548	1	0.13575	293.39	5.60356	1767.66	20878	0.33333
9940.ENSOARP00000014058	NLGN2	3	0	1	3	30.897	3	0.11878	260.149	5.12055	1261.62	7898	0
9940.ENSOARP00000014069	MARC2	2	0	1	2	34.11	2	0.11878	248.537	4.9471	2288	27930	0
9940.ENSOARP00000014107	LGMN	34	0.42794	6	8	160.74	3	0.13575	335.143	6.04674	1765.88	11790	0.32143
9940.ENSOARP00000014156	DUSP10	3	0	1	3	77.375	2	0.13575	340.326	6.12392	2871.14	17924	0
9940.ENSOARP00000014160	HIP1	3	0.30779	2	3	136.097	1	0.13575	351.16	6.21853	165.834	2532	0.33333
9940.ENSOARP00000014181	UQCRQ	1832	0.52686	12	14	334.011	1	0.15837	375.083	6.36044	1312.79	16820	0.3956
9940.ENSOARP00000014183	SLC39A8	3	0	1	3	29.593	1	0.13575	259.455	5.1247	364.942	1424	0
9940.ENSOARP00000014185	ACER3	7	0.2842	4	5	44.945	1	0.13575	273.338	5.30645	1181.89	8536	0.3
9940.ENSOARP00000014246	IFI30	4	0.30779	2	4	95.117	2	0.13575	293.088	5.60024	992.367	7702	0.16667
9940.ENSOARP00000014252	NDUFV1	1986	0.32218	21	27	420.27	8	0.15837	417.617	6.65423	16403.9	123344	0.16239
9940.ENSOARP00000014261	VLDLR	7	0.30898	3	6	141.767	1	0.15837	315.967	5.85835	1772.68	10392	0.2
9940.ENSOARP00000014285	DNAJB4	11	0.32413	5	6	170.779	1	0.15837	345.35	6.15545	1691.81	11192	0.33333
9940.ENSOARP00000014294	MIPEP	9	0.30779	2	9	222.48	1	0.13575	341.126	6.0957	3792.29	22570	0.05556
9940.ENSOARP00000014322	RAPGEFL1	1	0	1	1	18.572	1	0.11878	242.425	4.83341	0	0	0
9940.ENSOARP00000014340	RHBDD2	1	0	1	1	30.534	1	0.11878	264.782	5.20687	0	0	0
9940.ENSOARP00000014351	H2AC21	7849	0.75287	17	18	436.495	1	0.15837	381.4	6.36791	530.189	12666	0.60784
9940.ENSOARP00000014383	AFF4	33	0.45378	5	12	281.938	3	0.15837	359.417	6.23845	7146.65	54020	0.12121
9940.ENSOARP00000014392	IFI44L	241	0.64826	5	11	308.892	2	0.15837	350.217	6.1762	2759.84	24124	0.36364
9940.ENSOARP00000014416	SFMBT2	2	0	1	2	79.034	1	0.13575	286.462	5.51144	130.21	988	0
9940.ENSOARP00000014420	NDUFB2	744	0.65858	7	7	235.015	1	0.15837	341.35	6.1206	335.464	3528	0.85714
9940.ENSOARP00000014448	UHRF1BP1L	1	0	1	1	17.618	1	0.13575	251.157	5.00105	0	0	0
9940.ENSOARP00000014465	GRIA3	7	0	1	7	110.235	4	0.15837	333.85	6.04757	7449.4	37166	0
9940.ENSOARP00000014507	CHRNB1	4	0.30779	2	4	37.166	4	0.11878	274.092	5.33384	3274.85	29804	0.33333
9940.ENSOARP00000014509	ITIH5	8	0.46346	3	5	137.31	2	0.13575	314.079	5.8459	2723.68	19084	0.3
9940.ENSOARP00000014533	ARHGAP20	5	0.30898	3	4	117.546	1	0.13575	294.995	5.60771	92.8654	974	0.33333
9940.ENSOARP00000014552	ERMP1	2	0	1	2	14.557	2	0.13575	251.076	5.01848	319.766	1636	0
9940.ENSOARP00000014570	LOC101118990	24	0.56839	4	4	109.502	1	0.13575	290.867	5.58033	0	0	1
9940.ENSOARP00000014572	LIMCH1	4	0	1	4	55.859	2	0.13575	293.379	5.61186	2759.91	15774	0
9940.ENSOARP00000014583	KIAA2026	2	0	1	2	13.987	1	0.11878	245.024	4.89233	162.972	1486	0
9940.ENSOARP00000014621	CDKN1A	9696203	0.36773	43	46	482.445	11	0.15837	448.183	6.79034	17976.2	234748	0.21256
9940.ENSOARP00000014628	FTSJ3	104523	0.671	15	16	407.311	1	0.15837	369.85	6.31314	1517.51	15262	0.55833
9940.ENSOARP00000014644	SCML2	8	0.46346	3	5	203.809	1	0.15837	327.4	5.96706	510.946	5738	0.3
9940.ENSOARP00000014650	SKA3	9.22337e+13	0.94319	40	40	484.773	1	0.15837	407.65	6.51149	352.246	11310	0.63974
9940.ENSOARP00000014659	GADD45B	35	0.32073	8	9	280.834	2	0.15837	371.367	6.32725	2908.22	28202	0.30556
9940.ENSOARP00000014672	LMNB2	84	0.32239	11	13	373.298	3	0.15837	403.65	6.58286	4598.44	48048	0.24359
9940.ENSOARP00000014705	CD34	168	0.30045	15	21	380.636	6	0.15837	402.183	6.55049	10668	111812	0.14286
9940.ENSOARP00000014710	ERLIN1	10	0.30779	2	10	152.079	6	0.13575	339.793	6.0708	9318.89	58922	0.06667
9940.ENSOARP00000014717	AGK	9	0.30779	2	9	151.814	4	0.15837	325.333	5.9264	6911.53	57232	0.02778
9940.ENSOARP00000014723	DDIT4L	4	0.30779	2	4	73.13	1	0.13575	296.021	5.62099	350.662	2456	0.16667
9940.ENSOARP00000014734	GABRB2	4	0.30779	2	4	43.62	2	0.13575	267.443	5.24172	929.89	5644	0.33333
9940.ENSOARP00000014742	FADS1	18	0.38896	5	9	171.603	2	0.11878	302.896	5.66	2927.16	17048	0.16667
9940.ENSOARP00000014757	CDKL5	3	0	1	3	122.141	1	0.15837	329.217	5.98117	146.511	1556	0
9940.ENSOARP00000014763	COPRS	9	0	1	9	199.329	4	0.15837	347.267	6.13056	4862.23	26976	0
9940.ENSOARP00000014800	MIS18A	170765634	0.76026	23	23	467.948	1	0.15837	389.417	6.41439	111.191	3702	0.62055
9940.ENSOARP00000014807	LURAP1L	2	0	1	2	9.611	2	0.13575	248.188	4.96536	409.647	1858	0
9940.ENSOARP00000014852	FADS2	16	0.38896	5	7	160.237	1	0.11878	293.823	5.56788	696.713	7068	0.28571
9940.ENSOARP00000014902	MGARP	8	0.46346	3	5	182.284	4	0.13575	330.352	5.96623	1742.34	35070	0.3
9940.ENSOARP00000014924	NCAPH	9.22337e+13	1.05896	61	64	486.289	6	0.15837	441.467	6.69324	10302.8	163166	0.56944
9940.ENSOARP00000014959	PPIL1	36	0.26253	9	11	320.296	4	0.15837	356.733	6.17122	4030.55	42480	0.2
9940.ENSOARP00000015023	CHAF1B	7.02756e+13	0.77738	47	49	485.749	2	0.15837	433.5	6.68411	4546.23	87238	0.46003
9940.ENSOARP00000015039	LSM7	112	0.31933	13	13	343.021	1	0.15837	364.067	6.26085	1049.91	12882	0.32051
9940.ENSOARP00000015077	POLA2	9.22337e+13	0.93437	34	35	482.826	2	0.15837	404.5	6.50153	2647.38	43314	0.63025
9940.ENSOARP00000015098	CDC6	9.22337e+13	0.86551	91	91	486.289	20	0.15837	476.183	6.87167	5767.25	153444	0.45226
9940.ENSOARP00000015104	EDN1	61	0.24879	12	22	359.223	5	0.15837	391.85	6.4758	18373	139138	0.08658
9940.ENSOARP00000015109	TRIOBP	3	0	1	3	40.201	1	0.13575	272.743	5.33052	112.452	792	0
9940.ENSOARP00000015125	LRRN1	1	0	1	1	25.531	1	0.13575	258.331	5.13134	0	0	0
9940.ENSOARP00000015152	PTGS1	7	0.30898	3	6	108.391	2	0.13575	299.698	5.65668	1976.34	16982	0.13333
9940.ENSOARP00000015160	HMMR	9.22337e+13	0.92751	57	57	486.289	4	0.15837	443.25	6.73307	6314.65	94584	0.5614
9940.ENSOARP00000015182	CMBL	2	0	1	2	54.701	1	0.13575	269.581	5.27492	107.513	496	0
9940.ENSOARP00000015188	MCM3	9.22337e+13	0.87411	77	77	486.289	2	0.15837	462.317	6.81274	3656.01	102442	0.4812
9940.ENSOARP00000015217	DISP1	2	0	1	2	73.529	1	0.13575	298.307	5.65502	49.5026	496	0
9940.ENSOARP00000015222	CCNA2	9.22337e+13	0.80296	104	105	486.289	5	0.19005	504.367	7.02022	20632.8	398810	0.39487
9940.ENSOARP00000015247	ENPP1	5485	0.46068	15	24	413.096	5	0.15837	389.167	6.46003	12485.1	91880	0.19928
9940.ENSOARP00000015248	PLIN2	177	0.4296	9	14	318.888	2	0.15837	373.183	6.38202	6714.28	48652	0.20879
9940.ENSOARP00000015250	CCRL2	25	0.56839	4	5	160.995	1	0.15837	317.15	5.87577	422.357	4004	0.6
9940.ENSOARP00000015273	DENND4C	4	0.30779	2	4	89.234	1	0.13575	299.429	5.67991	2166.5	14546	0.16667
9940.ENSOARP00000015288	SLC4A7	5	0	1	5	90.705	4	0.13575	308.729	5.77867	1812.96	11012	0
9940.ENSOARP00000015302	ACER2	8	0.30898	3	7	56.154	2	0.13575	279.181	5.38779	1798.08	8748	0.09524
9940.ENSOARP00000015306	SLC7A11	2	0	1	2	61.942	1	0.13575	286.74	5.51974	121.005	586	0
9940.ENSOARP00000015359	BUB1	9.22337e+13	0.82127	99	99	486.289	1	0.15837	481.083	6.8808	8364.42	204966	0.41806
9940.ENSOARP00000015373	FOCAD	1	0	1	1	17.888	1	0.11878	232.15	4.64419	0	0	0
9940.ENSOARP00000015382	TOP2A	9.22337e+13	0.87973	86	86	486.289	6	0.15837	473.85	6.85839	9996.93	187608	0.46785
9940.ENSOARP00000015385	CCN1	10	0.32413	5	5	183.683	1	0.13575	334.793	6.04259	402.048	3180	0.5
9940.ENSOARP00000015399	HACD4	27	0.51861	5	8	140.297	2	0.13575	295.874	5.5936	3780.87	29424	0.28571
9940.ENSOARP00000015401	ADRB2	9	0.37893	4	5	185.427	1	0.15837	353.283	6.23596	552.987	4928	0.4
9940.ENSOARP00000015425	EFHC1	5	0	1	5	144.264	1	0.13575	315.043	5.84756	391.213	2484	0
9940.ENSOARP00000015445	BACH1	2	0.30779	2	2	98.952	1	0.13575	312.61	5.80606	0	0	1
9940.ENSOARP00000015466	LOC101117112	0	0	0	0	1	0	0	0	0	0	0	0
9940.ENSOARP00000015496	VNN1	9	0.25931	5	6	139.888	1	0.13575	315.788	5.84424	1286.11	6252	0.26667
9940.ENSOARP00000015497	GGTA2P	1	0	1	1	3.59	1	0.10558	195.717	3.77942	0	0	0
9940.ENSOARP00000015498	PRSS23	7	0.30779	2	7	173.929	2	0.15837	329.483	5.99943	3116.62	19624	0.09524
9940.ENSOARP00000015502	GLTP	3	0	1	3	36.912	2	0.13575	274.219	5.34131	2477.61	18188	0
9940.ENSOARP00000015537	MICOS10	1	0	1	1	17.298	1	0.11878	234.817	4.70726	0	0	0
9940.ENSOARP00000015542	VNN2	11	0.2842	4	9	156.32	2	0.13575	333.069	6.03761	3786.78	19648	0.11111
9940.ENSOARP00000015567	SLC18B1	1	0	1	1	21.159	1	0.11878	242.425	4.83341	0	0	0
9940.ENSOARP00000015593	TRAM2	4	0	1	4	50.5	1	0.13575	285.883	5.50812	739.737	2820	0
9940.ENSOARP00000015600	FASTKD3	5	0.30779	2	5	127.072	1	0.13575	312.91	5.80772	1279.44	9516	0.1
9940.ENSOARP00000015608	ODF2L	11	0.37893	4	7	223.473	2	0.15837	353.4	6.19031	2992.65	34528	0.19048
9940.ENSOARP00000015627	W5PYU1_SHEEP	8	0.46346	3	5	184.632	1	0.15837	359.9	6.2567	1160.07	9956	0.3
9940.ENSOARP00000015685	PPP4R4	9	0.30779	2	9	170.446	6	0.15837	347.217	6.13222	9051.54	78352	0.02778
9940.ENSOARP00000015689	SNX16	1	0	1	1	2.619	1	0.10558	192.63	3.70141	0	0	0
9940.ENSOARP00000015732	PITX1	2	0.30779	2	2	76.327	1	0.13575	319.676	5.87577	0	0	1
9940.ENSOARP00000015742	SCD	219	0.29615	16	17	314.255	3	0.13575	357.602	6.226	7524.91	58956	0.24265
9940.ENSOARP00000015751	PSMA7	88	0.3791	10	10	351.658	2	0.15837	373.017	6.3538	956.675	15536	0.42222
9940.ENSOARP00000015778	SGK1	11	0.2842	4	9	220.909	1	0.15837	370.417	6.34218	3750.56	28702	0.08333
9940.ENSOARP00000015781	ANAPC5	1568263493	0.63428	28	31	476.721	5	0.15837	417.183	6.61274	11360	153570	0.39355
9940.ENSOARP00000015787	TMEM14A	5	0	1	5	87.27	3	0.13575	321.143	5.87411	3760.18	43668	0
9940.ENSOARP00000015803	DDX58	2765	0.63848	10	24	431.425	6	0.15837	394.883	6.47331	11473.7	122690	0.22101
9940.ENSOARP00000015810	CCDC34	51	0.58344	5	8	187.557	1	0.13575	336.226	6.04591	1278.32	7446	0.32143
9940.ENSOARP00000015875	DHFR	6781	0.36854	19	22	436.886	4	0.15837	400.817	6.52145	8400.5	108334	0.2381
9940.ENSOARP00000015884	ASRGL1	4	0.30779	2	4	103.682	3	0.15837	321.433	5.93636	2708.78	16494	0.16667
9940.ENSOARP00000015899	LOC101116002	2	0	1	2	25.958	2	0.11878	261.644	5.16869	1034.1	5564	0
9940.ENSOARP00000015925	ESCO2	9.22337e+13	0.91462	44	45	485.31	1	0.15837	428.117	6.65257	1276.43	32002	0.57475
9940.ENSOARP00000015943	SH3GLB1	4	0	1	4	134.571	1	0.13575	332.776	6.02599	720.758	4934	0
9940.ENSOARP00000015963	SERPINA1	5	0	1	5	146.337	1	0.13575	330.01	6.00192	494.57	3862	0
9940.ENSOARP00000015972	APLN	3	0	1	3	92.716	2	0.13575	320.06	5.92059	830.891	5908	0
9940.ENSOARP00000015990	CCDC167	4	0	1	4	146.316	2	0.15837	335.767	6.02267	327.528	3368	0
9940.ENSOARP00000016029	ZNF395	1	0	1	1	66.227	1	0.13575	308.879	5.74465	0	0	0
9940.ENSOARP00000016032	E2F7	16807	0.63865	13	14	406.442	1	0.15837	374.133	6.31895	329.7	6946	0.54945
9940.ENSOARP00000016038	PLAG1	7	0.30898	3	6	159.732	3	0.15837	341.833	6.09155	2671.38	24198	0.13333
9940.ENSOARP00000016059	SERPINA14	1	0	1	1	11.569	1	0.11878	237.183	4.77033	0	0	0
9940.ENSOARP00000016060	GPD1L	7	0.30779	2	7	201.931	1	0.13575	336.043	6.04674	1429.63	8754	0.09524
9940.ENSOARP00000016072	MED13	4	0.30779	2	4	128.385	2	0.13575	316.126	5.83843	523.419	4074	0.16667
9940.ENSOARP00000016074	AHNAK	3	0	1	3	52.793	2	0.13575	285.138	5.49816	238.408	1472	0
9940.ENSOARP00000016081	TMED3	25	0.56839	4	5	211.851	1	0.13575	324.693	5.96042	153.947	1290	0.6
9940.ENSOARP00000016082	EDA	1	0	1	1	17.418	1	0.13575	252.648	5.05416	0	0	0
9940.ENSOARP00000016145	CYC1	1996	0.35004	20	24	399.16	6	0.15837	395.533	6.4924	9549.77	81346	0.20652
9940.ENSOARP00000016146	MAP3K8	6	0.30779	2	6	79.427	3	0.13575	298.812	5.66332	2121.58	20396	0.06667
9940.ENSOARP00000016152	PPP1R12A	5	0	1	5	139.568	3	0.15837	358.017	6.22766	1962.31	15904	0
9940.ENSOARP00000016166	MTFR2	50	0.58344	5	7	284.039	1	0.15837	364.317	6.25089	1091.77	14360	0.47619
9940.ENSOARP00000016177	CMTM7	2	0	1	2	38.938	1	0.13575	272.09	5.32803	107.403	1004	0
9940.ENSOARP00000016182	QRFPR	1	0	1	1	44.012	1	0.13575	286.257	5.52638	0	0	0
9940.ENSOARP00000016218	GPAA1	10	0.46346	3	7	109.454	4	0.13575	315.052	5.83096	6296.12	53048	0.14286
9940.ENSOARP00000016250	SAT2	14	0.33284	6	6	177.108	1	0.13575	312.036	5.81353	399.305	6700	0.46667
9940.ENSOARP00000016281	NUDT5	11	0.46346	3	8	281.822	1	0.15837	362.9	6.26251	1485.5	17472	0.14286
9940.ENSOARP00000016282	IFIT1	1810	0.55995	11	16	388.035	2	0.15837	378.267	6.37372	5109.66	48486	0.30833
9940.ENSOARP00000016309	TAF1B	4	0.30898	3	3	115.429	1	0.13575	300.812	5.67494	5.41038	52	0.66667
9940.ENSOARP00000016319	GLO1	15	0.37893	4	11	276.831	2	0.13575	346.752	6.13305	2851.59	24296	0.09091
9940.ENSOARP00000016321	KIF18A	9.22337e+13	0.9558	49	50	485.832	1	0.15837	427.233	6.62767	2225.57	46284	0.58286
9940.ENSOARP00000016336	PPFIA2	6	0.30779	2	6	69.561	1	0.13575	297.686	5.63344	1526.72	6176	0.13333
9940.ENSOARP00000016344	GUF1	82	0.31924	10	12	349.411	3	0.15837	381.15	6.40443	4101.11	47410	0.24242
9940.ENSOARP00000016371	MAP7D2	1	0	1	1	33.227	1	0.13575	269.193	5.28903	0	0	0
9940.ENSOARP00000016375	ANKRD44	3	0	1	3	84.488	1	0.13575	320.819	5.89984	545.396	6300	0
9940.ENSOARP00000016376	SERPINE1	153	0.29615	16	19	376.449	5	0.15837	389.867	6.47414	10581.8	106600	0.19298
9940.ENSOARP00000016382	MCAM	0	0	0	0	1	0	0	0	0	0	0	0
9940.ENSOARP00000016388	BORA	8386925	0.73588	16	19	434.207	3	0.15837	392.567	6.47165	3326.45	44440	0.47953
9940.ENSOARP00000016422	PANK1	4	0.30779	2	4	115.147	1	0.13575	320.443	5.9181	671.282	3796	0.16667
9940.ENSOARP00000016435	OXR1	2	0	1	2	42.045	1	0.13575	279.438	5.44173	48.117	322	0
9940.ENSOARP00000016451	RRM2	9.22337e+13	0.87265	80	81	486.289	8	0.19005	467.017	6.831	12511.4	241324	0.46296
9940.ENSOARP00000016458	NDNF	5	0.30779	2	5	65.904	2	0.11878	278.485	5.38032	1257.73	4464	0.1
9940.ENSOARP00000016461	GNPTAB	6	0.30898	3	5	47.665	1	0.13575	279.252	5.39691	879.038	3182	0.3
9940.ENSOARP00000016467	KPNA2	9.22337e+13	0.81306	29	29	477.332	1	0.15837	409.417	6.55132	1058.36	24988	0.6133
9940.ENSOARP00000016486	BNIP3	25	0.32413	5	12	267.173	3	0.15837	373.817	6.37455	5150.97	41318	0.16667
9940.ENSOARP00000016508	DNMT1	6001	0.36318	23	28	471.416	4	0.15837	418.383	6.63265	11117.7	136794	0.19841
9940.ENSOARP00000016509	ELOVL5	153	0.30733	12	15	288.299	4	0.13575	341.926	6.07412	5876.14	39976	0.2
9940.ENSOARP00000016512	SHCBP1	14052006758	0.78828	24	24	465.741	1	0.15837	396.967	6.47995	169.943	6620	0.63406
9940.ENSOARP00000016555	ODC1	21	0.23866	9	10	233.963	3	0.13575	341.493	6.10068	2876.97	18540	0.22222
9940.ENSOARP00000016598	HPF1	1	0	1	1	66.055	1	0.13575	302.562	5.7156	0	0	0
9940.ENSOARP00000016624	GABRA2	4	0.30779	2	4	42.98	2	0.13575	288.038	5.54132	2063.43	11878	0.16667
9940.ENSOARP00000016627	MYOCD	8	0.30779	2	8	221.555	1	0.15837	354.967	6.23845	1720.72	14050	0.03571
9940.ENSOARP00000016629	ABHD18	1	0	1	1	17.685	1	0.13575	260.657	5.14213	0	0	0
9940.ENSOARP00000016631	KLF5	2	0	1	2	124.668	1	0.15837	334.8	6.06831	49.8149	750	0
9940.ENSOARP00000016702	TBC1D5	4	0	1	4	27.671	3	0.13575	259.581	5.11392	4617.97	45174	0
9940.ENSOARP00000016711	LRRC8C	5	0.30779	2	5	106.929	2	0.15837	308.9	5.78946	1572.26	8206	0.1
9940.ENSOARP00000016712	LRP12	2	0	1	2	16.471	1	0.11878	248.845	4.95291	60.0686	460	0
9940.ENSOARP00000016722	GABRA4	2	0.30779	2	2	9.205	1	0.13575	236.329	4.74045	0	0	1
9940.ENSOARP00000016724	TRUB1	10954	0.61467	12	15	414.936	1	0.15837	388.417	6.44426	1322.59	18072	0.41905
9940.ENSOARP00000016768	MESD	4	0.30779	2	4	97.036	2	0.15837	345.083	6.1289	2086.35	20718	0.16667
9940.ENSOARP00000016769	FEN1	9.22337e+13	0.83174	53	54	486.289	1	0.15837	435.217	6.68245	2927.65	61856	0.49616
9940.ENSOARP00000016774	TP53BP2	3	0	1	3	81.821	2	0.13575	301.045	5.69651	363.239	2272	0
9940.ENSOARP00000016799	NDUFAF3	75	0.51223	7	10	281.161	1	0.13575	338.386	6.05586	1309.92	9974	0.33333
9940.ENSOARP00000016836	PARPBP	9.22337e+13	0.82303	35	37	483.374	3	0.15837	413.55	6.5646	4289.09	65702	0.52102
9940.ENSOARP00000016839	PLK4	9.22337e+13	0.73395	74	74	486.289	6	0.15837	457.45	6.78453	10878	178532	0.40911
9940.ENSOARP00000016876	EDIL3	1	0	1	1	7.562	1	0.11878	229.581	4.61514	0	0	0
9940.ENSOARP00000016878	CLMN	6	0.30898	3	5	111.988	1	0.13575	324.16	5.91727	964.201	13934	0.2
9940.ENSOARP00000016879	LUM	307	0.40723	11	14	347.416	1	0.15837	373.483	6.36459	3893.95	33382	0.26374
9940.ENSOARP00000016893	DCN	392	0.30852	18	20	373.078	3	0.15837	372.25	6.32808	7753.75	76170	0.22105
9940.ENSOARP00000016909	TMEM109	19	0.37893	4	12	291.438	3	0.15837	371.35	6.32891	7315.41	81160	0.10606
9940.ENSOARP00000016934	C21orf91	1	0	1	1	37.697	1	0.11878	271.696	5.31973	0	0	0
9940.ENSOARP00000016977	FBXO28	4	0.30779	2	4	77.244	2	0.13575	294.895	5.62597	2505.53	20070	0.16667
9940.ENSOARP00000016980	IMP4	256454	0.63953	17	19	407.414	5	0.15837	371.067	6.30816	4735.63	39512	0.46199
9940.ENSOARP00000016985	LMO7	1	0	1	1	49.989	1	0.13575	282.529	5.46995	0	0	0
9940.ENSOARP00000017014	CXADR	9	0.46346	3	6	188.575	3	0.13575	334.026	6.00607	1466.87	20268	0.2
9940.ENSOARP00000017016	MYL9	8	0.30898	3	7	192.708	1	0.13575	340.81	6.10483	1115.48	6592	0.14286
9940.ENSOARP00000017045	IL17RB	2	0.30779	2	2	14.216	1	0.11878	232.033	4.65497	0	0	1
9940.ENSOARP00000017120	CDC7	9.22337e+13	0.82289	38	38	481.469	1	0.15837	415.067	6.58037	1109.31	29570	0.56757
9940.ENSOARP00000017122	HSPA4L	16	0.33284	6	8	203.284	1	0.15837	335.25	6.05006	953.422	6972	0.25
9940.ENSOARP00000017166	RIMS2	14	0.30898	3	13	130.129	6	0.13575	313.764	5.78282	10795.6	73470	0.03846
9940.ENSOARP00000017177	POLR2D	13214	0.33206	35	37	472.811	7	0.15837	412.667	6.56211	12829.5	161238	0.21021
9940.ENSOARP00000017183	CA8	4	0	1	4	91.454	1	0.13575	303.626	5.71892	625.837	3104	0
9940.ENSOARP00000017185	KLHL2	2	0	1	2	36.219	1	0.13575	277.931	5.40604	73.6658	238	0
9940.ENSOARP00000017204	PDE5A	5891	0.67839	10	15	335.838	3	0.15837	365.15	6.30069	6481.87	43790	0.33333
9940.ENSOARP00000017238	REEP5	0	0	0	0	1	0	0	0	0	0	0	0
9940.ENSOARP00000017274	GFRA3	4	0	1	4	101.724	2	0.15837	314.95	5.8542	751.147	5372	0
9940.ENSOARP00000017280	PPP1R1A	3	0.30779	2	3	22.586	2	0.13575	264.1	5.20355	267.708	2846	0.33333
9940.ENSOARP00000017297	PDE1B	5280	0.59388	11	11	327.014	1	0.13575	328.276	5.96623	138.166	1826	0.63636
9940.ENSOARP00000017303	BRIP1	43376906522	0.59918	40	40	485.323	1	0.15837	416.967	6.57954	3921.45	59560	0.40641
9940.ENSOARP00000017315	TIMM8B	13	0.32413	5	8	210.815	1	0.15837	330.517	5.99611	933.959	6662	0.17857
9940.ENSOARP00000017317	MSMO1	126	0.3791	10	10	238.181	1	0.13575	312.502	5.78448	1104.37	10412	0.42222
9940.ENSOARP00000017320	CTSZ	34	0.29157	8	10	178.05	4	0.13575	332.36	6.02267	2526.13	17140	0.22222
9940.ENSOARP00000017342	CPE	6	0	1	6	111.457	2	0.15837	321.133	5.92972	1960.45	9862	0
9940.ENSOARP00000017358	TRIB2	12	0.32413	5	7	135.206	1	0.13575	308.488	5.76955	1110.26	6820	0.2381
9940.ENSOARP00000017368	DSN1	214320919680	1.01742	21	21	459.437	1	0.15837	392.467	6.46335	32.907	1744	0.85714
9940.ENSOARP00000017384	FNIP1	5	0.30898	3	4	134.15	1	0.13575	330.336	6.01022	193.124	2118	0.33333
9940.ENSOARP00000017397	PDSS1	16	0.38896	5	7	151.311	1	0.13575	311.536	5.78033	839.443	5710	0.28571
9940.ENSOARP00000017406	IP6K2	4	0.30779	2	4	138.39	1	0.13575	301.145	5.68074	95.1596	624	0.16667
9940.ENSOARP00000017410	JPT2	0	0	0	0	1	0	0	0	0	0	0	0
9940.ENSOARP00000017443	CETN3	183	0.45346	9	16	380.355	5	0.15837	385.917	6.41937	6838.57	58212	0.15833
9940.ENSOARP00000017456	KCNN2	5	0.30898	3	4	61.312	2	0.13575	268.669	5.25168	429.268	2954	0.33333
9940.ENSOARP00000017481	GCNT2	2	0	1	2	14.971	1	0.11878	245.346	4.90561	75.8469	636	0
9940.ENSOARP00000017515	LBHD1	0	0	0	0	1	0	0	0	0	0	0	0
9940.ENSOARP00000017532	AK7	1064	0.45045	14	16	392.952	3	0.15837	381.583	6.39696	2496.52	37674	0.34167
9940.ENSOARP00000017540	LYSMD3	1	0	1	1	46.919	1	0.13575	282.529	5.46995	0	0	0
9940.ENSOARP00000017551	MYCBP2	7	0.30898	3	6	112.324	3	0.13575	327.326	5.95877	3094.21	29164	0.13333
9940.ENSOARP00000017558	FAM20B	2	0	1	2	9.578	1	0.11878	230.956	4.63008	136.7	598	0
9940.ENSOARP00000017572	ZNF215	1	0	1	1	9.568	1	0.11878	228.076	4.5836	0	0	0
9940.ENSOARP00000017574	PHEX	6	0.30898	3	5	178.575	1	0.13575	332.602	6.0235	634.833	5012	0.2
9940.ENSOARP00000017622	MRPS34	729	0.62199	7	10	335.589	1	0.15837	358.8	6.23264	755.379	12040	0.4
9940.ENSOARP00000017624	CDO1	5	0.30779	2	5	103.129	3	0.13575	316.671	5.87245	4276.09	24904	0.1
9940.ENSOARP00000017689	FAM49A	2	0.30779	2	2	15.511	1	0.11878	247.298	4.94378	0	0	1
9940.ENSOARP00000017730	GULP1	3	0	1	3	69.176	1	0.13575	293.995	5.62846	92.1998	642	0
9940.ENSOARP00000017759	USP53	6	0.30779	2	6	114.49	5	0.13575	313.876	5.80772	3422.32	32318	0.06667
9940.ENSOARP00000017766	CXCL9	211	0.4242	11	12	265.318	1	0.15837	345.35	6.10815	1786.24	24068	0.37879
9940.ENSOARP00000017774	CALCRL	5	0.30779	2	5	125.709	1	0.13575	322.886	5.94051	1029.84	5576	0.1
9940.ENSOARP00000017797	IL13RA1	5	0.30898	3	4	151.41	1	0.15837	327.85	5.98532	702.079	7090	0.33333
9940.ENSOARP00000017802	TARS3	5055	0.51877	10	15	365.699	2	0.15837	362.4	6.27247	3827.34	32386	0.25714
9940.ENSOARP00000017829	ABL2	11	0.2842	4	9	260.733	3	0.15837	368.717	6.30982	4800.76	48850	0.08333
9940.ENSOARP00000017841	CXCL10	2022	0.33424	22	22	387.956	3	0.15837	385.367	6.43513	9883.49	93260	0.27706
9940.ENSOARP00000017842	ANAPC7	1009698522	0.63513	24	26	461.253	7	0.15837	409.183	6.57954	12406.2	183074	0.43385
9940.ENSOARP00000017850	OGFOD3	1	0	1	1	24.864	1	0.13575	264.252	5.2077	0	0	0
9940.ENSOARP00000017854	FZD6	10	0.30898	3	9	126.998	7	0.13575	318.486	5.86499	7735.98	62510	0.05556
9940.ENSOARP00000017935	PHLDA1	3	0.30779	2	3	76.354	3	0.15837	323.467	5.91229	1390.15	13786	0.33333
9940.ENSOARP00000017938	IGFBP6	3	0.30779	2	3	99.118	1	0.13575	298.293	5.66083	62.9876	630	0.33333
9940.ENSOARP00000017944	GEN1	90297721036947	0.83732	38	39	481.983	2	0.15837	418.017	6.59614	3840.36	58678	0.54791
9940.ENSOARP00000017979	FAM126B	2	0	1	2	9.119	1	0.11878	233.137	4.67655	91.2136	470	0
9940.ENSOARP00000017984	LOC101110855	1	0	1	1	4.086	1	0.10558	195.495	3.77942	0	0	0
9940.ENSOARP00000017986	NOS2	125	0.64826	5	10	298.644	1	0.15837	371.3	6.35463	3943.5	30772	0.24444
9940.ENSOARP00000018013	W5Q5M3_SHEEP	1	0	1	1	32.84	1	0.13575	271.845	5.33052	0	0	0
9940.ENSOARP00000018026	BST-2B	120	0.64826	5	5	184.61	1	0.13575	318.793	5.89071	0	0	1
9940.ENSOARP00000018029	KRT8	8	0.30898	3	7	247.75	2	0.15837	363.317	6.27994	2689.03	27746	0.14286
9940.ENSOARP00000018040	SAT1	15	0.33284	6	7	222.731	1	0.13575	324.386	5.93221	950.87	10496	0.33333
9940.ENSOARP00000018048	WDR44	9	0.30898	3	8	112.441	4	0.13575	314.26	5.82183	4145.59	25148	0.07143
9940.ENSOARP00000018054	SAMHD1	7	0.30898	3	6	232.779	1	0.15837	363.167	6.27828	1387.98	14976	0.2
9940.ENSOARP00000018059	TXNRD1	23	0.32413	5	15	330.556	2	0.15837	377.183	6.37704	4774.38	47592	0.07619
9940.ENSOARP00000018090	GBE1	134	0.4082	8	12	289.877	1	0.15837	347.3	6.13886	2696.59	16994	0.22727
9940.ENSOARP00000018197	TLCD5	2	0	1	2	67.628	1	0.13575	292.412	5.60605	69.6212	422	0
9940.ENSOARP00000018213	CADM2	10	0.37893	4	6	97.925	4	0.13575	290.852	5.53717	5226.22	41516	0.26667
9940.ENSOARP00000018222	EEF1E1	0	0	0	0	1	0	0	0	0	0	0	0
9940.ENSOARP00000018225	VGLL3	3	0	1	3	96.366	1	0.13575	302.621	5.71892	452.898	2292	0
9940.ENSOARP00000018284	STK17A	2	0	1	2	61.723	3	0.13575	310.436	5.76374	1375.6	16238	0
9940.ENSOARP00000018286	SHISA2	5	0.30779	2	5	104.321	4	0.15837	324.05	5.92142	6173.97	64346	0.1
9940.ENSOARP00000018290	H2AX	74623	0.52418	35	36	483.281	4	0.15837	430.517	6.69988	5292.39	86790	0.35079
9940.ENSOARP00000018330	HMGB1	3	0	1	3	122.635	1	0.15837	355.633	6.25338	389.571	3826	0
9940.ENSOARP00000018342	SPRY1	4	0.30779	2	4	39.028	2	0.13575	265.207	5.20935	2401.36	21230	0.16667
9940.ENSOARP00000018378	TXNDC5	12	0.30898	3	11	267.516	4	0.15837	376.233	6.39032	6005.28	44194	0.07273
9940.ENSOARP00000018384	SPRY2	1	0	1	1	6.096	1	0.11878	213.613	4.25994	0	0	0
9940.ENSOARP00000018385	PCNA	9.22337e+13	0.63738	69	76	486.289	12	0.15837	466.55	6.84345	25193.7	352804	0.3007
9940.ENSOARP00000018422	ARSB	7	0.30779	2	7	105.027	2	0.13575	305.779	5.7322	2746.07	14602	0.04762
9940.ENSOARP00000018435	TCTN1	3	0	1	3	75.049	3	0.15837	303.15	5.72058	4705.61	58864	0
9940.ENSOARP00000018453	ARHGAP29	5	0.30898	3	4	89.234	1	0.13575	287.814	5.51642	1083.27	19734	0.33333
9940.ENSOARP00000018487	RBL1	74402	0.62741	21	23	465.526	2	0.15837	393.233	6.45754	1509.16	26368	0.43874
9940.ENSOARP00000018492	APPL2	9	0.30779	2	9	242.932	4	0.15837	367.283	6.33389	4321.75	33212	0.02778
9940.ENSOARP00000018501	MRPL34	21768	0.47013	18	18	413.786	1	0.15837	381.267	6.40526	2064.19	28254	0.4183
9940.ENSOARP00000018510	SLC25A1	7	0.30779	2	7	164.011	6	0.13575	347.36	6.14301	7392.17	62098	0.04762
9940.ENSOARP00000018541	PROS1	3	0	1	3	109.641	1	0.13575	308.726	5.7795	154.502	1482	0
9940.ENSOARP00000018550	DCTN5	7	0.46346	3	4	183.343	1	0.13575	345.326	6.12143	347.977	4138	0.5
9940.ENSOARP00000018592	CTNS	2	0	1	2	75.785	1	0.13575	289.724	5.57701	102.503	558	0
9940.ENSOARP00000018602	F3	6	0.2842	4	4	133.343	1	0.13575	304.357	5.7239	90.2491	708	0.5
9940.ENSOARP00000018616	PLK1	9.22337e+13	0.62961	103	106	486.289	33	0.15837	502.8	7.00362	42536.1	562498	0.29883
9940.ENSOARP00000018645	TCP11L2	2	0	1	2	29.154	1	0.11878	253.877	5.04254	94.6929	522	0
9940.ENSOARP00000018679	RHOBTB3	11	0.30779	2	11	283.723	5	0.15837	376.517	6.38783	5811.22	55530	0.05455
9940.ENSOARP00000018683	MRPL13	22111	0.43582	23	24	451.81	4	0.15837	396.317	6.50568	3906.75	48040	0.32609
9940.ENSOARP00000018703	CNN3	10	0.30898	3	9	257.565	1	0.15837	367.217	6.29737	1698.94	18652	0.08333
9940.ENSOARP00000018735	TMEM97	2	0.30779	2	2	53.064	1	0.13575	282.333	5.47161	0	0	1
9940.ENSOARP00000018756	INHBA	56	0.40246	7	11	271.4	2	0.15837	357.617	6.25089	3321.16	26224	0.2
9940.ENSOARP00000018765	ELL2	49	0.58344	5	6	208.179	2	0.13575	326.902	5.94466	306.661	2446	0.6
9940.ENSOARP00000018773	ALG14	27	0.56839	4	7	125.196	3	0.13575	318.843	5.86582	3715.84	35594	0.33333
9940.ENSOARP00000018775	SEPTIN11	2	0	1	2	68.503	1	0.13575	299.695	5.6683	75.8989	482	0
9940.ENSOARP00000018792	TLCD4	3	0.30779	2	3	141.629	1	0.13575	326.502	5.94051	56.6046	752	0.33333
9940.ENSOARP00000018813	ADHFE1	19	0.25931	5	15	252.644	4	0.13575	337.26	6.02101	6671.04	41822	0.05714
9940.ENSOARP00000018823	P3H4	2	0	1	2	67.829	1	0.13575	317.293	5.83843	69.9266	1240	0
9940.ENSOARP00000018834	SSTR1	2	0	1	2	90.915	1	0.13575	314.576	5.87494	153.326	1162	0
9940.ENSOARP00000018844	MRPL40	21772	0.43554	19	21	426.153	3	0.15837	390.5	6.46418	4837.18	47852	0.30952
9940.ENSOARP00000018870	POLA1	9.22337e+13	0.89173	69	70	486.289	1	0.19005	448.267	6.72726	3260.11	73596	0.49358
9940.ENSOARP00000018876	ERO1A	6	0.30779	2	6	119.817	1	0.13575	313.726	5.83096	854.153	4722	0.06667
9940.ENSOARP00000018879	RIOX2	2	0	1	2	79.327	1	0.13575	303.56	5.71145	135.318	1796	0
9940.ENSOARP00000018887	PCSK1	6	0.30779	2	6	129.413	4	0.13575	354.693	6.24425	4610.89	27366	0.06667
9940.ENSOARP00000018903	DTYMK	1421	0.42096	17	18	423.835	2	0.15837	382.917	6.39364	2130.19	27918	0.33987
9940.ENSOARP00000018926	USP32	3	0.30779	2	3	91.434	1	0.15837	326.6	5.94881	168.681	1786	0.33333
9940.ENSOARP00000018934	CCNG2	44141286	0.67828	21	23	456.647	4	0.15837	401.85	6.53306	5002.26	71146	0.47431
9940.ENSOARP00000018975	PALMD	1	0	1	1	20.781	1	0.11878	241.488	4.8417	0	0	0
9940.ENSOARP00000018981	OR10AD1	1	0	1	1	65.731	1	0.15837	315.567	5.89237	0	0	0
9940.ENSOARP00000018984	CLDND1	1	0	1	1	4.744	1	0.10558	205.042	4.03835	0	0	0
9940.ENSOARP00000018998	BRI3BP	0	0	0	0	1	0	0	0	0	0	0	0
9940.ENSOARP00000019013	CAST	6	0.30898	3	5	210.236	1	0.15837	367.05	6.3455	646.41	7060	0.2
9940.ENSOARP00000019018	CASP2	728	0.3791	10	10	336.186	2	0.15837	380.6	6.40941	706.173	10420	0.42222
9940.ENSOARP00000019025	PCED1B	1	0	1	1	9.815	1	0.11878	235.912	4.75207	0	0	0
9940.ENSOARP00000019029	TOR1AIP2	3	0.30779	2	3	115.295	1	0.13575	314.576	5.85254	54.1169	500	0.33333
9940.ENSOARP00000019049	AMIGO2	2	0	1	2	17.509	2	0.11878	237.806	4.72884	2288	34082	0
9940.ENSOARP00000019099	RPN2	53	0.58344	5	10	124.713	2	0.13575	317.793	5.85171	4872.06	27542	0.2
9940.ENSOARP00000019106	MCM7	9.22337e+13	0.87663	60	61	486.289	1	0.19005	450.733	6.77457	4278.96	97818	0.50492
9940.ENSOARP00000019117	ERAP1	2	0	1	2	27.894	1	0.11878	259.318	5.13798	81.6249	556	0
9940.ENSOARP00000019119	CRY1	297	0.40723	11	12	298.166	1	0.13575	359.16	6.24757	2143.53	29182	0.36364
9940.ENSOARP00000019137	CHRDL1	0	0	0	0	1	0	0	0	0	0	0	0
9940.ENSOARP00000019141	AMPH	3	0	1	3	37.948	1	0.11878	271.908	5.31558	651.983	3050	0
9940.ENSOARP00000019171	PGP	5	0.30779	2	5	111.996	1	0.13575	315.61	5.8625	866.676	5496	0.1
9940.ENSOARP00000019174	AMMECR1	4	0	1	4	124.398	3	0.15837	334.817	6.02765	1815	16944	0
9940.ENSOARP00000019189	RBM38	2	0	1	2	91.188	1	0.13575	314.686	5.81104	23.5988	362	0
9940.ENSOARP00000019191	NXPH4	2	0	1	2	74.017	1	0.13575	288.669	5.538	82.0767	596	0
9940.ENSOARP00000019244	ALYREF	65	0.21538	16	19	395.978	2	0.15837	375.5	6.31729	4013.46	39196	0.14035
9940.ENSOARP00000019245	ERAP2	3	0	1	3	55.218	1	0.13575	292.412	5.60688	389.864	2166	0
9940.ENSOARP00000019273	ACSL4	18	0.25611	7	11	249.293	2	0.15837	360.25	6.24094	5903.31	50094	0.12727
9940.ENSOARP00000019315	NBEAL1	2	0	1	2	12.93	1	0.11878	234.93	4.69979	126.151	388	0
9940.ENSOARP00000019373	KCND2	56	0.58344	5	10	258.737	5	0.15837	342.483	6.0957	7228.63	64052	0.28889
9940.ENSOARP00000019388	CENPO	24	0.56839	4	4	219.394	1	0.13575	328.51	5.95462	0	0	1
9940.ENSOARP00000019415	L3MBTL2	6	0.30779	2	6	194.595	1	0.15837	327.983	5.95545	345.3	3898	0.06667
9940.ENSOARP00000019450	OCIAD2	2	0	1	2	24.499	1	0.13575	256.374	5.08238	158.517	644	0
9940.ENSOARP00000019476	LMNB1	7669399	0.52252	24	25	468.724	1	0.15837	431.983	6.7422	3772.93	67724	0.38667
9940.ENSOARP00000019495	RGMB	0	0	0	0	1	0	0	0	0	0	0	0
9940.ENSOARP00000019498	MGME1	4	0.30779	2	4	129.758	1	0.13575	305.312	5.71394	405.478	3484	0.16667
9940.ENSOARP00000019518	MAP2K1	11	0.30898	3	10	259.21	4	0.15837	373.3	6.36376	3290.28	33696	0.04444
9940.ENSOARP00000019523	CDC14A	6605	0.76373	9	14	379.397	4	0.15837	384.267	6.41937	9716.28	121076	0.35165
9940.ENSOARP00000019535	ABI3BP	3	0	1	3	23.51	1	0.11878	249.788	4.96121	386.331	1530	0
9940.ENSOARP00000019558	ZWILCH	9.22337e+13	0.96849	47	49	485.823	3	0.15837	426.05	6.62933	4847	77116	0.57313
9940.ENSOARP00000019559	RAPH1	10	0.23775	6	6	207.744	1	0.15837	342.7	6.12143	274.545	3150	0.33333
9940.ENSOARP00000019613	SMAD3	194	0.22782	19	23	430.977	2	0.15837	418.8	6.66253	10937	119700	0.13834
9940.ENSOARP00000019618	ARSJ	1	0	1	1	13.648	1	0.10558	226.815	4.54294	0	0	0
9940.ENSOARP00000019634	NAT10	264396	0.50357	20	24	449.723	3	0.15837	388.717	6.42518	4258	40668	0.30072
9940.ENSOARP00000019658	B9D1	2	0	1	2	12.527	2	0.13575	238.221	4.77282	2288	28792	0
9940.ENSOARP00000019660	RANBP1	246	0.2571	18	20	430.311	5	0.15837	398.383	6.50319	7506.35	93646	0.18421
9940.ENSOARP00000019666	DCUN1D4	6	0.30779	2	6	179.253	2	0.15837	360.767	6.26002	4130.85	31034	0.06667
9940.ENSOARP00000019668	CSDC2	0	0	0	0	1	0	0	0	0	0	0	0
9940.ENSOARP00000019687	LOC101117184	2	0.30779	2	2	15.515	1	0.11878	252.218	5.0135	0	0	1
9940.ENSOARP00000019691	LOC101117955	3	0.30779	2	3	42.75	2	0.13575	272.679	5.31641	421.853	1938	0.33333
9940.ENSOARP00000019737	PMM1	4	0.30779	2	4	129.08	1	0.13575	301.821	5.70564	496.659	3430	0.16667
9940.ENSOARP00000019761	FMNL3	6	0.30898	3	5	156.656	2	0.15837	331.517	5.9903	799.734	7302	0.2
9940.ENSOARP00000019765	PAM	2	0	1	2	40.406	1	0.13575	276.8	5.39526	39.3555	336	0
9940.ENSOARP00000019768	LRRC66	7	0.30898	3	6	164.153	4	0.15837	361.483	6.27413	3870.27	27790	0.13333
9940.ENSOARP00000019890	KAT2A	1953	0.42792	24	27	468.558	5	0.15837	405.8	6.54468	5682.82	69926	0.27066
9940.ENSOARP00000019895	MCM5	9.22337e+13	0.90242	75	75	486.289	3	0.19005	459.433	6.79366	3345.41	92964	0.5009
9940.ENSOARP00000019910	UBE2T	3.2388e+12	0.62047	44	47	483.87	4	0.15837	438.283	6.72726	10540.6	161652	0.35708
9940.ENSOARP00000019989	CNN1	16	0.30898	3	14	329.894	5	0.15837	386.9	6.44177	5670.42	48018	0.04396
9940.ENSOARP00000020010	RASL11B	10	0.30779	2	10	263.656	4	0.15837	379.383	6.40111	7960.05	67856	0.06667
9940.ENSOARP00000020026	CCDC134	5	0.30779	2	5	98.976	1	0.13575	306.693	5.75295	1398.18	7676	0.1
9940.ENSOARP00000020041	FGL2	4	0	1	4	37.913	2	0.13575	279.148	5.42264	849.345	4576	0
9940.ENSOARP00000020113	FAM13A	6	0.30779	2	6	121.832	2	0.15837	334.483	6.04425	2179.68	13762	0.06667
9940.ENSOARP00000020177	RPP40	2	0.30779	2	2	118.605	1	0.13575	319.16	5.89652	0	0	1
9940.ENSOARP00000020234	KLF7	1	0	1	1	7.587	1	0.11878	219.494	4.39189	0	0	0
9940.ENSOARP00000020275	LRRC17	10	0.46346	3	7	206.617	3	0.15837	350.267	6.15711	4398.81	47388	0.14286
9940.ENSOARP00000020281	MAN2A1	4	0	1	4	38.372	2	0.13575	263.819	5.15873	1240.52	4146	0
9940.ENSOARP00000020289	ANTXR2	2	0	1	2	22.62	1	0.13575	253.757	5.03756	651.114	6628	0
9940.ENSOARP00000020319	SNX24	4	0	1	4	79.187	1	0.13575	291.888	5.5629	387.268	2326	0
9940.ENSOARP00000020346	CYBB	4	0.30779	2	4	142.155	1	0.15837	332.867	6.04259	224.093	2114	0.16667
9940.ENSOARP00000020356	CHIC2	3	0.30779	2	3	63.561	1	0.13575	291.788	5.59858	185.849	1066	0.33333
9940.ENSOARP00000020390	RRP7A	242656	0.62092	15	15	400.706	2	0.15837	362.883	6.2567	1225.96	18884	0.59048
9940.ENSOARP00000020406	RGS16	4	0.30898	3	3	22.449	1	0.11878	250.787	4.99109	72.4089	366	0.66667
9940.ENSOARP00000020416	SRXN1	15	0.47366	4	7	184.988	2	0.13575	337.836	6.07412	1122.31	8402	0.28571
9940.ENSOARP00000020430	CYB5R3	34	0.51861	5	9	218.841	4	0.13575	321.826	5.89486	5078.72	60492	0.25
9940.ENSOARP00000020440	PRKAG1	36	0.27934	10	12	297.404	6	0.15837	386.033	6.46999	5467	48952	0.21212
9940.ENSOARP00000020460	AURKB	9.22337e+13	0.94722	75	76	486.289	4	0.19005	460.867	6.80113	5457.63	103554	0.51193
9940.ENSOARP00000020556	CELSR2	3	0	1	3	86.762	2	0.13575	297.852	5.63095	1504.33	19246	0
9940.ENSOARP00000020559	PSRC1	151491876488	0.97339	27	29	470.919	4	0.15837	395.233	6.45007	4743.54	72918	0.65025
9940.ENSOARP00000020611	SLC5A6	0	0	0	0	1	0	0	0	0	0	0	0
9940.ENSOARP00000020648	CAD	89	0.28717	16	17	360.452	5	0.15837	388.7	6.46999	8261.73	86424	0.23529
9940.ENSOARP00000020704	BARD1	43986810213	0.46627	68	69	486.289	2	0.15837	443.483	6.69407	8776.41	179022	0.25916
9940.ENSOARP00000020730	CD200	3	0	1	3	131.081	1	0.13575	335.326	6.04425	59.1563	1094	0
9940.ENSOARP00000020738	PPM1G	9	0.46346	3	6	201.828	2	0.15837	333.217	6.00524	540.625	5660	0.2
9940.ENSOARP00000020743	ATIC	1694	0.28724	22	26	443.231	6	0.15837	403.317	6.54468	10368.1	104778	0.17231
9940.ENSOARP00000020791	SLC7A8	18	0.45378	5	5	98.879	1	0.13575	289.852	5.55045	11.6247	90	0.7
9940.ENSOARP00000020800	EFHD1	3	0	1	3	69.234	1	0.13575	293.538	5.61352	205.069	1366	0
9940.ENSOARP00000020829	AJUBA	0	0	0	0	1	0	0	0	0	0	0	0
9940.ENSOARP00000020834	PRMT5	195	0.25793	20	25	455.485	3	0.15837	401.967	6.51896	6434.98	83456	0.14
9940.ENSOARP00000020882	RHOB	32	0.21948	10	18	330.698	7	0.15837	381.017	6.3953	10215.1	152172	0.08497
9940.ENSOARP00000020887	DENND5B	3	0.30779	2	3	91.577	1	0.13575	299.043	5.67991	275.317	1532	0.33333
9940.ENSOARP00000020898	SLC38A4	23	0.29157	8	9	176.943	2	0.13575	316.06	5.83345	2178.78	12978	0.27778
9940.ENSOARP00000020904	CD53	7	0.30779	2	7	113.941	3	0.13575	311.879	5.79112	3633.11	31288	0.04762
9940.ENSOARP00000020927	SLC38A2	18	0.2927	7	7	138.217	1	0.13575	299.617	5.65336	414.934	3796	0.38095
9940.ENSOARP00000020982	SERTAD2	0	0	0	0	1	0	0	0	0	0	0	0
9940.ENSOARP00000020991	CLSPN	9.22337e+13	0.78643	74	75	486.289	8	0.19005	466.75	6.85839	12207.7	193432	0.42667
9940.ENSOARP00000021030	ANO6	5	0	1	5	54.764	1	0.13575	284.157	5.46912	1224.73	4982	0
9940.ENSOARP00000021088	YPEL5	7	0.30898	3	6	148.26	1	0.15837	335.95	6.02101	761.413	6326	0.13333
9940.ENSOARP00000021090	LBH	1	0	1	1	23.715	1	0.11878	240.431	4.81183	0	0	0
9940.ENSOARP00000021101	CRELD2	2	0	1	2	48.539	1	0.13575	281.488	5.4492	121.483	636	0
9940.ENSOARP00000021108	IGSF11	4	0	1	4	85.697	2	0.13575	319.886	5.88324	2081.88	23060	0
9940.ENSOARP00000021130	UPK1B	5	0.30779	2	5	74.288	4	0.15837	307.833	5.78448	2223.81	10244	0.1
9940.ENSOARP00000021174	TMEM37	0	0	0	0	1	0	0	0	0	0	0	0
9940.ENSOARP00000021183	PPFIBP1	4	0	1	4	137.896	1	0.15837	341.167	6.0957	1301.39	11388	0
9940.ENSOARP00000021203	MXD1	4	0	1	4	99.655	1	0.13575	309.905	5.78614	895.87	6480	0
9940.ENSOARP00000021242	ARNTL2	266	0.62199	7	9	212.695	2	0.13575	341.726	6.08989	2515.27	34788	0.47222
9940.ENSOARP00000021256	IHH	11	0.2842	4	9	187.066	6	0.13575	331.395	6.00358	2533.51	18518	0.11111
9940.ENSOARP00000021267	STK38L	5	0	1	5	138.638	1	0.13575	320.61	5.89984	1339.26	13236	0
9940.ENSOARP00000021292	FGFR1OP2	1	0	1	1	18.583	1	0.11878	260.801	5.18695	0	0	0
9940.ENSOARP00000021294	CDCA8	9.22337e+13	0.77212	98	100	486.289	15	0.19005	495.467	6.96877	37054.2	485830	0.37859
9940.ENSOARP00000021330	MANEAL	11	0.37893	4	7	271.307	1	0.15837	369.2	6.31646	2524.29	25282	0.19048
9940.ENSOARP00000021369	PLEK	16	0.2842	4	12	232.389	4	0.13575	346.793	6.13222	7239	46132	0.09091
9940.ENSOARP00000021401	DCLRE1B	54	0.40246	7	9	356.601	1	0.15837	362.617	6.23098	174.536	3168	0.33333
9940.ENSOARP00000021426	TPBG	0	0	0	0	1	0	0	0	0	0	0	0
9940.ENSOARP00000021434	CHKB	3	0	1	3	38.058	1	0.13575	268.217	5.27243	260.688	1204	0
9940.ENSOARP00000021441	PLN	7	0.30898	3	6	104.673	2	0.15837	328.7	6.00358	4084.19	26046	0.13333
9940.ENSOARP00000021445	TSPYL4	2	0	1	2	113.651	1	0.13575	315.186	5.82681	1.84043	50	0
9940.ENSOARP00000021455	ARHGAP11A	9.22337e+13	1.15181	32	37	481.969	3	0.15837	414.75	6.5812	7112.88	116350	0.63514
9940.ENSOARP00000021470	CNR1	1	0	1	1	40.317	1	0.13575	288.098	5.56124	0	0	0
9940.ENSOARP00000021481	HTR1E	4	0	1	4	121.958	1	0.13575	318.952	5.89403	1279.14	10214	0
9940.ENSOARP00000021517	H2AC12	7632	0.76281	16	16	427.407	1	0.15837	379.433	6.36044	62.3192	3384	0.70833
9940.ENSOARP00000021519	LOC101106292	1344	0.70945	14	14	412.727	1	0.15837	365.617	6.26251	35.5473	2090	0.69231
9940.ENSOARP00000021535	W5QFN7_SHEEP	127038	0.43807	39	39	483.428	1	0.15837	422.917	6.62518	3067.16	81850	0.2996
9940.ENSOARP00000021537	UGP2	169	0.5854	7	8	216.362	1	0.13575	332.526	6.01852	2026.09	12014	0.57143
9940.ENSOARP00000021538	THBS1	346	0.25179	20	22	382.919	4	0.15837	381.417	6.39779	12035.9	90092	0.17749
9940.ENSOARP00000021550	LOC101109919	4870	0.42272	31	31	475.795	1	0.15837	415.15	6.59199	1493.28	50518	0.31183
9940.ENSOARP00000021599	BMF	3	0	1	3	136.592	1	0.15837	343.667	6.14964	232.673	2324	0
9940.ENSOARP00000021614	BUB1B	9.22337e+13	0.78769	104	104	486.289	4	0.15837	485.767	6.89988	10693.8	243334	0.39488
9940.ENSOARP00000021617	FAM162A	1	0	1	1	27.425	1	0.11878	249.206	4.97449	0	0	0
9940.ENSOARP00000021618	TSPAN2	7	0.30779	2	7	105.334	2	0.13575	311.219	5.79278	4085.82	20076	0.04762
9940.ENSOARP00000021658	MFSD2A	3	0	1	3	96.819	3	0.15837	343.417	6.13886	4697.85	38354	0
9940.ENSOARP00000021672	PPT1	10	0.30898	3	9	164.282	1	0.13575	328.369	5.96789	4633.82	25920	0.08333
9940.ENSOARP00000021678	FAM110B	2	0	1	2	27.476	1	0.13575	265.164	5.21765	81.23	402	0
9940.ENSOARP00000021709	KALRN	28	0.20362	11	15	318.949	2	0.15837	368.75	6.32642	5837.88	41580	0.11429
9940.ENSOARP00000021725	HEG1	1	0	1	1	3.611	1	0.11878	210.48	4.18524	0	0	0
9940.ENSOARP00000021737	INHA	99	0.61814	6	9	225.902	1	0.15837	335.7	6.06748	898.487	5674	0.36111
9940.ENSOARP00000021747	PTGFRN	5	0.30779	2	5	52.85	3	0.13575	290.46	5.56456	4886.26	32036	0.1
9940.ENSOARP00000021748	RAD51	9.22337e+13	0.77145	97	99	486.289	5	0.19005	494.7	6.97209	18348.4	318732	0.37951
9940.ENSOARP00000021754	CD101	1	0	1	1	17.757	1	0.11878	242.177	4.8417	0	0	0
9940.ENSOARP00000021762	EXO5	0	0	0	0	1	0	0	0	0	0	0	0
9940.ENSOARP00000021764	LOC101105290	4870	0.42272	31	31	475.507	1	0.15837	415.15	6.59199	1493.28	50518	0.31183
9940.ENSOARP00000021766	TTF2	41	0.40246	7	10	298.8	3	0.15837	393.883	6.51564	6761.13	59146	0.24444
9940.ENSOARP00000021813	CHAC1	34	0.56839	4	13	200.752	4	0.13575	339.536	6.06831	5025.02	34798	0.10256
9940.ENSOARP00000021833	FARSB	15	0.38896	5	8	240.672	2	0.15837	347.767	6.17786	2216.22	15412	0.21429
9940.ENSOARP00000021846	OIP5	9.22337e+13	0.82648	41	43	483.361	2	0.15837	432.25	6.70403	8253.69	121212	0.50498
9940.ENSOARP00000021847	RECQL	11	0.32413	5	6	231.614	1	0.15837	341.033	6.0708	176.016	2126	0.33333
9940.ENSOARP00000021854	NUSAP1	9.22337e+13	1.0132	72	73	486.289	2	0.15837	455.783	6.77374	3739.68	76898	0.55403
9940.ENSOARP00000021873	YEATS4	45	0.29929	10	11	304.028	3	0.15837	346.767	6.11147	1580.06	16034	0.27273
9940.ENSOARP00000021913	HSD3B1	83	0.32239	11	17	363.987	3	0.15837	376.65	6.38949	6843.4	66736	0.17647
9940.ENSOARP00000021915	RIMKLA	1	0	1	1	1.126	1	0.00166	1	0.00498	0	0	0
9940.ENSOARP00000021924	SERPINE2	3	0	1	3	84.557	1	0.13575	306.471	5.77535	607.983	3468	0
9940.ENSOARP00000021932	MAPKBP1	0	0	0	0	1	0	0	0	0	0	0	0
9940.ENSOARP00000021980	IL1RAP	4	0.30898	3	3	44.727	2	0.13575	279.393	5.42264	743.515	8970	0.66667
9940.ENSOARP00000021990	SLC2A1	59	0.20641	16	17	316.675	5	0.15837	359.517	6.24094	8425.22	53616	0.16912
9940.ENSOARP00000021991	IRS1	85	0.23506	18	19	389.515	6	0.15837	404.15	6.58618	11001.9	98794	0.18713
9940.ENSOARP00000022009	BCL6	20	0.38896	5	11	274.836	2	0.15837	366.967	6.30899	4904.49	48254	0.10909
9940.ENSOARP00000022038	RFC4	9.22337e+13	0.75679	66	67	486.289	1	0.19005	445.883	6.72062	4226.6	85416	0.42424
9940.ENSOARP00000022072	CDC20	9.22337e+13	0.71357	104	106	486.289	10	0.15837	501.317	6.99781	22551	389380	0.34429
9940.ENSOARP00000022077	USP39	36	0.51861	5	11	270.092	1	0.15837	351.35	6.15628	4154.1	29880	0.16364
9940.ENSOARP00000022104	EHHADH	97	0.2704	15	18	350.229	2	0.13575	365.56	6.28326	4937.6	41572	0.17647
9940.ENSOARP00000022137	LRR1	6227020812	0.73588	16	20	427.795	5	0.15837	384.067	6.40775	7797.74	121720	0.43158
9940.ENSOARP00000022144	ALG3	55	0.52304	6	7	110.261	1	0.13575	305.56	5.72888	1313.15	9048	0.52381
9940.ENSOARP00000022145	POLE2	9.22337e+13	0.80232	54	55	486.289	3	0.15837	434.917	6.67581	6276.53	101426	0.47609
9940.ENSOARP00000022161	EPS8	2	0	1	2	13.668	2	0.13575	256.169	5.09981	2288	11588	0
9940.ENSOARP00000022208	KDM3A	7	0.30779	2	7	204.761	3	0.15837	362.417	6.29488	1816.05	12428	0.04762
9940.ENSOARP00000022213	H2BC18	24048	0.80263	21	21	453.329	1	0.15837	382.417	6.37372	124.648	4306	0.67619
9940.ENSOARP00000022222	RERG	4	0.30779	2	4	174.482	1	0.15837	355.067	6.22351	264.176	6042	0.16667
9940.ENSOARP00000022235	PYGL	215	0.38051	12	15	309.574	3	0.13575	359.176	6.24094	6682.89	36694	0.24762
9940.ENSOARP00000022260	ERP27	8	0	1	8	206.396	4	0.15837	354.75	6.19612	5677.1	53646	0
9940.ENSOARP00000022272	MGP	8	0.2842	4	6	214.049	1	0.13575	336.926	6.06001	989.192	6518	0.2
9940.ENSOARP00000022285	ECT2	9.22337e+13	0.88869	67	68	486.289	10	0.19005	456.133	6.79283	12712	228228	0.49605
9940.ENSOARP00000022291	TNFSF10	8	0.30898	3	7	147.915	6	0.13575	348.893	6.17703	7692.03	55828	0.09524
9940.ENSOARP00000022292	PCLAF	9.22337e+13	1.06122	42	43	485.776	1	0.15837	429.633	6.67498	1156.97	25224	0.67553
9940.ENSOARP00000022350	LACTB	0	0	0	0	1	0	0	0	0	0	0	0
9940.ENSOARP00000022374	RORA	24	0.56839	4	4	112.549	1	0.11878	277.092	5.38613	0	0	1
9940.ENSOARP00000022387	HEBP1	0	0	0	0	1	0	0	0	0	0	0	0
9940.ENSOARP00000022417	DUSP16	3	0	1	3	99.078	1	0.13575	305.052	5.75876	114.005	594	0
9940.ENSOARP00000022421	CTSS	44	0.42794	6	13	290.805	3	0.15837	381.017	6.43181	9578.15	72812	0.17949
9940.ENSOARP00000022441	IL1A	328	0.43905	12	16	323.584	6	0.15837	373.6	6.34882	8717.09	85818	0.25833
9940.ENSOARP00000022468	PIGB	12	0.46346	3	6	58.274	1	0.13575	265.883	5.19857	659.125	3244	0.4
9940.ENSOARP00000022493	ECRG4	0	0	0	0	1	0	0	0	0	0	0	0
9940.ENSOARP00000022527	TMOD2	15	0.2842	4	10	223.125	1	0.13575	340.552	6.08325	2805.96	20578	0.13333
9940.ENSOARP00000022542	CYP19	125	0.30655	13	14	315.525	4	0.15837	385.817	6.45505	6545.79	62060	0.26374
9940.ENSOARP00000022579	TMEM52B	0	0	0	0	1	0	0	0	0	0	0	0
9940.ENSOARP00000022580	OLR1	6	0.30898	3	5	162.043	1	0.13575	314.452	5.83677	587.828	4238	0.2
9940.ENSOARP00000022632	SORD	30	0.25938	10	12	279.567	1	0.13575	349.786	6.15462	2871.11	22708	0.19697
9940.ENSOARP00000022638	FERMT2	2	0.30779	2	2	80.715	1	0.13575	302.662	5.71809	0	0	1
9940.ENSOARP00000022644	CDKN3	9.22337e+13	1.14591	37	38	484.406	1	0.15837	415.367	6.58286	1894.58	37544	0.75533
9940.ENSOARP00000022656	WDHD1	9.22337e+13	0.94268	55	56	486.289	3	0.15837	436.733	6.68577	4090.93	86202	0.55649
9940.ENSOARP00000022674	PELI2	12	0.46346	3	6	159.65	1	0.15837	332.517	5.98615	2993.63	31742	0.4
9940.ENSOARP00000022694	DAAM1	9	0.30898	3	8	202.384	2	0.15837	342.2	6.08823	2985.47	25404	0.07143
9940.ENSOARP00000022733	MTHFD1	31	0.38039	6	9	247.786	7	0.15837	364.067	6.27994	5418.88	50522	0.22222
9940.ENSOARP00000022740	GPX2	44	0.29929	10	10	242.029	3	0.15837	365.85	6.32393	2330.02	24186	0.33333
9940.ENSOARP00000022741	RAB15	2	0	1	2	47.952	1	0.13575	285.6	5.52306	106.513	546	0
9940.ENSOARP00000022754	PLEKHH1	1	0	1	1	5.677	1	0.11878	228.968	4.59937	0	0	0
9940.ENSOARP00000022756	ARG2	25	0.29157	8	9	245.531	3	0.13575	344.26	6.13139	2629.37	19318	0.27778
9940.ENSOARP00000022787	RGS6	3	0.30779	2	3	40.391	2	0.11878	267.52	5.24919	621.187	2766	0.33333
9940.ENSOARP00000022806	CD14	1	0	1	1	48.431	1	0.13575	291.921	5.60107	0	0	0

## Sheet: Top 10 N2
Top 10 genes based on Centrality coefficients values
node_name	Column2	MCC		node_name	Column2	DMNC		node_name	Column2	MNC		node_name	Column2	Degree		node_name	Column2	EPC		node_name	Column2	BottleNeck		node_name	Column2	EcCentricity		node_name	Column2	Closeness		node_name	Column2	Radiality		node_name	Column2	Betweenness		node_name	Column2	Stress		node_name	Column2	ClusteringCoefficient
9940.ENSOARP00000000665	KIF11	9.22337e+13		9940.ENSOARP00000021455	ARHGAP11A	1.15181		9940.ENSOARP00000015222	CCNA2	104		9940.ENSOARP00000018616	PLK1	106		9940.ENSOARP00000000665	KIF11	486.289		9940.ENSOARP00000006933	PRKACA	45		9940.ENSOARP00000001360	RRM1	0.19005		9940.ENSOARP00000015222	CCNA2	504.367		9940.ENSOARP00000008016	CASP3	7.05093		9940.ENSOARP00000008016	CASP3	97650.2		9940.ENSOARP00000008016	CASP3	960378		9940.ENSOARP00000001225	CHRNB4	1
9940.ENSOARP00000001047	SPAG5	9.22337e+13		9940.ENSOARP00000022644	CDKN3	1.14591		9940.ENSOARP00000021614	BUB1B	104		9940.ENSOARP00000022072	CDC20	106		9940.ENSOARP00000001155	KIF2C	486.289		9940.ENSOARP00000008016	CASP3	44		9940.ENSOARP00000001576	STAT3	0.19005		9940.ENSOARP00000018616	PLK1	502.8		9940.ENSOARP00000015222	CCNA2	7.02022		9940.ENSOARP00000006933	PRKACA	62902.4		9940.ENSOARP00000010050	TYMS	645750		9940.ENSOARP00000004800	BIIIB4	1
9940.ENSOARP00000001155	KIF2C	9.22337e+13		9940.ENSOARP00000010566	CDCA2	1.08781		9940.ENSOARP00000022072	CDC20	104		9940.ENSOARP00000015222	CCNA2	105		9940.ENSOARP00000003366	CEP55	486.289		9940.ENSOARP00000000815	MET	39		9940.ENSOARP00000005813	MCM10	0.19005		9940.ENSOARP00000022072	CDC20	501.317		9940.ENSOARP00000018616	PLK1	7.00362		9940.ENSOARP00000010050	TYMS	46154.4		9940.ENSOARP00000018616	PLK1	562498		9940.ENSOARP00000005751	PSMG3	1
9940.ENSOARP00000001360	RRM1	9.22337e+13		9940.ENSOARP00000003366	CEP55	1.08264		9940.ENSOARP00000018616	PLK1	103		9940.ENSOARP00000021614	BUB1B	104		9940.ENSOARP00000004293	NCAPG	486.289		9940.ENSOARP00000018616	PLK1	33		9940.ENSOARP00000006933	PRKACA	0.19005		9940.ENSOARP00000008016	CASP3	497.2		9940.ENSOARP00000022072	CDC20	6.99781		9940.ENSOARP00000001576	STAT3	43111.5		9940.ENSOARP00000021294	CDCA8	485830		9940.ENSOARP00000010030	DSE	1
9940.ENSOARP00000001471	GINS3	9.22337e+13		9940.ENSOARP00000008630	NCAPD2	1.08238		9940.ENSOARP00000011995	NUF2	102		9940.ENSOARP00000011995	NUF2	103		9940.ENSOARP00000004386	SPC25	486.289		9940.ENSOARP00000011788	POLR2E	22		9940.ENSOARP00000006978	UBE2C	0.19005		9940.ENSOARP00000021294	CDCA8	495.467		9940.ENSOARP00000021748	RAD51	6.97209		9940.ENSOARP00000018616	PLK1	42536.1		9940.ENSOARP00000001576	STAT3	474936		9940.ENSOARP00000010200	MPHOSPH6	1
9940.ENSOARP00000002525	GINS4	9.22337e+13		9940.ENSOARP00000001047	SPAG5	1.08176		9940.ENSOARP00000015359	BUB1	99		9940.ENSOARP00000021294	CDCA8	100		9940.ENSOARP00000004671	ANLN	486.289		9940.ENSOARP00000011995	NUF2	21		9940.ENSOARP00000007938	SMC2	0.19005		9940.ENSOARP00000021748	RAD51	494.7		9940.ENSOARP00000021294	CDCA8	6.96877		9940.ENSOARP00000021294	CDCA8	37054.2		9940.ENSOARP00000013320	W5PS91_SHEEP	432518		9940.ENSOARP00000010846	SLC6A4	1
9940.ENSOARP00000003366	CEP55	9.22337e+13		9940.ENSOARP00000006063	CDCA3	1.07288		9940.ENSOARP00000021294	CDCA8	98		9940.ENSOARP00000015359	BUB1	99		9940.ENSOARP00000004811	HELLS	486.289		9940.ENSOARP00000000604	IDH3A	20		9940.ENSOARP00000008278	GINS1	0.19005		9940.ENSOARP00000021614	BUB1B	485.767		9940.ENSOARP00000010050	TYMS	6.953		9940.ENSOARP00000005175	SIRT1	36834.8		9940.ENSOARP00000006933	PRKACA	406680		9940.ENSOARP00000014570	LOC101118990	1
9940.ENSOARP00000004240	FBXO5	9.22337e+13		9940.ENSOARP00000022292	PCLAF	1.06122		9940.ENSOARP00000021748	RAD51	97		9940.ENSOARP00000021748	RAD51	99		9940.ENSOARP00000005185	BRCA1	486.289		9940.ENSOARP00000015098	CDC6	20		9940.ENSOARP00000008630	NCAPD2	0.19005		9940.ENSOARP00000010050	TYMS	484.7		9940.ENSOARP00000006177	W5P6X3_SHEEP	6.92063		9940.ENSOARP00000000815	MET	32973.5		9940.ENSOARP00000005175	SIRT1	404484		9940.ENSOARP00000015445	BACH1	1
9940.ENSOARP00000004293	NCAPG	9.22337e+13		9940.ENSOARP00000014924	NCAPH	1.05896		9940.ENSOARP00000000665	KIF11	91		9940.ENSOARP00000000665	KIF11	91		9940.ENSOARP00000005671	ORC1	486.289		9940.ENSOARP00000005175	SIRT1	15		9940.ENSOARP00000008783	PRIM1	0.19005		9940.ENSOARP00000011995	NUF2	484.417		9940.ENSOARP00000005185	BRCA1	6.9115		9940.ENSOARP00000011788	POLR2E	27067		9940.ENSOARP00000015222	CCNA2	398810		9940.ENSOARP00000015732	PITX1	1
9940.ENSOARP00000004386	SPC25	9.22337e+13		9940.ENSOARP00000014014	ZWINT	1.05653		9940.ENSOARP00000015098	CDC6	91		9940.ENSOARP00000015098	CDC6	91		9940.ENSOARP00000005709	CDK4	486.289		9940.ENSOARP00000021294	CDCA8	15		9940.ENSOARP00000009149	UHRF1	0.19005		9940.ENSOARP00000015359	BUB1	481.083		9940.ENSOARP00000021614	BUB1B	6.89988		9940.ENSOARP00000001360	RRM1	25916.5		9940.ENSOARP00000001360	RRM1	398294		9940.ENSOARP00000016722	GABRA4	1

## Sheet: Ranking N2
Number of centrality coefficients shared	Centrality coefficients	Total	Accession number	Gene name
7	Betweeness Bottleneck Closeness Degree MNC Radiality Stress	2	9940.ENSOARP00000018616	PLK1
			9940.ENSOARP00000021294	CDCA8
5	Closeness Degree MNC Radiality Stress	1	9940.ENSOARP00000015222	CCNA2
	Betweeness Bottleneck Closeness Radiality Stress	1	9940.ENSOARP00000008016	CASP3
4	Degree EPC MCC MNC	1	9940.ENSOARP00000001155	KIF11
	Betweeness EcCent MCC Stress	1	9940.ENSOARP00000001360	RRM1
	Bottleneck Closeness Degree MNC	1	9940.ENSOARP00000011995	NUF2
	Closeness Degree MNC Radiality	3	9940.ENSOARP00000021748	RAD51
			9940.ENSOARP00000021614	BUB1B
			9940.ENSOARP00000022072	CDC20
	Betweeness Bottleneck EcCent Stress	1	9940.ENSOARP00000006933	PRKACA
	Betweeness Closeness Radiality Stress	1	9940.ENSOARP00000010050	TYMS
3	DMNC EPC MCC	1	9940.ENSOARP00000003366	CEP55
	Bottleneck Degree MNC	1	9940.ENSOARP00000015098	CDC6
	Closeness Degree MNC	1	9940.ENSOARP00000015359	BUB1
	Betweeness Bottleneck Stress	1	9940.ENSOARP00000005175	SIRT1
	Betweeness EcCent Stress	1	9940.ENSOARP00000001576	STAT3
2	DMNC MCC	1	9940.ENSOARP00000001047	SPAG5
	EPC MCC	3	9940.ENSOARP00000004293	NCAPG
			9940.ENSOARP00000004386	SPC25
			9940.ENSOARP00000001155	KIF2C
	DMNC EcCent	1	9940.ENSOARP00000008630	NCAPD2
	EPC Radiality	1	9940.ENSOARP00000005185	BRCA1
	Betweeness Bottleneck	2	9940.ENSOARP00000011788	POLR2E
			9940.ENSOARP00000000815	MET
1	MCC	3	9940.ENSOARP00000004240	FBXO5
			9940.ENSOARP00000002525	GINS4
			9940.ENSOARP00000001471	GINS3
	DMNC	7	9940.ENSOARP00000022644	CDKN3
			9940.ENSOARP00000014014	ZWINT
			9940.ENSOARP00000022292	PCLAF
			9940.ENSOARP00000006063	CDCA3
			9940.ENSOARP00000014924	NCAPH
			9940.ENSOARP00000010566	CDCA2
			9940.ENSOARP00000021455	ARHGAP11A
	EPC	4	9940.ENSOARP00000005709	CDK4
			9940.ENSOARP00000004811	HELLS
			9940.ENSOARP00000005671	ORC1
			9940.ENSOARP00000004671	ANLN
	Bottleneck	1	9940.ENSOARP00000000604	IDH3A
	EcCent	6	9940.ENSOARP00000007938	SMC2
			9940.ENSOARP00000005813	MCM10
			9940.ENSOARP00000008278	GINS1
			9940.ENSOARP00000006978	UBE2C
			9940.ENSOARP00000009149	UHRF1
			9940.ENSOARP00000008783	PRIM1
	Radiality	1	9940.ENSOARP00000006177	W5P6X3_SHEEP
	Stress	1	9940.ENSOARP00000013320	W5PS91_SHEEP

## Sheet: Network1_Normalized
NETWORK 1 MII-GV
node_name		MCC	DMNC	MNC	Degree	EPC	BottleNeck	EcCentricity	Closeness	Radiality	Betweenness	Stress	ClusteringCoefficient
9940.ENSOARP00000000025	PIGS	-0.311148	0.0200937	-0.397016	-0.401387	-0.764642	-0.0904265	-0.310829	-0.185835	0.0490231	-0.077701	-0.257962	-0.0821835
9940.ENSOARP00000000038	LOC101120309	-0.311148	-1.07828	-0.548159	-0.654913	-1.20012	-0.702545	-3.29566	-2.91129	-3.30904	-0.564176	-0.518997	-0.906721
9940.ENSOARP00000000065	ARHGAP28	-0.311148	0.0158634	-0.447397	-0.401387	-0.564107	-0.396486	0.684116	0.00934572	0.207119	-0.225895	-0.360005	-0.494452
9940.ENSOARP00000000087	VRK1	-0.311148	0.569247	-0.397016	-0.249271	0.514267	-0.0904265	0.684116	0.585469	0.512446	-0.0923313	-0.151835	-0.465016
9940.ENSOARP00000000110	W5NPM0_SHEEP	-0.311148	0.569247	-0.397016	-0.502798	-1.17605	-0.396486	-0.642305	-0.987445	-0.881088	-0.564176	-0.518997	3.21596
9940.ENSOARP00000000132	CPM	-0.311148	-1.07828	-0.497778	-0.502798	-0.622313	-0.0904265	0.684116	-0.0858869	0.145187	-0.483272	-0.479548	-0.906721
9940.ENSOARP00000000139	PRKCD	-0.311148	0.0158634	-0.447397	-0.401387	-0.0965453	-0.396486	0.115576	0.276904	0.378796	-0.452816	-0.420507	-0.0821835
9940.ENSOARP00000000143	W5NPQ3_SHEEP	-0.311148	-1.07828	-0.548159	-0.654913	-1.20012	-0.702545	-3.29566	-2.91129	-3.30904	-0.564176	-0.518997	-0.906721
9940.ENSOARP00000000189	CLDN11	-0.311148	-1.07828	-0.497778	-0.604208	-1.03503	-0.396486	0.115576	-0.505653	-0.229144	-0.564176	-0.518997	-0.906721
9940.ENSOARP00000000238	ADRA1D	-0.311148	-1.07828	-0.497778	-0.452092	-0.53114	1.13381	0.115576	0.116326	0.263078	1.53524	1.62554	-0.906721
9940.ENSOARP00000000276	ECI2	-0.311148	-0.117514	0.157177	0.257781	1.2173	-0.396486	0.684116	0.657907	0.556998	0.90371	0.752574	-0.206153
9940.ENSOARP00000000312	PFAS	-0.311148	0.0158634	-0.447397	-0.502798	-0.250508	-0.396486	0.115576	0.339042	0.401075	-0.512998	-0.483234	0.467494
9940.ENSOARP00000000329	ADAMTS7	-0.311148	-1.07828	-0.497778	-0.502798	-0.737303	-0.396486	-0.310829	-0.176573	0.0718424	-0.503842	-0.493362	-0.906721
9940.ENSOARP00000000333	MAP3K5	-0.311148	-1.07828	-0.497778	-0.553503	-0.388964	-0.396486	0.684116	0.221086	0.34131	-0.563814	-0.518267	-0.906721
9940.ENSOARP00000000419	NDFIP2	-0.311148	-1.07828	-0.497778	-0.502798	-0.962162	-0.396486	-0.310829	-0.371356	-0.111247	-0.548814	-0.511924	-0.906721
9940.ENSOARP00000000430	S100A12	-0.311148	-1.07828	-0.497778	-0.502798	-0.652398	-0.0904265	0.115576	-0.0806284	0.142468	-0.109192	-0.223693	-0.906721
9940.ENSOARP00000000484	MOCS1	-0.311148	1.00272	-0.195491	-0.0464503	0.569195	0.827751	0.115576	0.550107	0.510272	0.97649	0.632234	0.155201
9940.ENSOARP00000000525	ADGRG1	-0.311148	-1.07828	-0.497778	-0.553503	-0.700392	-0.396486	0.115576	-0.118692	0.119648	-0.508084	-0.501132	-0.906721
9940.ENSOARP00000000542	CIB2	-0.311148	-1.07828	-0.497778	-0.502798	-0.945861	-0.396486	0.115576	-0.389387	-0.124833	-0.504363	-0.498077	-0.906721
9940.ENSOARP00000000549	PRR16	-0.311148	-1.07828	-0.497778	-0.604208	-1.1991	-0.396486	-3.25052	-2.90116	-3.30579	-0.564176	-0.518997	-0.906721
9940.ENSOARP00000000582	GPC6	-0.311148	-1.07828	-0.497778	-0.553503	-0.799606	-0.396486	0.115576	-0.242437	0.0202303	-0.555535	-0.514481	-0.906721
9940.ENSOARP00000000593	CDCA7	-0.311142	2.17572	0.257939	0.156371	1.4917	-0.396486	0.115576	0.642976	0.525485	-0.558347	-0.505051	2.59756
9940.ENSOARP00000000602	ACOT4	-0.311148	-1.07828	-0.497778	-0.502798	-0.680595	-0.0904265	0.115576	-0.178418	0.0626029	-0.43581	-0.466863	-0.906721
9940.ENSOARP00000000604	IDH3A	-0.311148	-0.139555	0.459464	0.460602	1.34875	5.41864	0.684116	0.939721	0.674348	2.14886	1.22859	-0.139283
9940.ENSOARP00000000619	NPTX2	-0.311148	-1.07828	-0.497778	-0.553503	-1.06284	-0.396486	0.115576	-0.543959	-0.27043	-0.483809	-0.500203	-0.906721
9940.ENSOARP00000000664	FAM83D	-0.311148	1.40421	-0.0443477	-0.147861	1.01759	-0.396486	0.115576	0.546392	0.492346	-0.554557	-0.504885	2.29982
9940.ENSOARP00000000665	KIF11	3.24417	2.12492	4.38919	4.3142	1.75436	3.88834	0.684116	1.65684	0.871564	0.658496	2.18779	0.990251
9940.ENSOARP00000000684	ACSBG1	-0.311148	-0.167851	-0.195491	-0.0464503	0.42499	1.43987	0.115576	0.197061	0.298391	0.610435	0.174883	-0.282051
9940.ENSOARP00000000718	LOC101108137	-0.311148	-1.07828	-0.548159	-0.654913	-1.20012	-0.702545	-3.29566	-2.91129	-3.30904	-0.564176	-0.518997	-0.906721
9940.ENSOARP00000000768	TNFRSF12A	-0.311148	-1.07828	-0.497778	-0.604208	-1.14031	-0.396486	-0.310829	-0.688291	-0.424726	-0.564176	-0.518997	-0.906721
9940.ENSOARP00000000776	PLPBP	-0.311148	-1.07828	-0.497778	-0.502798	-0.641251	-0.396486	-0.310829	-0.192517	0.0517366	-0.540808	-0.507209	-0.906721
9940.ENSOARP00000000815	MET	-0.311148	0.222364	-0.195491	0.815539	1.43041	10.6216	0.684116	0.917602	0.662936	6.52526	3.85126	-0.693495
9940.ENSOARP00000000822	FAM161B	-0.311148	-1.07828	-0.548159	-0.654913	-1.20012	-0.702545	-3.29566	-2.91129	-3.30904	-0.564176	-0.518997	-0.906721
9940.ENSOARP00000000847	GPR180	-0.311148	-1.07828	-0.548159	-0.654913	-1.20012	-0.702545	-3.29566	-2.91129	-3.30904	-0.564176	-0.518997	-0.906721
9940.ENSOARP00000000849	ERI3	-0.311148	-1.07828	-0.497778	-0.553503	-0.962091	-0.396486	0.115576	-0.472993	-0.192738	-0.554348	-0.515677	-0.906721
9940.ENSOARP00000000853	PARP1	-0.311148	0.528899	0.761751	0.764834	1.70496	0.827751	0.684116	0.989702	0.679235	0.53472	0.5713	0.347524
9940.ENSOARP00000000854	COQ6	-0.311148	0.19844	-0.0443477	0.105666	0.601451	2.6641	0.115576	0.315185	0.363042	1.11745	0.591788	-0.199969
9940.ENSOARP00000000862	HHIPL1	-0.311148	-1.07828	-0.548159	-0.654913	-1.20012	-0.702545	-3.29566	-2.91129	-3.30904	-0.564176	-0.518997	-0.906721
9940.ENSOARP00000000876	ACACA	-0.311148	0.53448	0.0564145	0.156371	1.0327	1.13381	0.684116	0.711095	0.59231	1.29706	0.946864	0.192676
9940.ENSOARP00000000897	ENTPD5	-0.311148	0.957898	-0.0947289	0.00425499	0.897155	0.215632	0.115576	0.65564	0.560798	0.514218	0.406696	0.414641
9940.ENSOARP00000000930	CUEDC2	-0.311148	-1.07828	-0.497778	-0.502798	-0.764111	-0.0904265	0.115576	-0.18358	0.0490231	0.00430739	-0.0950187	-0.906721
9940.ENSOARP00000000950	TFPI2	-0.311148	0.0200937	-0.397016	-0.350682	-0.0377184	-0.396486	0.115576	0.137939	0.289157	-0.460152	-0.466266	-0.357043
9940.ENSOARP00000001006	ANKRD12	-0.311148	1.617	-0.0443477	-0.147861	1.04536	-0.396486	0.115576	0.520727	0.479853	-0.562722	-0.51654	2.57464
9940.ENSOARP00000001047	SPAG5	3.24417	2.68374	2.37395	2.3874	1.75436	0.521692	0.684116	1.34514	0.794959	0.877515	1.09068	1.54595
9940.ENSOARP00000001155	KIF2C	3.24417	2.44695	3.18005	3.09728	1.75436	-0.396486	0.684116	1.38752	0.783006	-0.312134	0.255574	1.37213
9940.ENSOARP00000001173	CHRNA3	-0.311148	0.569247	-0.397016	-0.452092	-1.07079	0.521692	-0.310829	-0.559119	-0.307915	0.742523	0.803645	1.15462
9940.ENSOARP00000001183	GID4	-0.311148	-1.07828	-0.497778	-0.502798	-0.694124	-0.396486	0.115576	-0.140137	0.088142	-0.534605	-0.492466	-0.906721
9940.ENSOARP00000001208	COX4I2	-0.311148	1.04275	-0.0947289	-0.147861	0.440119	0.521692	0.115576	0.433695	0.433668	0.430271	0.225854	1.38368
9940.ENSOARP00000001211	PPP4R1	-0.311148	0.268755	-0.346635	-0.350682	0.227432	-0.396486	0.115576	0.29362	0.366302	-0.476783	-0.463609	0.467494
9940.ENSOARP00000001225	CHRNB4	-0.311148	0.569247	-0.397016	-0.502798	-1.17865	-0.396486	-0.642305	-0.987445	-0.881088	-0.564176	-0.518997	3.21596
9940.ENSOARP00000001243	ITGA6	-0.311148	0.165522	-0.14511	-0.249271	0.219717	0.215632	0.115576	0.148408	0.281005	-0.436711	-0.415692	0.860139
9940.ENSOARP00000001287	RAB31	-0.311148	-1.07828	-0.497778	-0.299977	-0.171769	1.13381	0.684116	0.382847	0.429868	0.372276	0.0916011	-0.906721
9940.ENSOARP00000001303	BCL2L1	-0.311148	-0.0679955	-0.346635	-0.350682	0.0453359	0.215632	0.684116	0.414422	0.448881	-0.274404	-0.341974	-0.0821835
9940.ENSOARP00000001324	BANF1	-0.311148	0.0200937	-0.397016	-0.198566	0.589069	-0.396486	0.115576	0.523428	0.489626	-0.387074	-0.364588	-0.677664
9940.ENSOARP00000001350	LOC101103315	-0.311148	-1.07828	-0.548159	-0.654913	-1.20012	-0.702545	-3.29566	-2.91129	-3.30904	-0.564176	-0.518997	-0.906721
9940.ENSOARP00000001360	RRM1	3.24417	1.3136	3.18005	3.24939	1.75436	1.74593	0.684116	1.56464	0.861784	5.3444	6.34708	0.520594
9940.ENSOARP00000001390	H1-2	-0.311148	0.0158634	-0.447397	-0.401387	0.225658	-0.396486	0.684116	0.38234	0.425521	-0.555922	-0.504486	-0.494452
9940.ENSOARP00000001397	MDM1	-0.311148	-1.07828	-0.548159	-0.654913	-1.20012	-0.702545	-3.29566	-2.91129	-3.30904	-0.564176	-0.518997	-0.906721
9940.ENSOARP00000001402	APCDD1	-0.311148	-1.07828	-0.497778	-0.553503	-0.8885	-0.396486	0.115576	-0.300884	-0.0362748	-0.483795	-0.48257	-0.906721
9940.ENSOARP00000001430	CHI3L1	-0.311148	-1.07828	-0.497778	-0.502798	-0.504185	-0.396486	0.684116	0.0716522	0.252758	-0.393886	-0.418781	-0.906721
9940.ENSOARP00000001432	DHCR7	-0.311148	0.683748	-0.14511	-0.0464503	0.543604	-0.396486	0.115576	0.226441	0.320123	0.333288	-0.0690181	0.155201
9940.ENSOARP00000001442	CENPI	3.24417	1.93111	1.76937	1.93106	1.75436	1.74593	0.684116	1.17071	0.722701	1.50762	2.06589	0.929895
9940.ENSOARP00000001465	ADGRG6	-0.311148	-1.07828	-0.497778	-0.502798	-0.842472	-0.396486	-0.310829	-0.345063	-0.0808207	-0.508119	-0.498576	-0.906721
9940.ENSOARP00000001471	GINS3	3.24417	2.44354	0.761751	0.663423	1.68965	-0.396486	0.684116	0.805484	0.59557	-0.528201	-0.41795	2.28993
9940.ENSOARP00000001484	TPX2	-0.307546	1.97693	0.358701	0.257781	1.53873	-0.396486	0.684116	0.734397	0.578731	-0.406375	-0.193542	2.24594
9940.ENSOARP00000001485	H2BC3	-0.311148	1.32753	0.409083	0.308487	1.50544	0.215632	0.684116	0.751958	0.578731	-0.462849	-0.3701	1.5283
9940.ENSOARP00000001504	SEPT5	-0.311148	-1.07828	-0.497778	-0.401387	-0.366414	0.827751	0.684116	0.276976	0.372282	-0.144876	-0.267227	-0.906721
9940.ENSOARP00000001513	EXOG	-0.311148	-1.07828	-0.497778	-0.401387	-0.320956	0.215632	0.115576	0.21631	0.31469	-0.0278088	-0.0244551	-0.906721
9940.ENSOARP00000001522	GFPT2	-0.311148	0.534836	-0.296253	-0.0971555	0.353563	-0.0904265	0.684116	0.316826	0.389122	0.523487	0.00343819	-0.232084
9940.ENSOARP00000001566	HIVEP2	-0.311148	-1.07828	-0.497778	-0.553503	-0.868325	-0.396486	0.115576	-0.331084	-0.0732205	-0.552453	-0.508637	-0.906721
9940.ENSOARP00000001569	COQ8A	-0.311148	0.995757	-0.296253	-0.401387	-0.429774	-0.396486	0.115576	-0.138207	0.0827088	-0.562752	-0.517968	2.8037
9940.ENSOARP00000001573	SCN5A	-0.311148	0.0200937	-0.397016	-0.0971555	0.057949	-0.0904265	0.684116	0.427424	0.45812	0.938967	0.185841	-0.531927
9940.ENSOARP00000001576	STAT3	-0.311148	-0.282068	1.61823	1.57612	1.71598	0.215632	0.684116	1.29516	0.795499	5.84921	5.95369	-0.322742
9940.ENSOARP00000001629	NFATC2IP	-0.311148	0.690573	0.0564145	0.207076	1.30871	1.13381	0.684116	0.767999	0.59503	1.56457	1.17901	0.154252
9940.ENSOARP00000001697	SLC25A12	-0.311148	-1.07828	-0.497778	-0.452092	-0.748162	-0.396486	-0.310829	-0.134987	0.0821624	-0.442008	-0.457732	-0.906721
9940.ENSOARP00000001716	SCN10A	-0.311148	0.0200937	-0.397016	-0.401387	-0.455634	1.13381	0.115576	0.222365	0.343483	0.140143	-0.157911	-0.0821835
9940.ENSOARP00000001777	TMEM176B	-0.311148	0.0158634	-0.447397	-0.502798	-1.06843	-0.0904265	0.115576	-0.513397	-0.23349	-0.516094	-0.502062	0.467494
9940.ENSOARP00000001837	MDFIC	-0.311148	-1.07828	-0.548159	-0.654913	-1.20012	-0.702545	-3.29566	-2.91129	-3.30904	-0.564176	-0.518997	-0.906721
9940.ENSOARP00000001843	W5NUJ9_SHEEP	-0.311148	-1.07828	-0.497778	-0.553503	-1.08005	-0.396486	0.115576	-0.506739	-0.23349	-0.522776	-0.498775	-0.906721
9940.ENSOARP00000001862	FOXP2	-0.311148	-1.07828	-0.497778	-0.604208	-1.15969	-0.396486	-0.642305	-0.85972	-0.663227	-0.564176	-0.518997	-0.906721
9940.ENSOARP00000001871	RAB13	-0.311148	0.0158634	-0.447397	-0.249271	0.0488893	-0.0904265	0.684116	0.336919	0.390208	0.2014	0.0319292	-0.7595
9940.ENSOARP00000001898	TNNI3	-0.311148	-0.0679955	-0.346635	-0.0971555	0.100321	0.521692	0.684116	0.286601	0.380969	0.0991282	-0.0986381	-0.531927
9940.ENSOARP00000001915	NASP	3.24417	1.55302	1.31594	1.27189	1.74237	0.521692	0.684116	1.08409	0.713467	0.299088	0.634724	1.10478
9940.ENSOARP00000001956	SEMA6A	-0.311148	-0.156476	-0.296253	-0.299977	-0.0819538	0.827751	0.115576	0.223306	0.338596	-0.0245013	-0.231298	-0.121432
9940.ENSOARP00000001963	TREM1	-0.311148	-1.07828	-0.497778	-0.604208	-0.74674	-0.396486	0.684116	0.0731718	0.250038	-0.564176	-0.518997	-0.906721
9940.ENSOARP00000001972	RIMKLB	-0.311148	0.569247	-0.397016	-0.350682	-0.228483	0.215632	0.115576	0.0482782	0.226679	0.228164	-0.107139	-0.0821835
9940.ENSOARP00000001998	ATP6V0A1	-0.311148	-1.07828	-0.497778	-0.350682	-0.693074	0.827751	0.115576	-0.0410205	0.160394	0.0360681	-0.287881	-0.906721
9940.ENSOARP00000002158	EFEMP1	-0.311148	-1.07828	-0.497778	-0.452092	-1.03487	-0.396486	-0.310829	-0.551485	-0.312808	-0.388512	-0.462812	-0.906721
9940.ENSOARP00000002160	SMC4	3.24417	2.2156	3.58309	3.50292	1.75436	0.215632	0.684116	1.5383	0.843851	0.423313	1.44347	1.15524
9940.ENSOARP00000002209	LAPTM5	-0.311148	0.0158634	-0.447397	-0.452092	-0.307581	-0.396486	0.115576	0.254447	0.34457	-0.31888	-0.225785	0.467494
9940.ENSOARP00000002283	ETNK2	-0.311148	-1.07828	-0.497778	-0.452092	-0.802033	-0.0904265	0.115576	-0.297772	-0.048768	-0.282635	-0.417286	-0.906721
9940.ENSOARP00000002291	HIGD2A	-0.311148	0.569247	-0.397016	-0.401387	-0.352738	-0.0904265	-0.310829	-0.136	0.0816222	-0.11691	-0.233622	0.330085
9940.ENSOARP00000002313	NAGLU	-0.311148	-1.07828	-0.497778	-0.452092	-0.558767	-0.0904265	0.115576	-0.0162233	0.197886	-0.377067	-0.440166	-0.906721
9940.ENSOARP00000002345	HSD17B1	-0.311148	0.0158634	-0.447397	-0.502798	-0.583122	-0.396486	0.115576	-0.277269	-0.0199753	-0.555706	-0.511692	0.467494
9940.ENSOARP00000002361	SLC2A3	-0.311148	0.0158634	-0.447397	-0.401387	-0.432034	-0.0904265	0.115576	0.0992233	0.270138	-0.241393	-0.374948	-0.494452
9940.ENSOARP00000002365	MC5R	-0.311148	-1.07828	-0.497778	-0.553503	-0.963884	-0.396486	0.115576	-0.403401	-0.118313	-0.55765	-0.516374	-0.906721
9940.ENSOARP00000002393	COQ2	-0.311148	0.269146	-0.14511	0.0549603	0.602124	1.13381	0.115576	0.637331	0.546131	1.36772	0.855248	-0.0912534
9940.ENSOARP00000002401	RAD54L	-0.296859	1.5421	1.61823	1.57612	1.74858	-0.0904265	0.684116	1.17341	0.734654	-0.161891	0.308903	1.01515
9940.ENSOARP00000002456	LSMEM1	-0.311148	-1.07828	-0.548159	-0.654913	-1.20012	-0.702545	-3.29566	-2.91129	-3.30904	-0.564176	-0.518997	-0.906721
9940.ENSOARP00000002473	GPT	-0.311148	0.273945	-0.245872	-0.198566	0.139492	-0.0904265	0.684116	0.421007	0.453774	0.142154	-0.172389	0.123951
9940.ENSOARP00000002488	ZGRF1	-0.311148	0.0158634	-0.447397	-0.502798	-0.168856	-0.396486	0.115576	0.276832	0.346203	-0.560579	-0.515278	0.467494
9940.ENSOARP00000002507	HPSE	-0.311148	-1.07828	-0.497778	-0.553503	-0.787877	-0.396486	0.115576	-0.158156	0.0843357	-0.449106	-0.455507	-0.906721
9940.ENSOARP00000002514	PCDH19	-0.311148	-1.07828	-0.497778	-0.502798	-0.51094	-0.396486	0.115576	0.0370858	0.199513	-0.537445	-0.485625	-0.906721
9940.ENSOARP00000002518	PSMC3IP	-0.311148	-0.156476	-0.296253	-0.299977	0.479328	-0.0904265	0.684116	0.471494	0.45812	-0.0656279	-0.0962141	-0.121432
9940.ENSOARP00000002520	CDC25A	-0.310976	2.03075	1.01366	0.91695	1.71921	-0.396486	0.684116	0.903756	0.635776	-0.516342	-0.395503	1.75307
9940.ENSOARP00000002552	S100A13	-0.311148	-1.07828	-0.497778	-0.604208	-1.13624	-0.396486	-0.310829	-0.692307	-0.431786	-0.564176	-0.518997	-0.906721
9940.ENSOARP00000002561	IFRD1	-0.311148	0.0158634	-0.447397	-0.401387	0.0896418	-0.396486	0.684116	0.356337	0.424434	-0.488446	-0.460455	-0.494452
9940.ENSOARP00000002581	PPP2R5C	-0.311148	0.533698	-0.0947289	-0.147861	0.863708	0.521692	0.684116	0.620928	0.527118	-0.19939	-0.073999	0.83396
9940.ENSOARP00000002624	MSMB	-0.311148	-1.07828	-0.497778	-0.553503	-1.15037	-0.396486	-0.310829	-0.580527	-0.328021	-0.524974	-0.476593	-0.906721
9940.ENSOARP00000002642	SASH1	-0.311148	0.0158634	-0.447397	-0.452092	-0.910109	-0.396486	0.115576	-0.376602	-0.120486	-0.499029	-0.49831	0.467494
9940.ENSOARP00000002748	APOA1	-0.311148	0.569247	-0.397016	-0.452092	-0.458899	-0.396486	0.115576	-0.117149	0.100635	-0.52445	-0.5009	1.15462
9940.ENSOARP00000002796	CDK5	-0.311148	1.04275	-0.0947289	0.257781	1.28506	1.13381	0.684116	0.889066	0.670542	1.73125	1.57151	0.0363849
9940.ENSOARP00000002817	ACAD9	-0.311148	0.269146	-0.14511	0.257781	1.04481	1.43987	0.684116	0.446673	0.435301	1.08017	0.367413	-0.340882
9940.ENSOARP00000002819	PRICKLE4	-0.311148	-1.07828	-0.497778	-0.401387	-0.490535	0.215632	0.115576	-0.0414546	0.162567	-0.412942	-0.444084	-0.906721
9940.ENSOARP00000002847	SQSTM1	-0.311148	-0.156476	-0.296253	-0.147861	0.489092	0.521692	0.684116	0.545789	0.518425	0.456426	0.195371	-0.540255
9940.ENSOARP00000002909	RAP2A	-0.311148	0.0200937	-0.397016	-0.299977	0.284415	-0.396486	0.115576	0.489248	0.491259	-0.28733	-0.233788	-0.317754
9940.ENSOARP00000002923	PTX3	-0.311148	0.352401	-0.195491	-0.198566	0.347019	0.215632	0.684116	0.277314	0.358696	-0.0422851	-0.270116	0.353007
9940.ENSOARP00000002944	GMDS	-0.311148	0.0922926	-0.195491	-0.0464503	0.483343	-0.0904265	0.115576	0.373512	0.417915	0.480161	0.118233	-0.157134
9940.ENSOARP00000003009	LOC101123081	-0.311148	-1.07828	-0.548159	-0.654913	-1.20012	-0.702545	-3.29566	-2.91129	-3.30904	-0.564176	-0.518997	-0.906721
9940.ENSOARP00000003020	NUP43	-0.311148	-0.0302074	0.409083	0.511308	1.50633	0.827751	0.115576	0.833779	0.603177	0.452642	0.550845	-0.157134
9940.ENSOARP00000003061	W5NY14_SHEEP	-0.311148	0.623991	-0.0443477	-0.147861	0.413075	0.215632	0.115576	0.260212	0.345656	-0.388969	-0.300566	1.29203
9940.ENSOARP00000003092	LRRN2	-0.311148	-1.07828	-0.497778	-0.553503	-0.982599	-0.396486	-0.310829	-0.400507	-0.127546	-0.533493	-0.506944	-0.906721
9940.ENSOARP00000003105	TIPARP	-0.311148	-1.07828	-0.497778	-0.452092	-0.686479	-0.0904265	0.115576	-0.0153308	0.17398	-0.0290613	-0.104848	-0.906721
9940.ENSOARP00000003140	DOCK4	-0.311148	-0.153134	0.257939	0.815539	1.58673	-0.396486	0.684116	0.938539	0.666196	2.28905	1.43161	-0.449762
9940.ENSOARP00000003191	MND1	-0.311144	1.87359	0.560226	0.460602	1.65074	-0.396486	0.684116	0.72359	0.564604	-0.517874	-0.454444	1.93096
9940.ENSOARP00000003213	KCNAB1	-0.311148	-1.07828	-0.497778	-0.502798	-0.923029	-0.396486	0.115576	-0.345606	-0.0862539	-0.512018	-0.499273	-0.906721
9940.ENSOARP00000003258	MAOA	-0.311148	-0.24588	0.0564145	0.00425499	0.919167	1.74593	0.684116	0.670402	0.574384	0.743845	1.04579	-0.0610342
9940.ENSOARP00000003275	NDUFA3	-0.311148	1.29728	-0.0947289	-0.147861	0.660874	-0.396486	0.115576	0.323001	0.375542	-0.4667	-0.395835	1.6585
9940.ENSOARP00000003314	AKAP12	-0.311148	-1.07828	-0.497778	-0.350682	-0.263736	-0.396486	0.115576	0.0294633	0.209293	-0.293865	-0.412704	-0.906721
9940.ENSOARP00000003363	ARHGAP21	-0.311148	-1.07828	-0.497778	-0.553503	-0.782857	-0.396486	0.115576	-0.175789	0.071296	-0.554034	-0.513053	-0.906721
9940.ENSOARP00000003366	CEP55	3.24417	2.6601	2.57547	2.64093	1.75436	0.521692	0.684116	1.34243	0.783546	1.40342	1.63387	1.41625
9940.ENSOARP00000003397	C1QTNF1	-0.311148	-1.07828	-0.548159	-0.654913	-1.20012	-0.702545	-3.29566	-2.91129	-3.30904	-0.564176	-0.518997	-0.906721
9940.ENSOARP00000003406	TTC13	-0.311148	0.0200937	-0.397016	-0.401387	-0.0224098	-0.396486	0.115576	0.263661	0.349463	-0.331963	-0.338255	-0.0821835
9940.ENSOARP00000003408	NUTF2	-0.311148	0.912254	0.00603341	0.0549603	1.3372	-0.0904265	0.115576	0.642976	0.540158	-0.163618	-0.0967786	0.633638
9940.ENSOARP00000003414	CCL25	-0.311148	0.534836	-0.296253	-0.401387	-0.401103	-0.396486	0.115576	-0.249505	-0.0129152	-0.560887	-0.516208	1.97916
9940.ENSOARP00000003445	RBP4	-0.311148	-1.07828	-0.548159	-0.654913	-1.20012	-0.702545	-3.29566	-2.91129	-3.30904	-0.564176	-0.518997	-0.906721
9940.ENSOARP00000003452	RPA2	3.24417	1.44978	2.32357	2.59022	1.75436	3.27622	0.684116	1.36726	0.794959	4.08589	4.58243	0.50229
9940.ENSOARP00000003467	LCAT	-0.311148	0.0739496	-0.296253	-0.299977	-0.165104	-0.0904265	0.115576	-0.000399419	0.176694	-0.454718	-0.461252	0.0748908
9940.ENSOARP00000003468	LGALS3BP	-0.311148	-1.07828	-0.497778	-0.502798	-0.763413	-0.0904265	0.115576	-0.074622	0.149528	-0.0688883	-0.237441	-0.906721
9940.ENSOARP00000003478	NIBAN1	-0.311148	-1.07828	-0.548159	-0.654913	-1.20012	-0.702545	-3.29566	-2.91129	-3.30904	-0.564176	-0.518997	-0.906721
9940.ENSOARP00000003493	KCNIP1	-0.311148	0.0158634	-0.447397	-0.350682	-0.698561	-0.396486	0.115576	-0.115171	0.108242	-0.0470974	-0.32401	-0.631861
9940.ENSOARP00000003501	CKS1B	0.546025	1.694	0.862513	0.764834	1.71289	-0.396486	0.684116	0.909328	0.652616	-0.470233	-0.31355	1.54727
9940.ENSOARP00000003507	MAOB	-0.311148	-0.24588	0.0564145	0.0549603	1.14123	-0.396486	0.684116	0.70755	0.59231	0.36536	0.75865	-0.18187
9940.ENSOARP00000003514	DPEP2	-0.311148	0.0158634	-0.447397	-0.452092	-0.638569	-0.0904265	0.115576	-0.164861	0.076189	-0.0475795	-0.222066	-0.219593
9940.ENSOARP00000003552	SULF1	-0.311148	0.0158634	-0.447397	-0.401387	-0.768861	0.215632	0.115576	-0.184665	0.0528232	-0.0163777	-0.270481	-0.494452
9940.ENSOARP00000003561	IFI6	-0.311148	1.22618	-0.296253	-0.350682	0.067873	-0.0904265	0.115576	0.0434298	0.215266	-0.419505	-0.435417	1.84175
9940.ENSOARP00000003574	NFIL3	-0.311148	0.569247	-0.397016	-0.401387	-0.182859	-0.396486	-0.310829	-0.0475936	0.156594	-0.482318	-0.477157	0.742354
9940.ENSOARP00000003611	MME	-0.311148	0.0158634	-0.447397	-0.249271	-0.29023	-0.0904265	0.115576	0.016727	0.188647	0.0590786	0.0158574	-0.7595
9940.ENSOARP00000003644	RALGAPA2	-0.311148	0.0158634	-0.447397	-0.350682	-0.291491	-0.0904265	0.115576	0.140568	0.295131	-0.0960268	-0.32992	-0.631861
9940.ENSOARP00000003718	CMC4	-0.311148	1.28359	0.157177	0.0549603	1.33419	-0.396486	0.684116	0.530086	0.47442	-0.554336	-0.482703	1.76622
9940.ENSOARP00000003726	CALM1	-0.311148	0.0200937	-0.397016	-0.299977	-0.151339	0.521692	0.684116	0.315644	0.389122	-0.268477	-0.323478	-0.514076
9940.ENSOARP00000003733	RMI1	-0.308723	1.64797	0.812132	0.714129	1.71049	-0.396486	0.684116	0.864413	0.62545	-0.422321	-0.305348	1.53634
9940.ENSOARP00000003742	PDK4	-0.311148	0.476465	-0.14511	0.00425499	0.99384	-0.0904265	0.684116	0.696068	0.58851	0.710889	0.502397	0.0446715
9940.ENSOARP00000003750	GNG4	-0.311148	0.0158634	-0.447397	0.156371	0.523065	1.74593	0.684116	0.652335	0.566778	3.55022	1.98456	-0.837995
9940.ENSOARP00000003804	BRCC3	-0.311148	0.112697	0.409083	0.308487	1.53784	-0.396486	0.684116	0.828954	0.61893	-0.375378	-0.293327	0.298753
9940.ENSOARP00000003806	STIL	-0.311148	0.418165	0.30832	0.308487	1.40615	-0.0904265	0.684116	0.722915	0.569491	0.073505	0.0926969	0.346947
9940.ENSOARP00000003830	IGF2	-0.311148	-0.352739	-0.14511	0.0549603	0.582096	0.215632	0.684116	0.454778	0.466267	0.579523	0.144864	-0.544295
9940.ENSOARP00000003847	ZNF304	-0.311148	-1.07828	-0.497778	-0.553503	-0.783229	-0.396486	0.115576	-0.107645	0.120195	-0.470071	-0.454544	-0.906721
9940.ENSOARP00000003852	DPYSL3	-0.311148	0.364025	-0.0947289	-0.0971555	0.287398	-0.396486	0.115576	0.281801	0.377169	-0.0335578	-0.176739	0.36756
9940.ENSOARP00000003909	TOX2	-0.311148	-1.07828	-0.497778	-0.502798	-0.566917	-0.396486	0.115576	0.129593	0.277745	-0.414852	-0.400384	-0.906721
9940.ENSOARP00000003919	CD320	-0.311148	-1.07828	-0.497778	-0.502798	-0.884774	-0.396486	0.115576	-0.168359	0.0751024	-0.403851	-0.460189	-0.906721
9940.ENSOARP00000003929	W5P0I1_SHEEP	-0.311148	-1.07828	-0.548159	-0.654913	-1.20012	-0.702545	-3.29566	-2.91129	-3.30904	-0.564176	-0.518997	-0.906721
9940.ENSOARP00000003930	NDUFA7	-0.311148	0.791602	0.00603341	-0.0464503	0.63623	-0.396486	0.115576	0.134972	0.248952	-0.339472	-0.389791	1.0297
9940.ENSOARP00000003942	SLC35G1	-0.311148	-1.07828	-0.497778	-0.502798	-0.719446	-0.0904265	0.115576	-0.11944	0.110955	-0.280729	-0.326832	-0.906721
9940.ENSOARP00000004005	TMLHE	-0.311148	-1.07828	-0.497778	-0.452092	-0.715438	-0.0904265	0.115576	-0.156443	0.0745559	-0.0495269	-0.188329	-0.906721
9940.ENSOARP00000004063	SEMA7A	-0.311148	-1.07828	-0.497778	-0.553503	-0.675684	-0.396486	0.115576	-0.131598	0.102808	-0.557326	-0.510862	-0.906721
9940.ENSOARP00000004104	LOC101121527	-0.311148	-1.07828	-0.548159	-0.654913	-1.20012	-0.702545	-3.29566	-2.91129	-3.30904	-0.564176	-0.518997	-0.906721
9940.ENSOARP00000004130	CYP11A1	-0.311148	-0.229883	-0.0947289	-0.198566	-0.0163082	-0.0904265	0.684116	0.195252	0.32447	-0.16732	-0.300533	0.238479
9940.ENSOARP00000004206	CALB2	-0.311148	-1.07828	-0.497778	-0.299977	-0.198782	-0.396486	0.684116	0.200824	0.33479	-0.00047934	-0.284129	-0.906721
9940.ENSOARP00000004209	CARMIL1	-0.311148	-1.07828	-0.497778	-0.604208	-1.0885	-0.396486	-0.310829	-0.623187	-0.352468	-0.564176	-0.518997	-0.906721
9940.ENSOARP00000004240	FBXO5	2.91549	1.17713	1.31594	1.27189	1.74039	1.74593	0.684116	1.1057	0.725961	2.31671	3.10368	0.817428
9940.ENSOARP00000004281	LIPG	-0.311148	0.569247	-0.397016	-0.249271	-0.161243	-0.0904265	0.684116	0.1088	0.260905	-0.0761187	-0.285822	-0.317754
9940.ENSOARP00000004293	NCAPG	3.24417	2.53046	2.92814	2.89446	1.75436	-0.0904265	0.684116	1.34784	0.776486	0.497616	0.930294	1.40982
9940.ENSOARP00000004355	BEND5	-0.311148	-1.07828	-0.548159	-0.654913	-1.20012	-0.702545	-3.29566	-2.91129	-3.30904	-0.564176	-0.518997	-0.906721
9940.ENSOARP00000004368	CREBRF	-0.311148	0.0200937	-0.397016	-0.350682	-0.767638	-0.396486	0.115576	-0.155864	0.0854223	-0.139726	-0.378933	-0.357043
9940.ENSOARP00000004377	ZNF414	-0.311148	-1.07828	-0.548159	-0.654913	-1.20012	-0.702545	-3.29566	-2.91129	-3.30904	-0.564176	-0.518997	-0.906721
9940.ENSOARP00000004386	SPC25	3.24417	2.53305	1.66861	1.57612	1.74526	0.215632	0.684116	1.03343	0.673802	-0.386613	-0.192944	1.84756
9940.ENSOARP00000004396	PTPN13	-0.311148	-1.07828	-0.497778	-0.401387	-0.719542	-0.396486	0.115576	-0.228808	0.00393075	-0.420535	-0.469952	-0.906721
9940.ENSOARP00000004441	SRM	-0.311148	0.0158634	-0.447397	-0.198566	0.00555024	-0.0904265	0.115576	0.139796	0.279918	0.156166	-0.0664944	-0.677664
9940.ENSOARP00000004448	FAM222B	-0.311148	0.0158634	-0.447397	-0.553503	-0.741746	-0.396486	0.115576	-0.205362	0.0354432	-0.564176	-0.518997	3.21596
9940.ENSOARP00000004455	MED12L	-0.311148	0.0158634	-0.447397	-0.350682	-0.237191	-0.0904265	0.115576	0.15164	0.267965	-0.0109371	-0.031993	-0.357043
9940.ENSOARP00000004482	LOC101119653	-0.311148	-1.07828	-0.548159	-0.654913	-1.20012	-0.702545	-3.29566	-2.91129	-3.30904	-0.564176	-0.518997	-0.906721
9940.ENSOARP00000004509	LOC101102882	-0.311148	-1.07828	-0.497778	-0.604208	-1.12986	-0.396486	-0.310829	-0.750236	-0.515997	-0.564176	-0.518997	-0.906721
9940.ENSOARP00000004521	CKAP5	3.24417	2.20743	1.46709	1.3733	1.75139	-0.396486	0.684116	1.0515	0.686301	-0.485805	-0.275097	1.67787
9940.ENSOARP00000004537	CPEB4	-0.311148	-1.07828	-0.497778	-0.553503	-0.561097	-0.396486	0.115576	0.264843	0.342943	-0.560637	-0.513618	-0.906721
9940.ENSOARP00000004555	UBL4A	-0.311148	-0.0325536	0.711369	1.01836	1.69659	1.43987	0.684116	1.1496	0.7553	3.08386	2.66772	-0.321093
9940.ENSOARP00000004557	MIS12	-0.311148	1.97601	-0.0947289	-0.198566	0.989723	-0.396486	0.115576	0.455984	0.436928	-0.564176	-0.518997	3.21596
9940.ENSOARP00000004560	ZDHHC14	-0.311148	0.0200937	-0.397016	-0.401387	-0.00163986	-0.396486	0.115576	0.223571	0.345116	-0.399113	-0.40676	-0.0821835
9940.ENSOARP00000004571	ANK3	-0.311148	0.0158634	-0.447397	-0.401387	-0.864068	-0.0904265	0.115576	-0.289643	-0.0373615	-0.257221	-0.430768	-0.494452
9940.ENSOARP00000004630	ELOVL6	-0.311148	0.550335	0.00603341	0.00425499	0.68231	0.215632	0.115576	0.203285	0.303824	0.258237	0.0700501	0.520347
9940.ENSOARP00000004647	FSHR	-0.311148	0.442978	-0.245872	0.00425499	0.615307	0.215632	0.684116	0.534138	0.514619	0.848348	0.283036	-0.378151
9940.ENSOARP00000004661	SKA1	3.24417	2.46537	1.56785	1.47471	1.7427	-0.396486	0.684116	0.969777	0.641749	-0.506699	-0.389227	1.83697
9940.ENSOARP00000004671	ANLN	3.24417	2.16953	2.47471	2.3874	1.75436	-0.0904265	0.684116	1.3453	0.799305	1.32447	2.1145	1.33631
9940.ENSOARP00000004691	TMEM26	-0.311148	0.0158634	-0.447397	-0.452092	-0.485233	-0.396486	0.115576	0.182685	0.323924	-0.0604014	-0.271544	-0.219593
9940.ENSOARP00000004694	FLRT3	-0.311148	-1.07828	-0.497778	-0.502798	-1.01933	-0.396486	-0.310829	-0.546902	-0.285642	-0.542194	-0.510729	-0.906721
9940.ENSOARP00000004713	ARID5B	-0.311148	0.0158634	-0.447397	-0.401387	-0.200165	-0.0904265	0.115576	0.0230711	0.194626	-0.441301	-0.441527	-0.494452
9940.ENSOARP00000004731	CDKN2C	-0.311148	0.765296	-0.296253	-0.299977	0.51202	0.215632	0.684116	0.465415	0.468986	0.203891	0.308538	0.663816
9940.ENSOARP00000004772	ERAL1	-0.311148	0.0200937	-0.397016	-0.299977	0.426462	-0.396486	0.115576	0.224488	0.32501	-0.483521	-0.456271	-0.317754
9940.ENSOARP00000004778	RTKN2	-0.311148	0.0158634	-0.447397	-0.553503	-0.522842	-0.396486	0.684116	0.144428	0.294591	-0.564176	-0.518997	3.21596
9940.ENSOARP00000004801	EGR2	-0.311148	-1.07828	-0.497778	-0.502798	-0.838387	-0.0904265	0.115576	-0.318493	-0.0623541	-0.515023	-0.486389	-0.906721
9940.ENSOARP00000004811	HELLS	3.24417	1.81703	3.48233	3.45221	1.75436	1.43987	0.684116	1.50943	0.830271	1.16425	2.24424	0.874692
9940.ENSOARP00000004816	NAMPT	-0.311148	1.11911	-0.245872	0.156371	1.1822	1.74593	0.115576	0.817906	0.631429	1.36241	0.820514	-0.288318
9940.ENSOARP00000004821	PRKAG2	-0.311148	-0.233118	-0.245872	0.0549603	0.455761	2.97016	0.684116	0.653686	0.566231	1.60622	0.591456	-0.634912
9940.ENSOARP00000004825	MRO	-0.311148	-1.07828	-0.497778	-0.604208	-1.1449	-0.396486	-0.310829	-0.60524	-0.341061	-0.564176	-0.518997	-0.906721
9940.ENSOARP00000004845	NR1D2	-0.311148	0.950077	-0.245872	-0.350682	0.00535176	-0.396486	-0.310829	0.0439966	0.204406	-0.544843	-0.495919	2.39143
9940.ENSOARP00000004859	STIP1	-0.311148	0.476465	-0.14511	0.156371	1.27639	-0.396486	0.115576	0.769277	0.604263	0.639292	0.624928	-0.150909
9940.ENSOARP00000004941	TAC1	-0.311148	0.0158634	-0.447397	-0.198566	-0.274255	1.13381	0.684116	0.206396	0.332076	1.16437	0.417389	-0.677664
9940.ENSOARP00000004985	CNDP2	-0.311148	0.0739496	-0.296253	-0.0464503	0.352692	0.215632	0.115576	0.309324	0.380429	0.495478	-0.0726376	-0.469469
9940.ENSOARP00000005043	LRIG3	-0.311148	0.0158634	-0.447397	-0.452092	-0.708677	0.521692	0.115576	-0.0999257	0.119108	0.259063	0.0561035	-0.219593
9940.ENSOARP00000005055	LOC100101238	-0.311148	0.268755	-0.346635	-0.452092	-0.413422	-0.396486	0.115576	-0.247888	-0.0118286	-0.560685	-0.516806	1.84175
9940.ENSOARP00000005107	MBD2	-0.311148	-1.07828	-0.497778	-0.502798	-0.551609	-0.396486	0.115576	-0.055397	0.160394	-0.449411	-0.422898	-0.906721
9940.ENSOARP00000005114	PPP2R5D	-0.311148	0.242769	0.157177	0.0549603	1.17565	-0.396486	0.684116	0.743853	0.585791	-0.0115755	0.123014	0.58833
9940.ENSOARP00000005116	UBE2H	-0.311148	-0.0679955	-0.346635	-0.401387	0.130369	-0.396486	0.684116	0.245232	0.352176	-0.516954	-0.488647	0.330085
9940.ENSOARP00000005124	KIF15	3.24417	2.44855	2.67623	2.69163	1.75436	-0.396486	0.684116	1.35054	0.786266	0.439817	0.912163	1.33627
9940.ENSOARP00000005175	SIRT1	-0.311148	-0.103188	1.36632	1.62682	1.73173	6.03075	0.684116	1.33416	0.818865	7.0194	5.78354	-0.348715
9940.ENSOARP00000005185	BRCA1	-0.304113	0.704899	3.43195	3.40151	1.75436	-0.0904265	0.684116	1.53442	0.843311	2.49569	3.74908	0.194407
9940.ENSOARP00000005195	C18orf54	-0.311148	0.569247	-0.397016	-0.452092	-0.85018	-0.396486	0.115576	-0.269116	-0.0161751	-0.51918	-0.502062	1.15462
9940.ENSOARP00000005209	HOPX	-0.311148	-1.07828	-0.548159	-0.654913	-1.20012	-0.702545	-3.29566	-2.91129	-3.30904	-0.564176	-0.518997	-0.906721
9940.ENSOARP00000005222	MPC1	-0.311148	-1.07828	-0.497778	-0.604208	-1.04182	-0.396486	-0.310829	-0.434627	-0.162859	-0.564176	-0.518997	-0.906721
9940.ENSOARP00000005230	TM4SF1	-0.311148	-1.07828	-0.497778	-0.401387	-0.576284	-0.0904265	0.115576	-0.0327226	0.176153	-0.400659	-0.440431	-0.906721
9940.ENSOARP00000005233	COL1A1	-0.311148	-0.160777	0.812132	0.714129	1.34865	0.827751	0.684116	0.620759	0.512446	1.4856	0.663713	-0.0845335
9940.ENSOARP00000005255	CAMTA2	-0.311148	-1.07828	-0.497778	-0.452092	-1.08612	-0.396486	-0.310829	-0.591635	-0.345948	-0.455962	-0.488049	-0.906721
9940.ENSOARP00000005270	FGF14	-0.311148	0.0618631	-0.14511	-0.0971555	0.785987	0.521692	0.684116	0.64575	0.555911	0.163679	0.0272804	-0.0821835
9940.ENSOARP00000005333	RUVBL1	-0.311148	0.081237	1.81975	2.03247	1.75436	1.74593	0.684116	1.23487	0.747147	4.99616	4.5016	-0.227591
9940.ENSOARP00000005360	CEP85	-0.311148	0.0200937	-0.397016	-0.299977	0.0361994	0.215632	0.684116	0.465078	0.473333	0.603318	0.354529	0.0748908
9940.ENSOARP00000005387	SMOC2	-0.311148	-1.07828	-0.497778	-0.553503	-0.943095	-0.0904265	0.115576	-0.276714	-0.00639541	-0.127784	-0.260087	-0.906721
9940.ENSOARP00000005400	DSEL	-0.311148	-1.07828	-0.548159	-0.654913	-1.20012	-0.702545	-3.29566	-2.91129	-3.30904	-0.564176	-0.518997	-0.906721
9940.ENSOARP00000005420	HBP1	-0.311148	-1.07828	-0.548159	-0.654913	-1.20012	-0.702545	-3.29566	-2.91129	-3.30904	-0.564176	-0.518997	-0.906721
9940.ENSOARP00000005433	VHL	-0.311148	-0.0377793	-0.195491	-0.147861	0.740637	-0.396486	0.684116	0.479599	0.47822	-0.160684	-0.25514	-0.17379
9940.ENSOARP00000005444	TMEM126A	-0.311148	0.0158634	-0.447397	-0.452092	-0.275472	-0.396486	0.115576	-0.0368956	0.16094	-0.526174	-0.501132	-0.219593
9940.ENSOARP00000005500	CDK2AP1	-0.311148	0.0158634	-0.447397	-0.350682	0.346366	-0.0904265	0.684116	0.486015	0.482566	0.134861	0.108005	-0.357043
9940.ENSOARP00000005556	DLG2	-0.311148	0.0158634	-0.447397	-0.299977	-0.361567	2.05199	0.684116	0.397199	0.436387	1.47031	0.829114	-0.710398
9940.ENSOARP00000005597	C12orf65	-0.311148	1.11911	-0.245872	-0.147861	0.739408	-0.396486	0.115576	0.51431	0.480393	-0.314127	-0.286885	0.375888
9940.ENSOARP00000005599	FANCD2	-0.31007	0.993482	2.02128	1.93106	1.75153	-0.396486	0.684116	1.23065	0.754753	0.0962626	0.620844	0.60008
9940.ENSOARP00000005615	ABAT	-0.311148	0.0200937	-0.397016	-0.0971555	0.27371	0.827751	0.684116	0.290147	0.370649	0.461678	0.0514546	-0.531927
9940.ENSOARP00000005634	PCYOX1L	-0.311148	-1.07828	-0.497778	-0.553503	-0.923727	-0.396486	-0.310829	-0.303863	-0.0362748	-0.539462	-0.509633	-0.906721
9940.ENSOARP00000005660	PLEKHA7	-0.311148	-1.07828	-0.497778	-0.604208	-1.19912	-0.396486	-3.25052	-2.90116	-3.30579	-0.564176	-0.518997	-0.906721
9940.ENSOARP00000005671	ORC1	3.24417	1.71736	3.18005	3.09728	1.75436	-0.396486	0.684116	1.46789	0.827012	0.405269	1.33999	0.9005
9940.ENSOARP00000005680	TPGS2	-0.311148	-1.07828	-0.548159	-0.654913	-1.20012	-0.702545	-3.29566	-2.91129	-3.30904	-0.564176	-0.518997	-0.906721
9940.ENSOARP00000005708	MMP1	-0.311148	0.476465	-0.14511	-0.249271	0.678884	-0.396486	0.684116	0.517591	0.496146	-0.412815	-0.343269	1.30184
9940.ENSOARP00000005709	CDK4	3.24417	1.41953	3.0289	2.94516	1.75436	-0.396486	0.684116	1.51787	0.851458	1.44505	2.90597	0.729079
9940.ENSOARP00000005763	ADI1	-0.311148	0.0158634	-0.447397	-0.452092	-0.506528	-0.396486	0.115576	-0.0499455	0.16746	-0.468764	-0.473405	-0.219593
9940.ENSOARP00000005783	MRPL2	-0.311148	-0.117514	0.660988	0.562013	1.54378	-0.396486	0.684116	0.971128	0.686301	1.13195	0.859764	-0.01049
9940.ENSOARP00000005798	BACE1	-0.311148	0.0158634	-0.447397	-0.502798	-0.495753	-0.396486	0.115576	0.0645845	0.249498	-0.516307	-0.477921	0.467494
9940.ENSOARP00000005813	MCM10	3.24417	2.06228	3.53271	3.45221	1.75436	-0.0904265	0.684116	1.55215	0.853091	0.376009	1.42952	1.06681
9940.ENSOARP00000005819	NDRG1	-0.311148	0.0158634	-0.447397	-0.502798	-1.02233	-0.0904265	0.115576	-0.340902	-0.0715874	-0.333776	-0.379763	0.467494
9940.ENSOARP00000005842	RIPOR2	-0.311148	0.0158634	-0.447397	-0.401387	-0.497942	-0.0904265	0.684116	0.15439	0.303824	-0.0682428	-0.144264	-0.494452
9940.ENSOARP00000005847	CEP41	-0.311148	0.534836	-0.296253	-0.299977	0.322926	0.215632	0.115576	0.416038	0.419001	0.0673407	0.111923	0.467494
9940.ENSOARP00000005853	MMD	-0.311148	-1.07828	-0.497778	-0.553503	-1.08933	-0.0904265	-0.310829	-0.393017	-0.1232	-0.127784	-0.238404	-0.906721
9940.ENSOARP00000005944	PIGF	-0.311148	0.0158634	-0.447397	-0.452092	-0.733116	-0.0904265	0.115576	-0.154754	0.0810758	-0.320982	-0.427946	-0.219593
9940.ENSOARP00000005967	PLSCR1	-0.311148	0.0158634	-0.447397	-0.553503	-0.672925	-0.396486	0.115576	-0.383018	-0.117226	-0.564176	-0.518997	3.21596
9940.ENSOARP00000005993	PHYH	-0.311148	-1.07828	-0.497778	-0.553503	-0.862198	-0.396486	-0.310829	-0.234127	0.0256635	-0.522787	-0.502693	-0.906721
9940.ENSOARP00000005997	TKDP5	-0.311148	-1.07828	-0.548159	-0.654913	-1.20012	-0.702545	-3.29566	-2.91129	-3.30904	-0.564176	-0.518997	-0.906721
9940.ENSOARP00000006005	SLC25A44	-0.311148	-1.07828	-0.497778	-0.553503	-0.607126	-0.396486	0.115576	-0.110829	0.110955	-0.55042	-0.510995	-0.906721
9940.ENSOARP00000006013	DPP3	-0.311148	-1.07828	-0.497778	-0.452092	-0.46737	-0.396486	0.115576	0.0611593	0.227766	-0.333938	-0.271743	-0.906721
9940.ENSOARP00000006041	PLSCR4	-0.311148	-1.07828	-0.497778	-0.502798	-0.760256	-0.396486	0.115576	-0.152897	0.0859687	-0.47164	-0.482138	-0.906721
9940.ENSOARP00000006063	CDCA3	3.24417	2.68107	3.0289	2.99587	1.75436	0.827751	0.684116	1.41791	0.806912	0.277924	0.782659	1.48687
9940.ENSOARP00000006079	SEC11C	-0.311148	0.0158634	-0.447397	-0.299977	-0.40394	0.521692	0.684116	0.106942	0.277204	0.278194	-0.170729	-0.710398
9940.ENSOARP00000006112	PLOD2	-0.311148	0.165522	-0.14511	-0.147861	0.400346	0.827751	0.115576	0.308986	0.375542	-0.124118	-0.184875	0.284282
9940.ENSOARP00000006120	USP27X	-0.311148	-1.07828	-0.497778	-0.502798	-0.17935	-0.396486	0.684116	0.533125	0.517339	-0.555335	-0.497247	-0.906721
9940.ENSOARP00000006127	ATF7IP2	-0.311148	-1.07828	-0.497778	-0.604208	-0.814934	-0.396486	0.115576	-0.257682	-0.0145421	-0.564176	-0.518997	-0.906721
9940.ENSOARP00000006160	APEX2	-0.311148	2.11863	0.00603341	-0.0464503	1.26215	-0.396486	0.684116	0.650478	0.539612	-0.528509	-0.464771	2.40392
9940.ENSOARP00000006161	DDX39A	-0.311148	0.26936	-0.0443477	-0.0971555	0.845518	0.521692	0.684116	0.507629	0.47822	-0.310801	-0.302691	0.517461
9940.ENSOARP00000006165	CENPH	3.24417	1.69254	1.41671	1.32259	1.75436	0.215632	0.684116	1.06585	0.697708	-0.394984	-0.115739	1.29092
9940.ENSOARP00000006177	W5P6X3_SHEEP	3.24417	2.01728	3.58309	3.50292	1.75436	0.827751	0.684116	1.53189	0.843851	0.429011	1.23765	1.03111
9940.ENSOARP00000006192	SLC9A9	-0.311148	0.0158634	-0.447397	-0.299977	-0.432406	1.74593	0.115576	0.0538745	0.213093	0.0850076	-0.0435488	-0.514076
9940.ENSOARP00000006218	DTNA	-0.311148	-1.07828	-0.497778	-0.553503	-1.08809	-0.0904265	-0.310829	-0.533924	-0.26065	-0.127784	-0.13294	-0.906721
9940.ENSOARP00000006237	PDLIM1	-0.311148	-1.07828	-0.497778	-0.553503	-0.770731	-0.396486	0.115576	0.12993	0.269052	-0.482561	-0.442058	-0.906721
9940.ENSOARP00000006258	XRCC2	-0.310668	1.43336	0.509845	0.460602	1.62199	-0.396486	0.115576	0.711867	0.550478	-0.350158	-0.20367	1.32419
9940.ENSOARP00000006324	GMNN	3.24417	2.10725	2.27318	2.23529	1.75436	0.215632	0.684116	1.27439	0.76562	0.198356	0.549849	1.26313
9940.ENSOARP00000006330	ERCC6L	0.703298	1.42536	1.87014	1.82964	1.75436	1.43987	0.684116	1.20279	0.740627	0.695739	1.32283	0.874156
9940.ENSOARP00000006360	TSACC	-0.311148	-1.07828	-0.497778	-0.553503	-0.811746	-0.0904265	0.115576	0.0281607	0.199513	-0.133317	0.0175177	-0.906721
9940.ENSOARP00000006397	EBF4	-0.311148	-1.07828	-0.497778	-0.604208	-1.10685	-0.396486	-0.310829	-0.569419	-0.292709	-0.564176	-0.518997	-0.906721
9940.ENSOARP00000006442	RFWD3	-0.311148	0.612011	-0.245872	-0.249271	0.604358	-0.396486	0.115576	0.462979	0.449967	-0.40579	-0.37807	0.565655
9940.ENSOARP00000006457	PHB	-0.311148	0.0200937	-0.397016	-0.401387	0.0420962	0.215632	0.115576	0.256642	0.357069	-0.32002	-0.338587	-0.0821835
9940.ENSOARP00000006497	SORBS1	-0.311148	0.0158634	-0.447397	-0.452092	-0.374571	-0.396486	0.684116	0.0485195	0.234285	-0.444432	-0.464605	-0.219593
9940.ENSOARP00000006502	TP53INP1	-0.311148	0.0158634	-0.447397	-0.452092	-0.346464	-0.396486	0.115576	0.214694	0.345656	-0.428824	-0.447471	-0.219593
9940.ENSOARP00000006527	TALDO1	-0.311148	-0.0143528	-0.0443477	0.156371	0.827527	0.215632	0.684116	0.537178	0.511906	0.768041	0.156387	-0.32266
9940.ENSOARP00000006537	W5P7Y3_SHEEP	-0.311148	1.3929	-0.195491	-0.299977	0.316703	-0.396486	0.684116	0.314968	0.393468	-0.55796	-0.511128	2.82332
9940.ENSOARP00000006559	RNF125	-0.311148	-1.07828	-0.497778	-0.452092	-0.116611	-0.396486	0.115576	0.269499	0.382602	-0.460364	-0.454046	-0.906721
9940.ENSOARP00000006570	NAXE	-0.311148	0.534836	-0.296253	-0.0971555	0.617919	0.827751	0.115576	0.385162	0.428241	0.175158	-0.157513	-0.307076
9940.ENSOARP00000006617	FAM20C	-0.311148	-1.07828	-0.548159	-0.654913	-1.20012	-0.702545	-3.29566	-2.91129	-3.30904	-0.564176	-0.518997	-0.906721
9940.ENSOARP00000006620	CCNE2	-0.298915	1.4966	1.9709	1.88035	1.75436	-0.396486	0.684116	1.16379	0.731934	0.0705045	0.426288	0.977924
9940.ENSOARP00000006668	TIMM50	-0.311148	-0.0143528	-0.0443477	0.105666	1.06954	-0.0904265	0.115576	0.771134	0.600463	0.766617	0.394875	-0.278506
9940.ENSOARP00000006698	FAP	-0.311148	-1.07828	-0.497778	-0.299977	-0.561347	-0.0904265	0.115576	-0.0402003	0.161481	-0.137536	-0.343236	-0.906721
9940.ENSOARP00000006719	NHP2	-0.311148	-0.242858	0.560226	0.511308	1.50592	0.827751	0.684116	0.792482	0.603717	0.785588	0.601983	-0.173419
9940.ENSOARP00000006729	DCTPP1	-0.311148	0.781044	-0.245872	-0.198566	0.643574	0.215632	0.115576	0.542099	0.501039	0.186097	0.293595	0.467494
9940.ENSOARP00000006735	PPWD1	-0.311148	-0.0417962	-0.14511	-0.198566	0.579535	-0.0904265	0.115576	0.317453	0.358696	-0.416588	-0.381689	0.238479
9940.ENSOARP00000006745	C6H4orf50	-0.311148	-1.07828	-0.548159	-0.654913	-1.20012	-0.702545	-3.29566	-2.91129	-3.30904	-0.564176	-0.518997	-0.906721
9940.ENSOARP00000006767	CENPK	3.24417	2.11735	1.9709	1.88035	1.75436	0.521692	0.684116	1.14555	0.715094	-0.128438	0.287817	1.43228
9940.ENSOARP00000006790	FBL	-0.311148	0.133991	0.257939	0.257781	1.44335	-0.396486	0.684116	0.744359	0.58851	0.0538721	0.0217349	0.117231
9940.ENSOARP00000006805	POC1A	-0.311148	0.0739496	-0.296253	-0.299977	0.441047	-0.396486	0.115576	0.428027	0.429327	-0.498464	-0.455175	0.0748908
9940.ENSOARP00000006813	GCG	-0.311148	0.0739496	-0.296253	0.0549603	0.325667	-0.0904265	0.684116	0.536502	0.501579	2.21291	0.693167	-0.634912
9940.ENSOARP00000006823	ASF1B	3.24417	1.48281	2.12204	2.13388	1.74844	0.215632	0.684116	1.29195	0.768339	1.21421	2.08564	0.800648
9940.ENSOARP00000006877	DIAPH3	1.30859	1.41654	0.711369	0.815539	1.66202	0.215632	0.684116	0.965724	0.671089	1.36533	1.94	0.81953
9940.ENSOARP00000006900	JPH1	-0.311148	-1.07828	-0.497778	-0.452092	-0.371587	0.215632	0.115576	0.217058	0.333703	-0.467021	-0.462248	-0.906721
9940.ENSOARP00000006909	PLXNA4	-0.311148	0.534836	-0.296253	-0.249271	0.0535248	-0.396486	0.115576	0.134586	0.281551	-0.368941	-0.389758	0.271172
9940.ENSOARP00000006937	MARS1	-0.311148	0.0158634	-0.447397	0.105666	0.972859	2.35805	0.684116	0.731527	0.589597	1.67607	1.14122	-0.788935
9940.ENSOARP00000006966	IDH3G	-0.311148	0.0677642	0.00603341	-0.0464503	0.809599	-0.396486	0.684116	0.43232	0.442907	0.244635	-0.0999332	0.280118
9940.ENSOARP00000007008	ALDH5A1	-0.311148	0.605506	-0.346635	-0.0971555	0.265418	0.827751	0.684116	0.293017	0.371195	0.636733	0.00234238	-0.456977
9940.ENSOARP00000007012	NDC1	-0.311148	0.273945	-0.245872	-0.249271	0.44373	-0.0904265	0.115576	0.434371	0.434214	-0.397094	-0.367145	0.271172
9940.ENSOARP00000007030	RMI2	-0.306808	2.02428	0.761751	0.714129	1.69574	0.521692	0.684116	0.87809	0.63197	0.12763	0.221604	1.7008
9940.ENSOARP00000007041	RCAN3	-0.311148	-1.07828	-0.497778	-0.502798	-1.01916	-0.396486	0.115576	-0.439825	-0.176985	-0.391074	-0.444117	-0.906721
9940.ENSOARP00000007070	FKBP9	-0.311148	-1.07828	-0.497778	-0.350682	0.0344963	-0.0904265	0.115576	0.300399	0.367389	-0.106105	-0.1958	-0.906721
9940.ENSOARP00000007123	RASA2	-0.311148	-1.07828	-0.497778	-0.401387	-0.478703	0.215632	0.115576	0.0730995	0.258732	-0.209089	-0.315376	-0.906721
9940.ENSOARP00000007127	ATP5MC1	-0.311148	0.647169	0.106796	0.156371	1.0127	1.13381	0.115576	0.705282	0.571664	0.570138	0.202344	0.39881
9940.ENSOARP00000007131	PTGR1	-0.311148	-1.07828	-0.497778	-0.401387	-0.655593	-0.396486	0.115576	-0.295601	-0.0552879	-0.449216	-0.467063	-0.906721
9940.ENSOARP00000007154	EGLN3	-0.311148	0.0158634	-0.447397	-0.350682	-0.11745	-0.0904265	0.115576	0.120402	0.270685	-0.0095678	-0.199519	-0.631861
9940.ENSOARP00000007190	ENTPD1	-0.311148	0.701771	0.207558	0.257781	1.22914	0.521692	0.684116	0.861712	0.652075	1.33736	0.80142	0.467494
9940.ENSOARP00000007208	PI15	-0.311148	0.0158634	-0.447397	-0.452092	-0.9331	-0.396486	-0.310829	-0.366314	-0.0971203	-0.316102	-0.3615	-0.219593
9940.ENSOARP00000007220	G6PC3	-0.311148	-0.0641207	-0.245872	-0.299977	-0.081256	0.215632	0.684116	0.190018	0.333163	-0.351229	-0.402211	0.271172
9940.ENSOARP00000007270	IRAK1BP1	-0.311148	-1.07828	-0.497778	-0.604208	-1.13655	-0.396486	-0.310829	-0.736559	-0.499697	-0.564176	-0.518997	-0.906721
9940.ENSOARP00000007293	B3GNT6	-0.311148	0.0158634	-0.447397	-0.502798	-0.864023	-0.396486	-0.310829	-0.40673	-0.137326	-0.528958	-0.507176	0.467494
9940.ENSOARP00000007299	LHFPL4	-0.311148	-1.07828	-0.497778	-0.502798	-0.77123	-0.396486	0.115576	-0.187536	0.059343	-0.450522	-0.462613	-0.906721
9940.ENSOARP00000007344	ELF1	-0.311148	-1.07828	-0.497778	-0.604208	-1.10622	-0.396486	-0.310829	-0.673227	-0.411686	-0.564176	-0.518997	-0.906721
9940.ENSOARP00000007372	VSIR	-0.311148	-1.07828	-0.497778	-0.553503	-1.08385	-0.396486	-0.310829	-0.533478	-0.273689	-0.516286	-0.497812	-0.906721
9940.ENSOARP00000007409	CLSTN2	-0.311148	-1.07828	-0.497778	-0.553503	-1.15915	-0.0904265	-0.310829	-0.864754	-0.67464	-0.127784	-0.261947	-0.906721
9940.ENSOARP00000007425	ENTPD6	-0.311148	0.957898	-0.0947289	-0.147861	0.698867	0.827751	0.115576	0.549769	0.509186	-0.103186	-0.016552	1.29203
9940.ENSOARP00000007437	KBTBD6	-0.311148	-1.07828	-0.497778	-0.553503	-0.959063	-0.396486	0.115576	-0.299388	-0.024862	-0.544936	-0.510098	-0.906721
9940.ENSOARP00000007443	YOD1	-0.311148	0.0158634	-0.447397	-0.350682	-0.485445	0.521692	0.115576	0.131884	0.281551	0.247149	0.0258857	-0.631861
9940.ENSOARP00000007457	SNRPA	-0.311148	0.476465	-0.14511	-0.147861	0.732384	-0.0904265	0.115576	0.461797	0.445621	-0.404864	-0.372059	0.467494
9940.ENSOARP00000007485	CTSA	-0.311148	0.268755	-0.346635	-0.401387	-0.568224	-0.396486	0.115576	-0.126846	0.106609	-0.465441	-0.473372	0.742354
9940.ENSOARP00000007511	LRRC1	-0.311148	-1.07828	-0.497778	-0.350682	-0.383976	0.827751	0.115576	0.181768	0.312517	1.12624	0.955597	-0.906721
9940.ENSOARP00000007520	EPB41L4B	-0.311148	-1.07828	-0.497778	-0.502798	-0.896471	-0.0904265	-0.310829	-0.33937	-0.0753937	-0.113302	-0.211407	-0.906721
9940.ENSOARP00000007523	NDUFA11	-0.311148	0.742581	0.0564145	-0.0464503	0.6932	-0.396486	0.115576	0.200897	0.294591	-0.396545	-0.386936	1.27954
9940.ENSOARP00000007575	MAP1LC3C	-0.311148	0.0158634	-0.447397	-0.502798	-0.577187	-0.396486	0.115576	-0.110829	0.130515	-0.545832	-0.508737	0.467494
9940.ENSOARP00000007589	CTNNAL1	-0.311148	-1.07828	-0.497778	-0.604208	-1.17256	-0.396486	-0.642305	-0.976429	-0.834909	-0.564176	-0.518997	-0.906721
9940.ENSOARP00000007601	RGCC	-0.311148	-1.07828	-0.497778	-0.604208	-1.15219	-0.396486	-0.310829	-0.853778	-0.651274	-0.564176	-0.518997	-0.906721
9940.ENSOARP00000007620	ELOVL4	-0.311148	0.0922926	-0.195491	-0.249271	-0.218611	-0.396486	0.115576	-0.206303	0.00447096	-0.347412	-0.411342	0.418434
9940.ENSOARP00000007667	TTK	3.24417	2.12965	3.88538	3.80715	1.75436	1.13381	0.684116	1.52294	0.825925	0.326099	1.46	1.0577
9940.ENSOARP00000007701	STK32B	-0.311148	-1.07828	-0.497778	-0.502798	-0.88962	-0.0904265	0.115576	-0.195134	0.0495633	-0.0993716	-0.175212	-0.906721
9940.ENSOARP00000007704	FOXL2	-0.311148	0.605506	-0.346635	-0.452092	-0.576137	-0.396486	0.115576	-0.0861764	0.144101	-0.558998	-0.513186	2.52884
9940.ENSOARP00000007715	TENT5A	-0.311148	-0.156476	-0.296253	-0.350682	-0.134301	-0.396486	0.115576	0.201934	0.305457	-0.447704	-0.404967	0.192676
9940.ENSOARP00000007749	LAMB1	-0.311148	0.569247	-0.397016	-0.452092	-0.391006	-0.396486	0.115576	-0.196147	0.0316369	-0.452479	-0.482138	1.15462
9940.ENSOARP00000007764	ACOT11	-0.311148	0.0158634	-0.447397	-0.198566	0.085845	-0.0904265	0.684116	0.179549	0.303284	0.186718	-0.0856213	-0.677664
9940.ENSOARP00000007770	TMEM38B	-0.311148	0.0739496	-0.296253	-0.350682	-0.434627	-0.396486	0.115576	-0.0704731	0.132148	-0.447323	-0.468457	0.467494
9940.ENSOARP00000007802	SEC14L2	-0.311148	-1.07828	-0.497778	-0.452092	-0.321366	-0.0904265	0.115576	0.302907	0.379882	-0.164671	-0.194239	-0.906721
9940.ENSOARP00000007838	SCPEP1	-0.311148	-1.07828	-0.497778	-0.604208	-1.19014	-0.396486	-0.642305	-0.885253	-0.697459	-0.564176	-0.518997	-0.906721
9940.ENSOARP00000007878	P4HA1	-0.311148	0.605506	-0.346635	-0.249271	0.095737	-0.0904265	0.115576	0.150024	0.283724	-0.21374	-0.364223	-0.0232704
9940.ENSOARP00000007886	ABCA1	-0.311148	0.165522	-0.14511	-0.0971555	0.706729	0.215632	0.684116	0.527384	0.506472	0.250365	0.116771	-0.00723311
9940.ENSOARP00000007896	AKAP11	-0.311148	-1.07828	-0.497778	-0.502798	-0.872007	-0.0904265	0.115576	-0.180999	0.064236	-0.279468	-0.363359	-0.906721
9940.ENSOARP00000007929	COPZ2	-0.311148	0.0200937	-0.397016	-0.350682	-0.212695	-0.0904265	0.115576	-0.0295867	0.165827	-0.320048	-0.391087	-0.357043
9940.ENSOARP00000007938	SMC2	3.24417	2.36764	3.07928	3.04657	1.75436	0.521692	0.684116	1.40136	0.794959	0.747501	1.43254	1.27855
9940.ENSOARP00000007941	C4BPA	-0.311148	-1.07828	-0.548159	-0.654913	-1.20012	-0.702545	-3.29566	-2.91129	-3.30904	-0.564176	-0.518997	-0.906721
9940.ENSOARP00000007961	AKR1B1	-0.311148	0.0158634	-0.447397	-0.401387	-0.345055	-0.396486	0.115576	0.100454	0.273398	-0.434155	-0.416954	-0.494452
9940.ENSOARP00000007976	SUV39H2	-0.311148	0.279171	-0.0947289	-0.147861	0.825497	-0.0904265	0.684116	0.559973	0.512992	-0.182764	-0.137556	0.559141
9940.ENSOARP00000007986	LOC101116273	-0.311148	0.612545	-0.195491	-0.249271	-0.0832856	-0.396486	0.115576	0.204129	0.330443	-0.188014	-0.305148	1.0074
9940.ENSOARP00000008036	MTFP1	-0.311148	0.0158634	-0.447397	-0.350682	-0.203264	-0.0904265	0.115576	0.14462	0.286438	-0.259796	-0.372624	-0.357043
9940.ENSOARP00000008039	DHCR24	-0.311148	0.269146	-0.14511	-0.0971555	0.532822	-0.396486	0.115576	0.290436	0.372282	-0.0615988	-0.205297	0.142709
9940.ENSOARP00000008046	TCEA3	-0.311148	0.269146	-0.14511	-0.249271	0.381369	-0.0904265	0.115576	0.368253	0.391295	-0.324886	-0.228475	1.0074
9940.ENSOARP00000008060	CABYR	-0.311148	0.0158634	-0.447397	-0.553503	-0.921748	-0.396486	-0.310829	-0.401845	-0.141126	-0.564176	-0.518997	3.21596
9940.ENSOARP00000008065	IL6ST	-0.311148	0.268755	-0.346635	-0.452092	-0.290576	-0.396486	0.684116	0.231724	0.345656	-0.505742	-0.361599	1.84175
9940.ENSOARP00000008072	DNAJC9	-0.311148	0.482473	-0.195491	-0.0464503	0.780404	-0.0904265	0.684116	0.577533	0.521139	0.180018	-0.012036	-0.0946753
9940.ENSOARP00000008088	CENPU	-0.307142	1.58266	1.06404	1.06907	1.74243	-0.0904265	0.684116	0.989195	0.670002	0.132693	0.296053	1.08483
9940.ENSOARP00000008105	PODNL1	-0.311148	-1.07828	-0.497778	-0.604208	-0.846576	-0.396486	0.115576	-0.269212	-0.0161751	-0.564176	-0.518997	-0.906721
9940.ENSOARP00000008115	RBM14	-0.311148	0.0158634	-0.447397	-0.401387	-0.120664	-0.0904265	0.115576	0.188787	0.316864	-0.444145	-0.451622	-0.494452
9940.ENSOARP00000008123	TTC39C	-0.311148	0.0158634	-0.447397	-0.350682	-0.382971	-0.0904265	0.115576	0.0829171	0.256558	0.199638	-0.188959	-0.631861
9940.ENSOARP00000008134	PLEKHA1	-0.311148	-1.07828	-0.497778	-0.604208	-1.19912	-0.396486	-3.25052	-2.90116	-3.30579	-0.564176	-0.518997	-0.906721
9940.ENSOARP00000008135	SCIN	-0.311148	-1.07828	-0.497778	-0.350682	-0.791411	-0.0904265	0.115576	-0.268344	-0.0221485	-0.287502	-0.416191	-0.906721
9940.ENSOARP00000008210	BGN	-0.311148	0.43043	0.0564145	0.00425499	0.933419	-0.396486	0.684116	0.518773	0.48474	-0.0179366	-0.147717	0.626053
9940.ENSOARP00000008218	PKDCC	-0.311148	-1.07828	-0.497778	-0.502798	-0.9108	-0.0904265	-0.310829	-0.397672	-0.132439	-0.116541	-0.165051	-0.906721
9940.ENSOARP00000008237	SLC8A1	-0.311148	0.0158634	-0.447397	-0.452092	-0.692882	-0.396486	0.115576	-0.0806284	0.140841	-0.374293	-0.444748	-0.219593
9940.ENSOARP00000008277	NRCAM	-0.311148	-1.07828	-0.497778	-0.502798	-0.948659	-0.396486	0.115576	-0.395441	-0.123746	-0.423025	-0.47656	-0.906721
9940.ENSOARP00000008278	GINS1	3.24417	1.89094	1.36632	1.27189	1.74602	-0.396486	0.684116	1.0054	0.672715	-0.416885	-0.18876	1.46836
9940.ENSOARP00000008307	CENPW	3.24417	1.83381	2.07166	1.98176	1.75436	-0.0904265	0.684116	1.30106	0.788979	0.0883237	0.636949	1.19816
9940.ENSOARP00000008343	SEMA4D	-0.311148	0.268755	-0.346635	-0.350682	0.0788214	-0.0904265	0.115576	0.341333	0.410855	-0.392693	-0.406063	0.192676
9940.ENSOARP00000008350	GADD45G	-0.311148	0.942257	-0.346635	-0.401387	0.0249757	-0.0904265	0.684116	0.479261	0.476593	-0.162765	-0.290504	1.56689
9940.ENSOARP00000008375	ANKRD37	-0.311148	-1.07828	-0.497778	-0.401387	-0.639113	0.215632	0.115576	-0.0451212	0.162567	-0.0206495	-0.220804	-0.906721
9940.ENSOARP00000008391	ARNTL	-0.311148	0.482153	-0.0443477	-0.147861	0.5626	-0.0904265	0.115576	0.457576	0.460293	-0.280534	-0.117599	1.10882
9940.ENSOARP00000008424	ROR2	-0.311148	-1.07828	-0.548159	-0.654913	-1.20012	-0.702545	-3.29566	-2.91129	-3.30904	-0.564176	-0.518997	-0.906721
9940.ENSOARP00000008440	LCP1	-0.311148	0.0158634	-0.447397	-0.401387	-0.606658	-0.0904265	0.115576	-0.0477504	0.155507	-0.33843	-0.43203	-0.0821835
9940.ENSOARP00000008444	TLL2	-0.311148	-1.07828	-0.497778	-0.604208	-1.06623	-0.396486	-0.310829	-0.642412	-0.385607	-0.564176	-0.518997	-0.906721
9940.ENSOARP00000008500	TAC3	-0.311148	0.0158634	-0.447397	-0.502798	-1.0525	-0.396486	0.115576	-0.469953	-0.199804	-0.431424	-0.481142	0.467494
9940.ENSOARP00000008502	NELL1	-0.311148	-1.07828	-0.497778	-0.604208	-0.85965	-0.396486	0.115576	-0.328383	-0.0569209	-0.564176	-0.518997	-0.906721
9940.ENSOARP00000008509	GPX3	-0.311148	0.269146	-0.14511	-0.249271	0.00507005	-0.0904265	0.684116	0.442452	0.470073	-0.0154051	-0.185207	1.0074
9940.ENSOARP00000008516	HS3ST1	-0.311148	0.0158634	-0.447397	-0.401387	-0.849194	-0.0904265	-0.310829	-0.346185	-0.0868003	-0.434326	-0.466664	-0.494452
9940.ENSOARP00000008517	AIF1	-0.311148	0.0158634	-0.447397	-0.401387	-0.376505	-0.0904265	0.684116	0.287276	0.380969	-0.239136	-0.368739	-0.494452
9940.ENSOARP00000008574	GUCY1B1	-0.311148	1.26287	-0.195491	-0.299977	0.264112	-0.396486	0.115576	0.175038	0.309257	-0.536617	-0.491602	2.627
9940.ENSOARP00000008583	NCAPG2	3.24417	2.49178	2.2228	2.18458	1.75436	0.521692	0.684116	1.23639	0.75204	-0.170326	0.216955	1.53745
9940.ENSOARP00000008602	PNPLA8	-0.311148	0.0158634	-0.447397	-0.452092	-0.623305	-0.0904265	0.115576	-0.11985	0.0946556	0.106328	-0.124938	-0.219593
9940.ENSOARP00000008614	SORBS2	-0.311148	0.0158634	-0.447397	-0.198566	-0.0462082	-0.0904265	0.684116	0.201162	0.32175	0.140596	-0.144164	-0.563177
9940.ENSOARP00000008625	ESM1	-0.311148	0.0158634	-0.447397	-0.553503	-1.05143	-0.396486	-0.310829	-0.575799	-0.303575	-0.564176	-0.518997	3.21596
9940.ENSOARP00000008630	NCAPD2	3.24417	2.71481	2.42433	2.3874	1.75436	-0.0904265	0.684116	1.26729	0.756927	0.0168087	0.336232	1.63908
9940.ENSOARP00000008654	LEF1	-0.311148	-0.167851	-0.195491	-0.0971555	0.579619	0.521692	0.684116	0.543763	0.509732	0.856183	0.458166	-0.382026
9940.ENSOARP00000008677	SLC25A39	-0.311148	-1.07828	-0.497778	-0.502798	-0.800208	-0.396486	-0.310829	-0.289366	-0.0422482	-0.524227	-0.505648	-0.906721
9940.ENSOARP00000008706	NINJ1	-0.311148	-1.07828	-0.497778	-0.604208	-1.02566	-0.396486	0.115576	-0.467662	-0.185138	-0.564176	-0.518997	-0.906721
9940.ENSOARP00000008709	FST	-0.311148	0.605506	-0.346635	-0.147861	0.219108	-0.0904265	0.684116	0.54562	0.508099	0.40796	0.142573	-0.265396
9940.ENSOARP00000008718	GGCT	-0.311148	-1.07828	-0.497778	-0.604208	-1.18091	-0.396486	-0.642305	-0.88968	-0.704519	-0.564176	-0.518997	-0.906721
9940.ENSOARP00000008737	SMPDL3A	-0.311148	-1.07828	-0.497778	-0.502798	-0.911773	-0.0904265	0.115576	-0.381161	-0.114506	-0.412257	-0.407391	-0.906721
9940.ENSOARP00000008738	NSDHL	-0.311148	0.165522	-0.14511	0.156371	1.07153	-0.0904265	0.684116	0.486691	0.472246	0.654325	0.396668	-0.32266
9940.ENSOARP00000008765	KCNK2	-0.311148	-1.07828	-0.548159	-0.654913	-1.20012	-0.702545	-3.29566	-2.91129	-3.30904	-0.564176	-0.518997	-0.906721
9940.ENSOARP00000008776	TRIB1	-0.311148	0.0200937	-0.397016	-0.452092	-0.676184	-0.396486	0.115576	-0.102073	0.126715	-0.482984	-0.48174	0.467494
9940.ENSOARP00000008783	PRIM1	3.24417	1.98951	3.0289	2.99587	1.75436	1.74593	0.684116	1.41977	0.805825	0.926317	1.5126	1.04657
9940.ENSOARP00000008803	CENPN	3.24417	1.57605	3.07928	3.09728	1.75436	-0.0904265	0.684116	1.4039	0.794412	1.24092	2.11765	0.731057
9940.ENSOARP00000008810	ITGA2	-0.311148	0.248741	0.00603341	0.00425499	0.817513	-0.396486	0.684116	0.39855	0.422261	0.114604	-0.000513363	0.256083
9940.ENSOARP00000008814	CENPP	-0.311068	0.746349	1.1648	1.27189	1.73069	-0.396486	0.684116	1.19688	0.760733	1.27196	1.70815	0.318954
9940.ENSOARP00000008830	GUCY1A1	-0.311148	1.26287	-0.195491	-0.299977	0.281284	-0.396486	0.115576	0.175038	0.309257	-0.536617	-0.491602	2.627
9940.ENSOARP00000008844	LRRC2	-0.311148	0.0158634	-0.447397	-0.299977	-0.326443	-0.0904265	0.115576	-0.0404897	0.152247	0.0369618	-0.233489	-0.710398
9940.ENSOARP00000008846	ASPN	-0.311148	0.0739496	-0.296253	-0.350682	-0.00756865	-0.396486	0.115576	0.0716281	0.227219	-0.373752	-0.373753	0.467494
9940.ENSOARP00000008852	W5PEI8_SHEEP	-0.311148	-1.07828	-0.497778	-0.553503	-1.16845	-0.396486	-0.310829	-0.802001	-0.590429	-0.544395	-0.509401	-0.906721
9940.ENSOARP00000008854	RGS19	-0.311148	0.104912	-0.245872	-0.350682	-0.699393	-0.396486	0.115576	-0.159048	0.0707558	-0.285205	-0.34908	1.01721
9940.ENSOARP00000009006	NUDT14	-0.311148	0.569247	-0.397016	-0.198566	0.484175	-0.396486	0.684116	0.500199	0.485286	-0.033431	-0.212005	-0.563177
9940.ENSOARP00000009020	PARP8	-0.311148	0.605506	-0.346635	0.00425499	0.645469	0.827751	0.684116	0.470312	0.48148	0.71181	0.176045	-0.483898
9940.ENSOARP00000009027	HSD17B10	-0.311148	0.0200937	-0.397016	-0.198566	0.334969	0.521692	0.115576	0.325027	0.391835	0.0276825	-0.228973	-0.677664
9940.ENSOARP00000009029	FAT1	-0.311148	-1.07828	-0.497778	-0.350682	-0.000666663	0.215632	0.115576	0.203622	0.318497	-0.23973	-0.357316	-0.906721
9940.ENSOARP00000009033	LOC101102454	-0.311148	1.26287	-0.195491	-0.249271	0.33349	-0.396486	0.115576	0.439268	0.443447	-0.415823	-0.336263	1.74359
9940.ENSOARP00000009048	GM2A	-0.311148	-1.07828	-0.497778	-0.350682	-0.414011	0.215632	0.115576	0.0274612	0.21092	-0.228421	-0.329788	-0.906721
9940.ENSOARP00000009066	PRR15	-0.311148	-1.07828	-0.497778	-0.350682	-0.962328	-0.0904265	0.115576	-0.426848	-0.186224	0.0845686	-0.184344	-0.906721
9940.ENSOARP00000009067	CAB39L	-0.311148	0.0158634	-0.447397	-0.198566	-0.229501	1.74593	0.115576	0.290581	0.363042	1.69755	0.802184	-0.792192
9940.ENSOARP00000009068	ARL5A	-0.311148	0.30441	-0.296253	-0.350682	0.120624	-0.396486	0.115576	0.29625	0.389122	-0.390833	-0.394241	0.742354
9940.ENSOARP00000009083	EMB	-0.311148	-1.07828	-0.497778	-0.604208	-1.18658	-0.396486	-0.642305	-1.11225	-1.07884	-0.564176	-0.518997	-0.906721
9940.ENSOARP00000009125	LSM6	-0.311148	0.742616	-0.195491	-0.249271	0.566602	-0.396486	0.684116	0.351947	0.402161	-0.522611	-0.465004	1.15462
9940.ENSOARP00000009140	PTGES	-0.311148	-0.0679955	-0.346635	-0.401387	-0.487589	0.215632	0.684116	0.184614	0.31143	-0.194545	-0.334802	0.330085
9940.ENSOARP00000009149	UHRF1	3.24417	2.15954	2.42433	2.3874	1.75436	0.521692	0.684116	1.36607	0.802565	0.653127	0.971237	1.26643
9940.ENSOARP00000009159	MAML2	-0.311148	0.569247	-0.397016	-0.452092	-0.811105	-0.396486	0.115576	-0.31034	-0.0525744	-0.522262	-0.501066	1.15462
9940.ENSOARP00000009166	E2F1	-0.306181	1.4303	1.31594	1.27189	1.74215	0.521692	0.684116	1.19266	0.763446	0.272106	0.585778	1.01095
9940.ENSOARP00000009168	ERCC6L2	-0.311148	0.428048	0.459464	0.359192	1.58985	-0.396486	0.684116	0.873362	0.629796	-0.458585	-0.223195	0.590474
9940.ENSOARP00000009193	RBMS2	-0.311148	0.0158634	-0.447397	-0.401387	-0.419754	-0.396486	0.115576	0.0508351	0.239719	-0.409551	-0.413368	-0.0821835
9940.ENSOARP00000009209	PTCH1	-0.311148	-1.07828	-0.497778	-0.502798	-0.805209	-0.396486	0.115576	-0.282431	-0.0167154	-0.518671	-0.501464	-0.906721
9940.ENSOARP00000009222	SGMS2	-0.311148	0.0158634	-0.447397	-0.452092	-1.06973	-0.0904265	-0.310829	-0.60477	-0.358447	-0.476146	-0.480279	-0.219593
9940.ENSOARP00000009233	CD9	-0.311148	0.0922926	-0.195491	-0.0971555	0.573651	0.215632	0.684116	0.400239	0.427694	0.601062	0.192283	-0.232084
9940.ENSOARP00000009307	LOC101103376	-0.311148	1.28814	-0.245872	-0.299977	0.189522	-0.396486	0.684116	0.288458	0.376082	-0.365032	-0.437808	1.84175
9940.ENSOARP00000009313	KAT6B	-0.311148	0.362852	0.157177	0.207076	1.45413	0.215632	0.684116	0.813757	0.62165	0.252487	0.157217	0.184595
9940.ENSOARP00000009320	NPEPPS	-0.311148	-1.07828	-0.497778	-0.553503	-0.636443	-0.396486	0.115576	0.111284	0.263618	-0.490902	-0.387733	-0.906721
9940.ENSOARP00000009324	NEB	-0.311148	-0.0679955	-0.346635	-0.350682	-0.458035	-0.396486	0.115576	-0.0141006	0.182673	-0.373264	-0.428112	-0.0821835
9940.ENSOARP00000009344	DAPK1	-0.311148	-1.07828	-0.497778	-0.604208	-1.19264	-0.396486	-0.642305	-1.11225	-1.07884	-0.564176	-0.518997	-0.906721
9940.ENSOARP00000009360	NDE1	-0.311148	1.00272	-0.195491	-0.0971555	0.980439	0.215632	0.684116	0.60455	0.530378	0.202951	0.147022	0.29261
9940.ENSOARP00000009391	SAMD8	-0.311148	-1.07828	-0.548159	-0.654913	-1.20012	-0.702545	-3.29566	-2.91129	-3.30904	-0.564176	-0.518997	-0.906721
9940.ENSOARP00000009407	HMGB3	-0.311148	0.0158634	-0.447397	-0.502798	-0.319304	-0.396486	0.115576	0.117001	0.267965	-0.488726	-0.472442	0.467494
9940.ENSOARP00000009426	MRPL45	-0.311148	0.670951	0.00603341	0.105666	1.05701	1.13381	0.115576	0.471759	0.453774	-0.0696221	-0.228442	0.271172
9940.ENSOARP00000009454	E2F8	3.24417	2.41563	2.12204	2.08317	1.75167	0.827751	0.684116	1.1984	0.739	0.84948	1.27873	1.51041
9940.ENSOARP00000009461	HSPA1A	-0.311148	-0.215557	0.106796	0.0549603	0.824133	0.827751	0.684116	0.650984	0.565691	0.63997	0.210281	-0.0459451
9940.ENSOARP00000009464	HSD17B8	-0.311148	-1.07828	-0.548159	-0.654913	-1.20012	-0.702545	-3.29566	-2.91129	-3.30904	-0.564176	-0.518997	-0.906721
9940.ENSOARP00000009485	GHR	-0.311148	0.0618631	-0.14511	-0.0464503	0.639335	0.827751	0.684116	0.452076	0.457574	0.346048	0.159176	-0.219593
9940.ENSOARP00000009507	PAG1	-0.311148	-1.07828	-0.497778	-0.604208	-1.13906	-0.396486	-0.310829	-0.742601	-0.510024	-0.564176	-0.518997	-0.906721
9940.ENSOARP00000009547	PRKX	-0.311148	-1.07828	-0.497778	-0.502798	-0.664153	-0.396486	0.115576	-0.215493	0.0251171	-0.411381	-0.45999	-0.906721
9940.ENSOARP00000009550	NTRK2	-0.311148	0.0158634	-0.447397	-0.401387	-0.344223	-0.396486	0.115576	-0.00153319	0.198426	-0.417818	-0.450958	-0.494452
9940.ENSOARP00000009556	SFRP4	-0.311148	0.0158634	-0.447397	-0.350682	-0.473254	-0.0904265	0.115576	-0.0691222	0.137581	-0.180913	-0.384744	-0.631861
9940.ENSOARP00000009567	CSRP3	-0.311148	0.0158634	-0.447397	-0.350682	-0.241007	-0.396486	0.115576	0.0389913	0.218526	-0.339896	-0.374284	-0.357043
9940.ENSOARP00000009578	TIMELESS	3.24417	1.48597	1.81975	1.77894	1.74845	0.521692	0.115576	1.0955	0.697708	0.987014	1.71157	0.928039
9940.ENSOARP00000009587	OXCT1	-0.311148	0.442978	-0.245872	-0.249271	0.472478	-0.396486	0.684116	0.231555	0.34131	-0.377726	-0.390024	0.418434
9940.ENSOARP00000009638	VPS52	-0.311148	0.0158634	-0.447397	-0.350682	0.0219473	-0.0904265	0.115576	0.246101	0.353809	-0.270598	-0.308967	-0.631861
9940.ENSOARP00000009686	TNFAIP6	-0.311148	-0.0377793	-0.195491	-0.147861	0.317228	0.521692	0.684116	0.278665	0.351636	0.151577	-0.0638711	-0.17379
9940.ENSOARP00000009704	ATOX1	-0.311148	0.0158634	-0.447397	-0.553503	-1.14933	-0.396486	-0.310829	-0.915373	-0.752331	-0.564176	-0.518997	3.21596
9940.ENSOARP00000009707	STARD3NL	-0.311148	-1.07828	-0.497778	-0.502798	-1.11598	-0.396486	-0.310829	-0.681875	-0.451892	-0.40184	-0.459126	-0.906721
9940.ENSOARP00000009711	FRMD3	-0.311148	-1.07828	-0.548159	-0.654913	-1.20012	-0.702545	-3.29566	-2.91129	-3.30904	-0.564176	-0.518997	-0.906721
9940.ENSOARP00000009752	CYP1B1	-0.311148	0.569247	-0.397016	-0.401387	-0.725958	-0.396486	0.115576	-0.262579	-0.0123688	-0.486119	-0.482902	0.330085
9940.ENSOARP00000009762	NUP205	-0.311148	-0.0417962	-0.14511	0.0549603	1.088	-0.0904265	0.115576	0.590631	0.516792	-0.0403894	0.0105444	-0.363062
9940.ENSOARP00000009769	NMI	-0.311148	-1.07828	-0.548159	-0.654913	-1.20012	-0.702545	-3.29566	-2.91129	-3.30904	-0.564176	-0.518997	-0.906721
9940.ENSOARP00000009846	PVR	-0.311148	0.0158634	-0.447397	-0.553503	-0.603233	-0.396486	-0.310829	-0.126978	0.0957422	-0.564176	-0.518997	3.21596
9940.ENSOARP00000009850	SIGMAR1	-0.311148	0.950077	-0.245872	-0.147861	0.383207	0.215632	0.115576	0.127952	0.260905	-0.213442	-0.29263	0.284282
9940.ENSOARP00000009862	LOC101105036	-0.311148	1.3966	0.30832	0.207076	1.51139	-0.396486	0.684116	0.702484	0.559711	-0.544976	-0.454345	1.70026
9940.ENSOARP00000009868	KCNMA1	-0.311148	0.0158634	-0.447397	-0.350682	-0.430069	1.13381	0.115576	0.169345	0.285897	0.809155	0.652855	-0.631861
9940.ENSOARP00000009869	ACADSB	-0.311148	0.0922926	-0.195491	-0.147861	0.453507	-0.0904265	0.684116	0.230373	0.332076	-0.134301	-0.222099	-0.0821835
9940.ENSOARP00000009878	CDA	-0.311148	0.442978	-0.245872	-0.198566	0.66056	-0.0904265	0.115576	0.455646	0.453227	-0.207587	-0.145459	0.123951
9940.ENSOARP00000009880	USP1	-0.309699	1.54185	1.26556	1.22118	1.74309	0.215632	0.684116	1.10401	0.721068	0.0694467	0.252087	1.11129
9940.ENSOARP00000009951	SLC7A2	-0.311148	-0.0679955	-0.346635	-0.147861	0.0342658	0.521692	0.115576	0.31726	0.377169	0.640436	0.34387	-0.540255
9940.ENSOARP00000009966	CKAP2	3.24417	2.40561	2.47471	2.43811	1.75436	-0.0904265	0.684116	1.24433	0.74226	-0.141227	0.228345	1.42045
9940.ENSOARP00000009980	ADD3	-0.311148	0.0200937	-0.397016	-0.249271	-0.431637	0.215632	0.115576	0.0459143	0.221786	0.418184	-0.0765559	-0.612237
9940.ENSOARP00000009994	SLC29A1	-0.311148	0.0158634	-0.447397	-0.401387	-0.853772	-0.0904265	-0.310829	-0.240013	0.00447096	-0.0243254	-0.173851	-0.494452
9940.ENSOARP00000009995	PRKAA1	-0.311148	-0.399556	-0.0947289	-0.0971555	0.419951	-0.396486	0.684116	0.530086	0.520599	0.650878	0.11355	-0.307076
9940.ENSOARP00000009998	KIF24	-0.311111	1.47388	0.257939	0.257781	1.42718	-0.0904265	0.684116	0.661284	0.536898	0.403811	1.11389	1.24895
9940.ENSOARP00000010005	DOCK7	-0.311148	-0.0679955	-0.346635	-0.350682	0.0734816	-0.0904265	0.684116	0.458155	0.483653	-0.195643	-0.294423	-0.0821835
9940.ENSOARP00000010022	DKK3	-0.311148	-1.07828	-0.497778	-0.401387	-0.937416	-0.0904265	-0.310829	-0.388699	-0.135153	-0.34717	-0.445213	-0.906721
9940.ENSOARP00000010025	FABP4	-0.311148	0.322824	0.157177	0.156371	1.10327	1.13381	0.684116	0.575845	0.517339	1.14473	0.554631	0.295743
9940.ENSOARP00000010050	TYMS	3.24417	1.66858	3.63348	3.75644	1.75436	2.6641	0.684116	1.64535	0.878624	8.99034	10.2086	0.651531
9940.ENSOARP00000010054	ATP1B1	-0.311148	-1.07828	-0.497778	-0.401387	-0.919104	-0.0904265	0.115576	-0.295167	-0.0433348	-0.0458802	-0.130217	-0.906721
9940.ENSOARP00000010068	KNTC1	3.24417	2.29502	2.72662	2.69163	1.75436	-0.396486	0.115576	1.34253	0.774313	0.443319	1.14046	1.29591
9940.ENSOARP00000010074	NT5DC1	-0.311148	0.0158634	-0.447397	-0.502798	-0.592752	-0.396486	0.115576	-0.182374	0.0511963	-0.523956	-0.490573	0.467494
9940.ENSOARP00000010077	SLITRK2	-0.311148	-1.07828	-0.497778	-0.502798	-0.443834	-0.396486	0.115576	0.107232	0.253845	-0.365349	-0.328526	-0.906721
9940.ENSOARP00000010079	TAPBP	-0.311148	0.268755	-0.346635	-0.350682	-0.169848	-0.396486	0.115576	0.270994	0.361956	-0.393226	-0.421404	0.192676
9940.ENSOARP00000010080	PLA2G2F	-0.311148	0.0158634	-0.447397	-0.502798	-0.795823	-0.396486	0.115576	-0.2455	0.00664424	-0.54532	-0.511426	0.467494
9940.ENSOARP00000010094	TOMM40	-0.311148	0.533698	-0.0947289	-0.0971555	0.93783	-0.396486	0.115576	0.541495	0.503753	-0.242206	-0.284527	0.517461
9940.ENSOARP00000010124	DAB2	-0.311148	-1.07828	-0.497778	-0.553503	-1.01624	-0.396486	0.115576	-0.367846	-0.0954934	-0.555791	-0.508803	-0.906721
9940.ENSOARP00000010129	APOE	-0.311148	-0.242681	0.358701	0.359192	1.01747	0.521692	0.684116	0.603199	0.520599	1.02483	0.537728	-0.190693
9940.ENSOARP00000010180	ARHGAP19	-0.311148	0.0158634	-0.447397	-0.452092	-0.839091	-0.396486	-0.310829	-0.303248	-0.0482278	-0.499378	-0.484297	-0.219593
9940.ENSOARP00000010185	GXYLT2	-0.311148	0.0158634	-0.447397	-0.553503	-0.698977	-0.396486	0.115576	0.0658629	0.228852	-0.564176	-0.518997	3.21596
9940.ENSOARP00000010200	MPHOSPH6	-0.311148	0.0158634	-0.447397	-0.502798	-0.428084	-0.396486	0.115576	-0.137146	0.093569	-0.552268	-0.511659	0.467494
9940.ENSOARP00000010221	MAL2	-0.311148	-1.07828	-0.497778	-0.553503	-0.78383	0.215632	0.115576	-0.0118813	0.169087	-0.424804	-0.360968	-0.906721
9940.ENSOARP00000010274	MIS18BP1	-0.311148	1.3929	-0.195491	-0.249271	0.673634	-0.396486	0.684116	0.348739	0.395642	-0.529671	-0.478187	1.89081
9940.ENSOARP00000010293	HS6ST2	-0.311148	0.0158634	-0.447397	-0.502798	-0.892405	-0.396486	-0.310829	-0.403003	-0.143846	-0.478883	-0.489809	0.467494
9940.ENSOARP00000010311	NDC80	3.24417	2.12897	3.63348	3.55362	1.75436	-0.0904265	0.684116	1.50217	0.824838	0.516409	1.60691	1.09344
9940.ENSOARP00000010319	EIF4E3	-0.311148	0.0158634	-0.447397	-0.452092	-0.146005	-0.396486	0.115576	0.208278	0.315777	-0.546283	-0.502361	0.467494
9940.ENSOARP00000010326	MSR1	-0.311148	-0.0641207	-0.245872	-0.350682	0.127583	-0.396486	0.684116	0.286263	0.377709	-0.515771	-0.485027	0.742354
9940.ENSOARP00000010356	RGS2	-0.311148	0.268755	-0.346635	-0.350682	-0.593002	-0.0904265	0.684116	-0.0112542	0.188106	-0.0575675	-0.263342	0.192676
9940.ENSOARP00000010381	CHRNA2	-0.311148	0.569247	-0.397016	-0.502798	-1.17606	-0.396486	-0.642305	-0.987445	-0.881088	-0.564176	-0.518997	3.21596
9940.ENSOARP00000010402	RICTOR	-0.311148	-0.156476	-0.296253	-0.350682	-0.599046	0.827751	0.115576	-0.000254747	0.2006	-0.206284	-0.374849	0.192676
9940.ENSOARP00000010411	CHAF1A	-0.307467	1.68728	0.812132	0.714129	1.72166	-0.0904265	0.684116	0.90173	0.641209	-0.51076	-0.379796	1.57159
9940.ENSOARP00000010456	NPNT	-0.311148	0.0158634	-0.447397	-0.502798	-0.968923	-0.396486	0.115576	-0.418212	-0.143846	-0.536401	-0.508338	0.467494
9940.ENSOARP00000010474	DPYSL2	-0.311148	0.364025	-0.0947289	-0.198566	0.247363	-0.396486	0.115576	0.209194	0.333163	-0.288425	-0.304152	1.04009
9940.ENSOARP00000010489	CKM	-0.311148	0.0158634	-0.447397	-0.502798	-0.653429	-0.396486	0.115576	-0.160809	0.0875956	-0.529736	-0.505814	0.467494
9940.ENSOARP00000010520	SUGP2	-0.311148	-1.07828	-0.548159	-0.654913	-1.20012	-0.702545	-3.29566	-2.91129	-3.30904	-0.564176	-0.518997	-0.906721
9940.ENSOARP00000010525	ZMIZ1	-0.311148	0.612011	-0.245872	-0.249271	0.701594	-0.396486	0.684116	0.673104	0.568404	-0.407748	-0.379929	0.565655
9940.ENSOARP00000010529	REV3L	3.24417	1.94348	1.92052	1.93106	1.75436	1.13381	0.684116	1.17763	0.728134	1.18266	1.64539	1.14654
9940.ENSOARP00000010543	PSMB3	-0.311148	0.533698	-0.0947289	-0.0971555	1.07795	-0.0904265	0.684116	0.657063	0.561344	-0.128616	-0.193774	0.517461
9940.ENSOARP00000010545	MITF	-0.311148	-1.07828	-0.497778	-0.350682	-0.275696	0.215632	0.115576	0.213609	0.336423	0.249422	0.0377072	-0.906721
9940.ENSOARP00000010559	RAD51AP1	3.24417	1.95656	3.0289	2.99587	1.75436	-0.0904265	0.684116	1.41014	0.804739	0.281498	0.913558	1.02558
9940.ENSOARP00000010565	OSMR	-0.311148	0.534836	-0.296253	-0.401387	-0.0840795	-0.396486	0.684116	0.262117	0.361956	-0.504379	-0.360537	1.97916
9940.ENSOARP00000010566	CDCA2	3.24417	2.61264	2.32357	2.23529	1.75436	-0.396486	0.684116	1.23336	0.746607	-0.401454	-0.0983393	1.68418
9940.ENSOARP00000010574	PPIF	-0.311148	0.0739496	-0.296253	-0.401387	0.099713	-0.396486	0.115576	0.0259415	0.192993	-0.557898	-0.513319	1.15462
9940.ENSOARP00000010579	LOC101119959	-0.311148	-1.07828	-0.548159	-0.654913	-1.20012	-0.702545	-3.29566	-2.91129	-3.30904	-0.564176	-0.518997	-0.906721
9940.ENSOARP00000010588	CALR	-0.311148	0.0246439	-0.0947289	0.105666	0.911368	0.215632	0.684116	0.746723	0.608064	1.64253	0.551343	-0.278506
9940.ENSOARP00000010616	PGM2L1	-0.311148	0.364025	-0.0947289	0.00425499	0.470775	0.827751	0.115576	0.34377	0.402702	0.274647	-0.168205	-0.00818133
9940.ENSOARP00000010630	MBOAT1	-0.311148	0.0158634	-0.447397	-0.401387	-0.424031	0.215632	0.115576	-0.0152826	0.188106	-0.377442	-0.425322	-0.494452
9940.ENSOARP00000010632	PROM1	-0.311148	-1.07828	-0.497778	-0.604208	-0.902227	-0.396486	0.115576	-0.217978	0.0365236	-0.564176	-0.518997	-0.906721
9940.ENSOARP00000010635	FRMD4B	-0.311148	-1.07828	-0.497778	-0.553503	-1.0093	-0.396486	0.115576	-0.365699	-0.0938604	-0.509244	-0.497779	-0.906721
9940.ENSOARP00000010678	FLVCR1	-0.311148	-1.07828	-0.548159	-0.654913	-1.20012	-0.702545	-3.29566	-2.91129	-3.30904	-0.564176	-0.518997	-0.906721
9940.ENSOARP00000010680	NEFM	-0.311148	-1.07828	-0.497778	-0.604208	-1.09789	-0.396486	-0.310829	-0.637563	-0.37746	-0.564176	-0.518997	-0.906721
9940.ENSOARP00000010683	GSTCD	-0.311148	0.569247	-0.397016	-0.249271	-0.780642	0.215632	0.115576	-0.162787	0.0582564	0.202492	-0.033919	-0.317754
9940.ENSOARP00000010691	TRPC4	-0.311148	-1.07828	-0.497778	-0.452092	-1.00542	-0.396486	0.115576	-0.444071	-0.182965	-0.360714	-0.468889	-0.906721
9940.ENSOARP00000010698	FBXO32	-0.311148	-1.07828	-0.497778	-0.452092	-0.883122	0.215632	0.115576	-0.29179	-0.0476814	-0.401321	-0.453747	-0.906721
9940.ENSOARP00000010701	FOSB	-0.311148	0.569247	-0.397016	-0.350682	-0.0256944	-0.0904265	0.115576	0.270078	0.342396	-0.0278563	0.0489309	-0.0821835
9940.ENSOARP00000010717	FARSA	-0.311148	0.0158634	-0.447397	-0.299977	0.488036	-0.0904265	0.115576	0.553822	0.507013	-0.398857	-0.376343	-0.710398
9940.ENSOARP00000010751	EMC1	-0.311148	-1.07828	-0.497778	-0.553503	-1.14075	-0.396486	-0.310829	-0.715838	-0.477425	-0.52854	-0.504353	-0.906721
9940.ENSOARP00000010770	STC1	-0.311148	-1.07828	-0.497778	-0.401387	-0.705597	-0.0904265	0.115576	-0.19938	0.0310967	-0.289689	-0.359341	-0.906721
9940.ENSOARP00000010773	POSTN	-0.311148	0.482473	0.0564145	-0.0464503	0.858291	-0.396486	0.684116	0.437724	0.446167	-0.246368	-0.267426	0.967246
9940.ENSOARP00000010846	SLC6A4	-0.311148	0.0158634	-0.447397	-0.553503	-0.565208	-0.396486	0.115576	-0.228278	0.0359834	-0.564176	-0.518997	3.21596
9940.ENSOARP00000010863	LOXL2	-0.311148	0.273945	-0.245872	-0.299977	0.221221	0.215632	0.115576	0.0087186	0.18104	-0.258679	-0.363226	0.663816
9940.ENSOARP00000010898	CHMP7	-0.311148	-1.07828	-0.497778	-0.553503	-0.68849	-0.396486	0.115576	0.0582646	0.222332	-0.558748	-0.514548	-0.906721
9940.ENSOARP00000010922	AK4	-0.311148	0.12809	0.00603341	0.105666	1.03036	1.13381	0.684116	0.772558	0.626536	1.19747	0.584184	-0.0821835
9940.ENSOARP00000010942	CTTNBP2	-0.311148	-1.07828	-0.497778	-0.553503	-1.1318	-0.396486	-0.310829	-0.788408	-0.573589	-0.537896	-0.505848	-0.906721
9940.ENSOARP00000010949	GEMIN5	-0.311148	-0.314702	-0.0947289	-0.0464503	1.13603	-0.0904265	0.115576	0.500464	0.450514	-0.435577	-0.408287	-0.344551
9940.ENSOARP00000010958	NFE2L3	-0.311148	-1.07828	-0.497778	-0.502798	-0.608438	-0.396486	0.115576	-0.0959697	0.134861	-0.351856	-0.396964	-0.906721
9940.ENSOARP00000010968	POLD3	-0.310834	1.81792	0.560226	0.460602	1.63973	-0.396486	0.684116	0.816797	0.60915	-0.482602	-0.396599	1.87741
9940.ENSOARP00000011011	SNAP25	-0.311148	0.0158634	-0.447397	-0.0971555	0.0451374	2.05199	0.684116	0.431983	0.450514	0.968104	0.443821	-0.681828
9940.ENSOARP00000011025	PRXL2A	-0.311148	-1.07828	-0.497778	-0.604208	-0.804159	-0.396486	0.115576	0.0574204	0.220159	-0.564176	-0.518997	-0.906721
9940.ENSOARP00000011029	SLC38A3	-0.311148	0.0158634	-0.447397	-0.452092	-0.811195	-0.396486	0.115576	-0.323872	-0.0732205	-0.440032	-0.476294	-0.219593
9940.ENSOARP00000011031	DNAJC6	-0.311148	-0.156476	-0.296253	0.257781	0.89065	1.13381	0.684116	0.613499	0.545045	2.28657	0.979838	-0.691145
9940.ENSOARP00000011035	MX1	-0.311148	0.465552	0.106796	0.105666	0.837976	-0.396486	0.684116	0.468624	0.456487	0.360052	0.377076	0.428246
9940.ENSOARP00000011087	EOGT	-0.311148	-1.07828	-0.497778	-0.604208	-1.11533	-0.396486	-0.310829	-0.520886	-0.237837	-0.564176	-0.518997	-0.906721
9940.ENSOARP00000011102	CCND2	-0.311148	0.668178	0.459464	0.359192	1.51575	-0.396486	0.684116	0.928577	0.676522	-0.0545832	0.0969805	0.829136
9940.ENSOARP00000011107	RUNX2	-0.311148	-0.234789	0.610607	0.764834	1.52901	4.50046	0.684116	1.05403	0.719981	3.11401	2.16129	-0.372297
9940.ENSOARP00000011127	RFXAP	-0.311148	-1.07828	-0.497778	-0.553503	-0.686402	-0.396486	0.115576	-0.0129187	0.18756	-0.562269	-0.515743	-0.906721
9940.ENSOARP00000011131	CRCP	-0.311148	0.569247	-0.397016	-0.502798	-0.311967	-0.396486	0.115576	0.00592048	0.182673	-0.564176	-0.518997	3.21596
9940.ENSOARP00000011134	HMGB2	-0.311148	-1.07828	-0.497778	-0.604208	-0.793326	-0.396486	0.115576	-0.0136422	0.172893	-0.564176	-0.518997	-0.906721
9940.ENSOARP00000011138	PHYHIP	-0.311148	-1.07828	-0.497778	-0.502798	-0.660081	-0.0904265	0.115576	-0.189683	0.0517366	-0.493096	-0.489211	-0.906721
9940.ENSOARP00000011148	TMX2	-0.311148	-1.07828	-0.497778	-0.553503	-0.83831	-0.396486	0.115576	-0.201816	0.0539098	-0.551489	-0.514116	-0.906721
9940.ENSOARP00000011154	LEPR	-0.311148	0.0618631	-0.14511	-0.198566	0.442719	-0.396486	0.684116	0.46626	0.475506	-0.175479	-0.128956	0.353007
9940.ENSOARP00000011170	BMP1	-0.311148	-0.0377793	0.0564145	0.0549603	0.748935	0.215632	0.115576	0.502491	0.479853	0.478438	0.173289	-0.000636818
9940.ENSOARP00000011210	REEP4	-0.311148	0.569247	-0.397016	-0.350682	-0.467709	-0.0904265	0.684116	0.0140736	0.194626	-0.322144	-0.315177	-0.0821835
9940.ENSOARP00000011264	ENPP4	-0.311148	-1.07828	-0.497778	-0.401387	-0.561891	-0.0904265	0.115576	-0.0176223	0.184846	-0.363097	-0.430204	-0.906721
9940.ENSOARP00000011276	DECR1	-0.311148	0.605506	-0.346635	-0.249271	0.0613808	0.215632	0.115576	0.167753	0.301651	-0.0215733	-0.223162	-0.170533
9940.ENSOARP00000011298	JAG1	-0.311148	0.104912	-0.245872	-0.249271	0.0930031	0.827751	0.115576	0.363959	0.418461	0.228294	-0.0692837	0.123951
9940.ENSOARP00000011348	PPP5C	-0.311148	0.942257	-0.346635	-0.249271	0.393777	-0.0904265	0.684116	0.34266	0.407595	-0.401568	-0.407524	0.123951
9940.ENSOARP00000011387	MCM6	3.24417	2.24386	3.18005	3.09728	1.75436	-0.396486	0.684116	1.43226	0.804739	-0.0847203	0.812777	1.24087
9940.ENSOARP00000011413	POLE	3.24417	1.81693	2.67623	2.59022	1.75436	0.827751	0.684116	1.33348	0.774313	0.45783	1.01215	1.05238
9940.ENSOARP00000011442	MID1	-0.311148	-1.07828	-0.497778	-0.604208	-0.82224	-0.396486	0.115576	-0.0763106	0.144101	-0.564176	-0.518997	-0.906721
9940.ENSOARP00000011447	CDK2	3.24417	1.42028	3.12966	3.09728	1.75436	0.215632	1.48017	1.57359	0.873737	2.28435	3.5605	0.671526
9940.ENSOARP00000011460	SLC25A19	-0.311148	-1.07828	-0.497778	-0.452092	-0.227126	-0.396486	0.115576	0.177281	0.32447	-0.496008	-0.475231	-0.906721
9940.ENSOARP00000011471	S1PR1	-0.311148	0.0158634	-0.447397	-0.553503	-0.592873	-0.396486	0.115576	0.0622206	0.241345	-0.564176	-0.518997	3.21596
9940.ENSOARP00000011544	W5PM69_SHEEP	-0.311148	-1.07828	-0.497778	-0.553503	-0.95138	-0.396486	-0.310829	-0.434663	-0.176445	-0.551715	-0.515112	-0.906721
9940.ENSOARP00000011558	FAM83A	-0.311148	0.0158634	-0.447397	-0.350682	-0.391557	0.215632	0.115576	0.192985	0.315777	0.290591	0.140946	-0.631861
9940.ENSOARP00000011567	SLC35F2	-0.311148	-1.07828	-0.497778	-0.553503	-0.993253	-0.396486	0.115576	-0.373008	-0.10038	-0.560033	-0.51581	-0.906721
9940.ENSOARP00000011570	BTBD3	-0.311148	-1.07828	-0.497778	-0.452092	-0.375371	-0.0904265	0.115576	0.0514382	0.228852	-0.299812	-0.35612	-0.906721
9940.ENSOARP00000011626	TPMT	-0.311148	-1.07828	-0.497778	-0.604208	-0.965715	-0.396486	-0.310829	-0.494762	-0.212298	-0.564176	-0.518997	-0.906721
9940.ENSOARP00000011629	DTL	3.24417	1.89776	2.37395	2.43811	1.75168	-0.396486	0.684116	1.30799	0.77268	0.576063	1.04366	0.969885
9940.ENSOARP00000011645	PLP2	-0.311148	-1.07828	-0.548159	-0.654913	-1.20012	-0.702545	-3.29566	-2.91129	-3.30904	-0.564176	-0.518997	-0.906721
9940.ENSOARP00000011647	TACR3	-0.311148	0.0158634	-0.447397	-0.452092	-0.937038	0.215632	0.115576	-0.364879	-0.101467	0.373548	0.0167871	-0.219593
9940.ENSOARP00000011653	SPTLC3	-0.311148	0.0200937	-0.397016	-0.350682	-0.16262	-0.0904265	0.115576	-0.0661071	0.132148	0.0719505	-0.185639	-0.357043
9940.ENSOARP00000011673	PDPN	-0.311148	-1.07828	-0.497778	-0.604208	-0.897137	-0.396486	0.115576	-0.29425	-0.0221485	-0.564176	-0.518997	-0.906721
9940.ENSOARP00000011732	SKP2	-0.311144	1.33948	0.761751	0.663423	1.67805	-0.396486	0.684116	0.990884	0.689015	-0.276958	-0.0794117	1.28783
9940.ENSOARP00000011734	SAE1	-0.311148	-0.0679955	-0.346635	-0.249271	0.309321	-0.0904265	0.115576	0.291763	0.375542	-0.30645	-0.324641	-0.465016
9940.ENSOARP00000011748	AEN	-0.311148	0.0200937	-0.397016	-0.401387	0.0650174	-0.0904265	0.684116	0.399225	0.439647	-0.450408	-0.436945	-0.0821835
9940.ENSOARP00000011770	RHNO1	-0.311148	1.33329	-0.0443477	-0.0971555	1.13046	-0.396486	0.115576	0.584215	0.515706	-0.479788	-0.41111	1.64184
9940.ENSOARP00000011788	POLR2E	-0.311148	-0.117301	1.9709	1.93106	1.74888	3.27622	0.684116	1.16733	0.721068	3.11657	3.05553	-0.23093
9940.ENSOARP00000011810	RGS4	-0.311148	0.605506	-0.346635	-0.401387	-0.874222	-0.0904265	0.115576	-0.329999	-0.0797341	-0.396324	-0.397462	1.15462
9940.ENSOARP00000011818	COL15A1	-0.311148	0.0158634	-0.447397	-0.553503	-0.63878	-0.396486	0.115576	-0.234308	0.00719066	-0.564176	-0.518997	3.21596
9940.ENSOARP00000011825	N4BP2L1	-0.311148	-1.07828	-0.497778	-0.553503	-0.694675	-0.396486	0.115576	-0.0992986	0.117475	-0.536274	-0.509069	-0.906721
9940.ENSOARP00000011842	GALNT12	-0.311148	0.0158634	-0.447397	-0.502798	-0.888461	-0.396486	0.115576	-0.329927	-0.0618077	-0.516795	-0.494657	0.467494
9940.ENSOARP00000011897	PDP2	-0.311148	0.0158634	-0.447397	-0.452092	-0.55748	-0.396486	0.115576	-0.0980925	0.126715	-0.476333	-0.478917	-0.219593
9940.ENSOARP00000011905	TGFA	-0.311148	0.0158634	-0.447397	-0.401387	-0.318049	0.521692	0.684116	0.213488	0.329357	-0.270393	-0.334138	-0.494452
9940.ENSOARP00000011923	CLEC3B	-0.311148	-1.07828	-0.497778	-0.502798	-0.781782	-0.396486	0.115576	-0.201575	0.0479364	-0.448043	-0.466432	-0.906721
9940.ENSOARP00000011983	C1orf112	-0.311148	0.569247	-0.397016	-0.452092	-0.0905269	0.215632	0.115576	0.155789	0.272858	-0.0798561	0.0907377	1.15462
9940.ENSOARP00000011995	NUF2	3.24417	2.00971	4.48995	4.46632	1.75436	2.35805	0.684116	1.66021	0.863957	1.96918	2.933	0.874609
9940.ENSOARP00000012046	NT5C	-0.311148	0.0253548	0.207558	0.105666	1.18642	-0.396486	0.115576	0.609712	0.533638	-0.106521	-0.082367	0.310461
9940.ENSOARP00000012067	MFGE8	-0.311148	-1.07828	-0.497778	-0.604208	-0.847792	-0.396486	-0.310829	-0.434735	-0.153625	-0.564176	-0.518997	-0.906721
9940.ENSOARP00000012077	TMOD1	-0.311148	0.0200937	-0.397016	-0.249271	-0.563294	-0.396486	0.115576	-0.0349659	0.163654	-0.0538093	-0.306211	-0.465016
9940.ENSOARP00000012108	EXOSC7	-0.311148	0.872653	-0.195491	0.00425499	0.901124	0.521692	0.684116	0.560817	0.511359	0.531464	0.227548	-0.113887
9940.ENSOARP00000012138	BLOC1S1	-0.311148	0.0158634	-0.447397	-0.401387	-0.468529	-0.396486	0.115576	0.0151832	0.208746	-0.436979	-0.464937	-0.494452
9940.ENSOARP00000012166	WDR76	3.24417	2.31073	1.51747	1.424	1.74865	-0.396486	0.684116	1.08713	0.704774	-0.45418	-0.259689	1.73782
9940.ENSOARP00000012167	NAGK	-0.311148	0.0158634	-0.447397	-0.0971555	0.446009	2.05199	0.684116	0.590028	0.522772	1.29158	0.647708	-0.83177
9940.ENSOARP00000012171	FKBP4	-0.311148	0.0158634	-0.447397	-0.502798	-0.456876	-0.396486	0.115576	-0.0130633	0.196799	-0.557398	-0.512688	0.467494
9940.ENSOARP00000012178	W5PP02_SHEEP	-0.311148	-1.07828	-0.497778	-0.502798	-1.04367	-0.396486	-0.310829	-0.506003	-0.241097	-0.487829	-0.495321	-0.906721
9940.ENSOARP00000012184	FANCI	-0.311139	1.18519	1.56785	1.47471	1.74902	-0.0904265	0.684116	1.10688	0.711294	-0.195654	0.174385	0.845792
9940.ENSOARP00000012200	WLS	-0.311148	0.0158634	-0.447397	-0.502798	-0.826747	-0.0904265	0.115576	-0.262458	-0.00693562	-0.482847	-0.457798	0.467494
9940.ENSOARP00000012254	GINS2	3.24417	2.24074	2.37395	2.3367	1.75436	-0.0904265	0.684116	1.28249	0.76562	-0.0153352	0.474304	1.33173
9940.ENSOARP00000012266	ADM	-0.311148	-1.07828	-0.497778	-0.553503	-0.93205	-0.396486	0.115576	-0.273482	-0.0129152	-0.538945	-0.5097	-0.906721
9940.ENSOARP00000012293	NEK2	3.24417	2.1187	3.0289	3.14798	1.75436	1.13381	0.684116	1.45202	0.813972	1.83281	2.37935	0.968153
9940.ENSOARP00000012338	DYSF	-0.311148	-1.07828	-0.497778	-0.502798	-0.640137	-0.0904265	0.115576	0.0387019	0.202773	-0.428336	-0.440796	-0.906721
9940.ENSOARP00000012347	RHCG	-0.311148	-1.07828	-0.497778	-0.553503	-0.754564	-0.396486	0.115576	-0.127376	0.106068	-0.523375	-0.484031	-0.906721
9940.ENSOARP00000012374	COQ7	-0.311148	0.942257	-0.346635	-0.401387	-0.218751	-0.396486	0.115576	-0.0649251	0.135948	-0.514431	-0.492897	1.56689
9940.ENSOARP00000012375	MELK	3.24417	2.51218	3.38157	3.3508	1.75436	0.215632	0.684116	1.4608	0.816145	0.535299	1.043	1.31854
9940.ENSOARP00000012412	TICRR	-0.310086	1.08374	1.26556	1.22118	1.74262	-0.0904265	0.684116	0.944449	0.633603	0.0566401	0.439969	0.758432
9940.ENSOARP00000012429	GPM6B	-0.311148	-1.07828	-0.548159	-0.654913	-1.20012	-0.702545	-3.29566	-2.91129	-3.30904	-0.564176	-0.518997	-0.906721
9940.ENSOARP00000012436	LYPD1	-0.311148	-1.07828	-0.497778	-0.553503	-1.01713	-0.396486	0.115576	-0.443805	-0.165578	-0.48322	-0.494292	-0.906721
9940.ENSOARP00000012454	CLEC2L	-0.311148	0.0158634	-0.447397	-0.553503	-0.91048	-0.396486	0.115576	-0.310605	-0.0422482	-0.564176	-0.518997	3.21596
9940.ENSOARP00000012467	SPR	-0.311148	0.0158634	-0.447397	-0.452092	-0.40677	-0.396486	0.115576	0.0259174	0.215813	-0.387307	-0.416987	-0.219593
9940.ENSOARP00000012473	TNFRSF21	-0.311148	-1.07828	-0.497778	-0.502798	-0.933945	-0.396486	0.115576	-0.282431	-0.0210619	-0.43884	-0.476991	-0.906721
9940.ENSOARP00000012488	CXCR5	-0.311148	-0.0528518	0.00603341	-0.0971555	0.532899	0.215632	0.684116	0.38234	0.417915	-0.19824	-0.179761	0.36756
9940.ENSOARP00000012490	CHEK1	3.24417	1.99595	3.18005	3.09728	1.75436	0.215632	0.684116	1.4586	0.821578	-0.061421	0.762037	1.08058
9940.ENSOARP00000012522	SBF2	-0.311148	0.0200937	-0.397016	-0.350682	-0.0612223	-0.0904265	0.115576	0.16826	0.284264	-0.383592	-0.350708	-0.357043
9940.ENSOARP00000012526	GAMT	-0.311148	0.0200937	-0.397016	-0.299977	0.206175	-0.396486	0.115576	0.284334	0.360329	-0.209847	-0.274665	-0.317754
9940.ENSOARP00000012535	B3GLCT	-0.311148	0.0158634	-0.447397	-0.350682	-0.0116919	0.215632	0.115576	0.275384	0.365216	0.0159103	-0.139615	-0.631861
9940.ENSOARP00000012572	HINT2	-0.311148	-1.07828	-0.497778	-0.452092	-0.357387	-0.396486	0.115576	-0.0427331	0.16094	-0.502599	-0.487883	-0.906721
9940.ENSOARP00000012574	RAI14	-0.311148	0.0158634	-0.447397	-0.502798	-0.849214	-0.396486	-0.310829	-0.414751	-0.157426	-0.526308	-0.503424	0.467494
9940.ENSOARP00000012577	FAM8A1	-0.311148	-1.07828	-0.497778	-0.502798	-0.802398	-0.396486	0.115576	-0.299364	-0.0395347	-0.520602	-0.50256	-0.906721
9940.ENSOARP00000012579	RFC2	3.24417	1.82638	2.42433	2.48881	1.75436	0.215632	0.684116	1.24264	0.737914	0.601071	1.09912	0.918062
9940.ENSOARP00000012580	ICOSLG	-0.311148	0.569247	-0.397016	-0.452092	-0.327525	-0.0904265	0.684116	0.155741	0.294591	-0.354111	-0.448367	1.15462
9940.ENSOARP00000012589	HIPK2	-0.311148	-1.07828	-0.497778	-0.452092	-0.402678	0.215632	0.115576	0.430222	0.449967	0.343854	0.0801117	-0.906721
9940.ENSOARP00000012602	HSPH1	-0.311148	0.194352	-0.0947289	-0.147861	0.585157	-0.0904265	0.115576	0.370882	0.426608	-0.342558	-0.354692	0.467494
9940.ENSOARP00000012608	CDCA7L	-0.311148	-1.07828	-0.548159	-0.654913	-1.20012	-0.702545	-3.29566	-2.91129	-3.30904	-0.564176	-0.518997	-0.906721
9940.ENSOARP00000012665	C1QTNF3	-0.311148	-1.07828	-0.497778	-0.604208	-1.04161	-0.396486	-0.642305	-0.730717	-0.492637	-0.564176	-0.518997	-0.906721
9940.ENSOARP00000012693	ISYNA1	-0.311148	-1.07828	-0.497778	-0.452092	-0.805407	0.521692	0.115576	-0.126436	0.102808	0.0783793	-0.068354	-0.906721
9940.ENSOARP00000012742	DPP10	-0.311148	-1.07828	-0.497778	-0.553503	-1.07737	-0.396486	0.115576	-0.536481	-0.266629	-0.536632	-0.511327	-0.906721
9940.ENSOARP00000012761	CA9	-0.311148	-1.07828	-0.497778	-0.553503	-1.10723	-0.396486	-0.310829	-0.691403	-0.441566	-0.555142	-0.51654	-0.906721
9940.ENSOARP00000012775	TBXAS1	-0.311148	0.0158634	-0.447397	-0.452092	-0.780572	-0.396486	0.115576	-0.250132	-0.00150244	-0.476808	-0.476726	0.467494
9940.ENSOARP00000012776	ARHGEF39	-0.311148	-1.07828	-0.548159	-0.654913	-1.20012	-0.702545	-3.29566	-2.91129	-3.30904	-0.564176	-0.518997	-0.906721
9940.ENSOARP00000012789	NRM	-0.311148	-1.07828	-0.548159	-0.654913	-1.20012	-0.702545	-3.29566	-2.91129	-3.30904	-0.564176	-0.518997	-0.906721
9940.ENSOARP00000012802	RBM24	-0.311148	-1.07828	-0.497778	-0.502798	-0.696909	-0.396486	0.115576	0.0585058	0.215813	-0.322316	-0.232626	-0.906721
9940.ENSOARP00000012804	SIT1	-0.311148	-1.07828	-0.548159	-0.654913	-1.20012	-0.702545	-3.29566	-2.91129	-3.30904	-0.564176	-0.518997	-0.906721
9940.ENSOARP00000012816	FDXR	-0.311148	0.165522	-0.14511	0.257781	1.05995	2.35805	0.684116	0.678676	0.558625	1.9618	1.55965	-0.340882
9940.ENSOARP00000012823	NME4	-0.311148	-0.0970741	0.610607	0.612718	1.47474	1.43987	0.115576	0.850833	0.638489	1.00533	0.747559	-0.12341
9940.ENSOARP00000012841	MIEN1	-0.311148	-1.07828	-0.497778	-0.553503	-0.954139	-0.396486	0.115576	-0.302235	-0.0362748	-0.530129	-0.497745	-0.906721
9940.ENSOARP00000012857	MMS22L	-0.311148	0.475718	0.30832	0.308487	1.46089	0.521692	0.115576	0.675395	0.539071	0.164344	0.535238	0.395182
9940.ENSOARP00000012882	IDH2	-0.311148	0.109498	-0.0947289	-0.0464503	0.675452	0.521692	0.684116	0.527215	0.507013	0.217148	-0.0340186	-0.0322166
9940.ENSOARP00000012891	IL6	-0.311148	-0.511676	2.47471	2.64093	1.73356	20.7216	1.48017	1.40964	0.824298	14.8066	9.63514	-0.571752
9940.ENSOARP00000012894	ABHD11	-0.311148	-1.07828	-0.497778	-0.553503	-0.438174	-0.396486	0.115576	0.337715	0.388575	-0.563304	-0.514681	-0.906721
9940.ENSOARP00000012944	SKA2	-0.311148	1.40421	-0.0443477	-0.147861	0.993635	-0.396486	0.115576	0.464837	0.439101	-0.558925	-0.510696	2.29982
9940.ENSOARP00000012948	OR4E1	-0.311148	-1.07828	-0.548159	-0.654913	-1.20012	-0.702545	-3.29566	-2.91129	-3.30904	-0.564176	-0.518997	-0.906721
9940.ENSOARP00000012962	TMEM104	-0.311148	-1.07828	-0.497778	-0.604208	-0.853888	-0.396486	0.115576	-0.275822	-0.0156287	-0.564176	-0.518997	-0.906721
9940.ENSOARP00000012978	BPNT1	-0.311148	-1.07828	-0.497778	-0.502798	-0.996947	-0.0904265	-0.310829	-0.396008	-0.130266	-0.0869967	-0.245477	-0.906721
9940.ENSOARP00000012988	UFL1	-0.311148	-1.07828	-0.497778	-0.502798	-0.424716	-0.396486	0.115576	-0.110853	0.0984619	-0.51918	-0.479581	-0.906721
9940.ENSOARP00000013023	NPR3	-0.311148	-1.07828	-0.497778	-0.604208	-1.01929	-0.396486	-0.310829	-0.576656	-0.303575	-0.564176	-0.518997	-0.906721
9940.ENSOARP00000013031	PIR	-0.311148	-1.07828	-0.497778	-0.553503	-0.741202	-0.396486	0.684116	-0.102941	0.136494	-0.43452	-0.462812	-0.906721
9940.ENSOARP00000013059	MRC1	-0.311148	-0.0679955	-0.346635	-0.299977	0.214306	-0.0904265	0.684116	0.560648	0.522225	-0.0771453	-0.116005	-0.121432
9940.ENSOARP00000013080	MPZL1	-0.311148	-1.07828	-0.497778	-0.604208	-1.16568	-0.396486	-0.642305	-0.890765	-0.706692	-0.564176	-0.518997	-0.906721
9940.ENSOARP00000013089	EPHA7	-0.311148	-1.07828	-0.548159	-0.654913	-1.20012	-0.702545	-3.29566	-2.91129	-3.30904	-0.564176	-0.518997	-0.906721
9940.ENSOARP00000013090	PRR11	-0.311148	0.534836	-0.296253	-0.401387	0.31418	-0.396486	0.115576	0.340996	0.383142	-0.563705	-0.51747	1.97916
9940.ENSOARP00000013108	BCAT2	-0.311148	-0.14183	0.0564145	0.156371	0.720142	1.13381	0.115576	0.666615	0.570037	1.94636	1.30138	-0.288318
9940.ENSOARP00000013120	SLC9A3R1	-0.311148	-1.07828	-0.497778	-0.401387	-0.809127	0.215632	0.115576	-0.154682	0.064236	0.210785	-0.0647345	-0.906721
9940.ENSOARP00000013129	RBM3	-0.311148	0.222364	-0.195491	-0.198566	0.605152	-0.396486	0.115576	0.472266	0.457574	-0.271769	-0.325537	0.238479
9940.ENSOARP00000013146	GARNL3	-0.311148	-1.07828	-0.497778	-0.604208	-1.10416	-0.396486	0.115576	-0.419394	-0.137866	-0.564176	-0.518997	-0.906721
9940.ENSOARP00000013182	TLE1	-0.311148	0.0200937	-0.397016	-0.350682	-0.292048	0.521692	0.115576	0.16522	0.291331	-0.211892	-0.323146	-0.357043
9940.ENSOARP00000013215	ATAD5	3.24417	2.09207	2.27318	2.28599	1.75436	1.43987	0.684116	1.21529	0.728134	1.19289	1.55524	1.17833
9940.ENSOARP00000013240	PSAT1	-0.311148	-0.156227	-0.0443477	0.257781	0.928124	2.6641	0.684116	0.763777	0.61241	1.86403	1.08743	-0.529495
9940.ENSOARP00000013241	WEE1	-0.311021	1.78881	0.912894	0.815539	1.72769	-0.396486	0.684116	0.915407	0.643382	-0.51011	-0.370997	1.6014
9940.ENSOARP00000013257	CEP78	-0.311148	0.605506	-0.346635	-0.147861	0.518051	-0.0904265	0.115576	0.543015	0.485826	0.0660597	0.00685845	-0.0821835
9940.ENSOARP00000013281	MRC2	-0.311148	0.0158634	-0.447397	-0.452092	-0.803224	-0.396486	0.115576	-0.185003	0.0511963	-0.464286	-0.451323	-0.219593
9940.ENSOARP00000013312	PORCN	-0.311148	-1.07828	-0.497778	-0.553503	-0.89674	-0.396486	0.115576	-0.426438	-0.160145	-0.536053	-0.508969	-0.906721
9940.ENSOARP00000013319	DYNLL1	-0.311148	0.442978	-0.245872	-0.249271	0.506533	0.521692	0.115576	0.493976	0.4679	-0.2413	-0.253214	0.418434
9940.ENSOARP00000013320	W5PS91_SHEEP	-0.311086	0.488089	2.92814	2.84375	1.75436	1.13381	1.48017	1.52581	0.853091	4.5293	6.38082	0.128362
9940.ENSOARP00000013344	GMPPB	-0.311148	-0.173503	0.00603341	0.0549603	0.582442	-0.396486	0.115576	0.373343	0.411941	0.384958	-0.0442129	-0.227137
9940.ENSOARP00000013346	CDK17	-0.252518	1.38569	1.71899	1.72823	1.75164	2.97016	0.684116	1.13036	0.709661	1.95076	2.8551	0.801844
9940.ENSOARP00000013398	DTNBP1	-0.311148	0.0158634	-0.447397	-0.502798	-0.706046	-0.396486	0.115576	-0.0616445	0.168547	-0.528268	-0.499505	0.467494
9940.ENSOARP00000013414	CRISP3	-0.311148	-1.07828	-0.548159	-0.654913	-1.20012	-0.702545	-3.29566	-2.91129	-3.30904	-0.564176	-0.518997	-0.906721
9940.ENSOARP00000013426	CENPL	-0.311145	2.09022	0.207558	0.105666	1.41919	-0.396486	0.115576	0.678772	0.542331	-0.551662	-0.47915	2.58775
9940.ENSOARP00000013430	HYOU1	-0.311148	0.273945	-0.245872	-0.0971555	0.639649	-0.396486	0.684116	0.570273	0.527118	-0.187281	-0.213001	-0.307076
9940.ENSOARP00000013436	KDM7A	-0.311148	0.0200937	-0.397016	-0.401387	-0.00187035	-0.396486	0.684116	0.226827	0.33153	-0.532993	-0.482238	-0.0821835
9940.ENSOARP00000013454	LSM4	-0.311148	0.411234	-0.0443477	-0.0464503	0.97298	-0.396486	0.684116	0.50881	0.476047	-0.401637	-0.358943	0.405035
9940.ENSOARP00000013462	LOC101113335	-0.311148	-1.07828	-0.548159	-0.654913	-1.20012	-0.702545	-3.29566	-2.91129	-3.30904	-0.564176	-0.518997	-0.906721
9940.ENSOARP00000013467	H4C14	-0.311148	0.532134	1.21518	1.11977	1.73148	-0.396486	1.48017	1.06822	0.711834	-0.131974	0.346526	0.416703
9940.ENSOARP00000013468	ACOT7	-0.311148	-1.07828	-0.497778	-0.452092	-0.344415	-0.396486	0.115576	0.308407	0.377709	-0.264759	-0.275993	-0.906721
9940.ENSOARP00000013476	RUVBL2	-0.311148	0.0607256	1.06404	1.01836	1.70763	-0.0904265	0.684116	0.935331	0.645556	0.249079	0.421041	-0.000966633
9940.ENSOARP00000013487	MAN2A2	-0.311148	-1.07828	-0.497778	-0.553503	-0.861558	-0.396486	-0.310829	-0.347186	-0.0938604	-0.485642	-0.481607	-0.906721
9940.ENSOARP00000013530	DEFB112	-0.311148	-1.07828	-0.548159	-0.654913	-1.20012	-0.702545	-3.29566	-2.91129	-3.30904	-0.564176	-0.518997	-0.906721
9940.ENSOARP00000013557	LYRM2	-0.311148	-1.07828	-0.497778	-0.604208	-1.1786	-0.396486	-0.642305	-0.891316	-0.713753	-0.564176	-0.518997	-0.906721
9940.ENSOARP00000013563	CLIC6	-0.311148	-1.07828	-0.497778	-0.604208	-0.973219	-0.396486	-0.310829	-0.385286	-0.111247	-0.564176	-0.518997	-0.906721
9940.ENSOARP00000013567	STK26	-0.311148	-1.07828	-0.497778	-0.452092	-0.901971	0.215632	-0.310829	-0.350008	-0.0982069	0.244453	0.211044	-0.906721
9940.ENSOARP00000013595	MOGS	-0.311148	-0.0641207	-0.245872	-0.0971555	0.254002	0.215632	0.115576	0.279533	0.367389	0.516442	0.0137322	-0.382026
9940.ENSOARP00000013619	LOC101121387	-0.311148	1.35025	0.358701	0.409897	1.55855	0.215632	0.684116	0.801431	0.60589	0.467213	0.381957	0.919052
9940.ENSOARP00000013643	RRAGD	-0.311148	0.0158634	-0.447397	-0.299977	-0.423717	-0.0904265	0.115576	0.0452389	0.228852	-0.0811521	-0.293925	-0.514076
9940.ENSOARP00000013644	ZFAND5	-0.311148	-1.07828	-0.497778	-0.299977	-0.461678	-0.396486	0.684116	0.0263999	0.196799	-0.205276	-0.343934	-0.906721
9940.ENSOARP00000013649	FLNB	-0.311148	0.0158634	-0.447397	-0.401387	-0.409017	-0.396486	0.115576	-0.0956562	0.121281	-0.413448	-0.439999	-0.494452
9940.ENSOARP00000013652	TANC2	-0.311148	0.0158634	-0.447397	-0.401387	-0.242543	-0.396486	0.115576	0.147563	0.298391	-0.342629	-0.419212	-0.494452
9940.ENSOARP00000013670	NEDD1	-0.311148	0.580124	-0.14511	0.0549603	1.12048	0.215632	0.684116	0.670402	0.551018	0.424273	0.168972	-0.18187
9940.ENSOARP00000013680	MRPL49	-0.311148	0.216712	0.30832	0.207076	1.22577	-0.0904265	0.115576	0.609374	0.535812	0.197591	0.153531	0.457394
9940.ENSOARP00000013709	MCM4	3.24417	2.15794	4.03652	3.95927	1.75436	-0.0904265	0.684116	1.59673	0.850918	0.330793	1.65047	1.05444
9940.ENSOARP00000013711	CDH12	-0.311148	-1.07828	-0.497778	-0.452092	-0.468222	0.215632	0.115576	0.161409	0.292958	-0.465633	-0.430801	-0.906721
9940.ENSOARP00000013727	CEMIP2	-0.311148	-1.07828	-0.497778	-0.604208	-1.14608	-0.396486	-0.310829	-0.698374	-0.436679	-0.564176	-0.518997	-0.906721
9940.ENSOARP00000013759	CDK2AP2	-0.311148	-1.07828	-0.497778	-0.502798	-0.898923	-0.0904265	0.115576	-0.34042	-0.0770206	-0.126188	-0.0618787	-0.906721
9940.ENSOARP00000013771	CRLF3	-0.311148	-1.07828	-0.497778	-0.553503	-0.483524	-0.396486	0.115576	0.239877	0.329357	-0.56373	-0.518134	-0.906721
9940.ENSOARP00000013777	IGFBP3	-0.311148	0.482473	-0.195491	-0.198566	0.41885	-0.0904265	0.684116	0.337426	0.392922	0.0856639	-0.266264	0.582022
9940.ENSOARP00000013800	BLM	0.110929	1.51661	1.81975	1.77894	1.75436	0.827751	0.684116	1.20685	0.74606	0.492701	0.819883	0.949931
9940.ENSOARP00000013811	KLF9	-0.311148	-1.07828	-0.497778	-0.502798	-0.792852	0.215632	0.115576	0.0709285	0.233199	-0.0938059	-0.125236	-0.906721
9940.ENSOARP00000013837	RECQL4	3.24417	1.58856	1.9709	2.03247	1.75169	0.521692	0.684116	1.20127	0.736281	1.00371	1.31635	0.828518
9940.ENSOARP00000013841	KLF6	-0.311148	-1.07828	-0.497778	-0.502798	-0.781679	-0.396486	0.115576	-0.254836	-0.0112822	-0.554305	-0.513585	-0.906721
9940.ENSOARP00000013843	DKKL1	-0.311148	0.0158634	-0.447397	-0.502798	-0.911485	-0.396486	-0.310829	-0.325621	-0.0705008	-0.455392	-0.464074	0.467494
9940.ENSOARP00000013850	UBE2D1	-0.311148	0.472981	0.761751	0.866245	1.71295	1.43987	0.684116	1.07193	0.718354	1.4978	1.32475	0.145265
9940.ENSOARP00000013856	CISD1	-0.311148	-1.07828	-0.497778	-0.502798	-0.742367	-0.396486	0.115576	-0.196895	0.0479364	-0.479793	-0.482238	-0.906721
9940.ENSOARP00000013859	MLEC	-0.311148	-1.07828	-0.497778	-0.604208	-1.06812	-0.396486	-0.310829	-0.574123	-0.293249	-0.564176	-0.518997	-0.906721
9940.ENSOARP00000013932	FAM189A2	-0.311148	-1.07828	-0.548159	-0.654913	-1.20012	-0.702545	-3.29566	-2.91129	-3.30904	-0.564176	-0.518997	-0.906721
9940.ENSOARP00000013950	LSS	-0.311148	0.170322	0.0564145	-0.0464503	0.577723	-0.396486	0.115576	0.197013	0.305997	-0.207977	-0.254642	0.592453
9940.ENSOARP00000014014	ZWINT	3.24417	2.63635	2.12204	2.13388	1.75436	-0.0904265	0.684116	1.23167	0.75204	0.430689	0.798598	1.56965
9940.ENSOARP00000014041	CHCHD10	-0.311148	-1.07828	-0.497778	-0.553503	-1.02249	-0.0904265	-0.310829	-0.399349	-0.139499	-0.127784	-0.238304	-0.906721
9940.ENSOARP00000014046	IL1RL1	-0.311148	0.0158634	-0.447397	-0.502798	-0.749519	0.215632	0.684116	0.0866801	0.252212	0.307783	0.0594573	0.467494
9940.ENSOARP00000014069	MARC2	-0.311148	-1.07828	-0.497778	-0.604208	-1.06097	-0.396486	-0.310829	-0.641049	-0.382893	-0.564176	-0.518997	-0.906721
9940.ENSOARP00000014107	LGMN	-0.311148	0.0739496	-0.296253	-0.299977	-0.549182	-0.0904265	0.115576	-0.0634778	0.136494	-0.208589	-0.396599	0.0748908
9940.ENSOARP00000014121	NMB	-0.311148	0.0158634	-0.447397	-0.452092	-0.621403	0.215632	0.684116	0.232906	0.339683	-0.132928	-0.183414	-0.219593
9940.ENSOARP00000014156	DUSP10	-0.311148	-1.07828	-0.497778	-0.604208	-1.1991	-0.396486	-3.25052	-2.90116	-3.30579	-0.564176	-0.518997	-0.906721
9940.ENSOARP00000014183	SLC39A8	-0.311148	-1.07828	-0.497778	-0.452092	-0.877289	-0.396486	-0.310829	-0.29624	-0.0433348	-0.333634	-0.411475	-0.906721
9940.ENSOARP00000014185	ACER3	-0.311148	0.0158634	-0.447397	-0.452092	-0.97827	-0.396486	-0.310829	-0.566235	-0.324215	-0.368476	-0.45378	-0.219593
9940.ENSOARP00000014205	SMARCB1	-0.311148	0.428048	0.459464	0.511308	1.57233	-0.0904265	0.684116	0.830136	0.61839	0.0782548	0.134304	0.217659
9940.ENSOARP00000014230	H2AC20	-0.311148	1.36678	0.459464	0.409897	1.59718	-0.396486	0.684116	0.853775	0.62871	-0.463482	-0.311557	1.29203
9940.ENSOARP00000014243	NPAS2	-0.311148	0.891067	-0.14511	-0.249271	0.318124	-0.396486	0.115576	0.394087	0.429327	-0.449228	-0.251454	1.89081
9940.ENSOARP00000014246	IFI30	-0.311148	0.0158634	-0.447397	-0.452092	-0.795214	-0.396486	0.115576	-0.274712	-0.0237754	-0.420945	-0.466299	-0.219593
9940.ENSOARP00000014252	NDUFV1	-0.311148	0.0234352	0.610607	0.764834	1.43756	1.13381	0.684116	0.868128	0.62871	2.38329	1.31207	-0.208709
9940.ENSOARP00000014340	RHBDD2	-0.311148	-1.07828	-0.548159	-0.654913	-1.20012	-0.702545	-3.29566	-2.91129	-3.30904	-0.564176	-0.518997	-0.906721
9940.ENSOARP00000014351	H2AC21	-0.311148	1.24577	0.358701	0.308487	1.56487	-0.0904265	0.684116	0.730345	0.567864	-0.513081	-0.40334	1.23901
9940.ENSOARP00000014383	AFF4	-0.311148	0.534836	-0.296253	-0.147861	0.228591	0.521692	0.115576	0.274202	0.354349	0.156379	-0.0587241	-0.17379
9940.ENSOARP00000014413	STUB1	-0.311148	0.482473	-0.195491	0.156371	1.15933	-0.0904265	0.684116	0.792482	0.61839	0.929041	0.564692	-0.46011
9940.ENSOARP00000014416	SFMBT2	-0.311148	0.0158634	-0.447397	-0.502798	-0.67886	-0.396486	0.115576	-0.150244	0.0914019	-0.542068	-0.505184	0.467494
9940.ENSOARP00000014448	UHRF1BP1L	-0.311148	-1.07828	-0.497778	-0.604208	-1.08516	-0.396486	-0.310829	-0.535673	-0.258477	-0.564176	-0.518997	-0.906721
9940.ENSOARP00000014465	GRIA3	-0.311148	-1.07828	-0.497778	-0.350682	-0.818347	1.13381	0.115576	-0.161677	0.0674959	1.52517	0.559545	-0.906721
9940.ENSOARP00000014509	ITIH5	-0.311148	-1.07828	-0.497778	-0.502798	-0.780642	-0.0904265	0.115576	-0.0926409	0.137581	-0.0577584	-0.269618	-0.906721
9940.ENSOARP00000014533	ARHGAP20	-0.311148	0.0158634	-0.447397	-0.502798	-0.547934	-0.396486	0.115576	-0.118524	0.110415	-0.552301	-0.513153	0.467494
9940.ENSOARP00000014552	ERMP1	-0.311148	-1.07828	-0.497778	-0.502798	-1.08594	-0.0904265	-0.310829	-0.571687	-0.303575	-0.484802	-0.491901	-0.906721
9940.ENSOARP00000014570	LOC101118990	-0.311148	0.612545	-0.195491	-0.299977	-0.407749	-0.0904265	0.115576	0.046252	0.232652	-0.447909	-0.416124	1.64543
9940.ENSOARP00000014572	LIMCH1	-0.311148	-1.07828	-0.497778	-0.553503	-1.03253	-0.396486	0.115576	-0.496005	-0.229144	-0.523108	-0.506412	-0.906721
9940.ENSOARP00000014583	KIAA2026	-0.311148	-1.07828	-0.497778	-0.553503	-1.10898	-0.396486	-0.310829	-0.608159	-0.348667	-0.520449	-0.490274	-0.906721
9940.ENSOARP00000014621	CDKN1A	-0.311146	0.377462	1.61823	1.62682	1.74298	1.74593	0.684116	1.28773	0.793872	2.71719	2.72085	0.11352
9940.ENSOARP00000014644	SCML2	-0.311148	0.268755	-0.346635	-0.401387	0.148072	-0.396486	0.684116	0.271911	0.372282	-0.486524	-0.447106	0.742354
9940.ENSOARP00000014650	SKA3	3.24417	1.93061	1.51747	1.424	1.74816	-0.396486	0.684116	0.963192	0.640663	-0.428605	-0.252417	1.44119
9940.ENSOARP00000014658	NPY1R	-0.311148	-1.07828	-0.497778	-0.604208	-1.1959	-0.396486	-0.642305	-1.20033	-1.24889	-0.564176	-0.518997	-0.906721
9940.ENSOARP00000014659	GADD45B	-0.311148	0.273945	-0.245872	-0.299977	0.432084	-0.0904265	0.684116	0.565376	0.515165	-0.284916	-0.328526	0.663816
9940.ENSOARP00000014672	LMNB2	-0.311148	0.00747394	0.00603341	0.00425499	1.26993	-0.0904265	0.684116	0.881467	0.660222	0.172962	0.198758	0.0446715
9940.ENSOARP00000014705	CD34	-0.311148	-0.121212	0.257939	0.257781	1.12858	1.13381	0.684116	0.782858	0.610783	1.23618	0.88075	-0.0983445
9940.ENSOARP00000014723	DDIT4L	-0.311148	0.0158634	-0.447397	-0.452092	-0.614277	-0.396486	0.115576	-0.116473	0.103349	-0.511719	-0.491403	-0.219593
9940.ENSOARP00000014734	GABRB2	-0.311148	-1.07828	-0.497778	-0.553503	-1.17049	-0.396486	-0.310829	-0.887549	-0.721905	-0.543228	-0.514083	-0.906721
9940.ENSOARP00000014742	FADS1	-0.311148	0.273945	-0.245872	-0.198566	0.122871	-0.0904265	0.115576	-0.0709314	0.111502	-0.35115	-0.383515	0.00942253
9940.ENSOARP00000014807	LURAP1L	-0.311148	0.0158634	-0.447397	-0.502798	-0.85803	-0.396486	0.115576	-0.228639	0.0131641	-0.450716	-0.484728	0.467494
9940.ENSOARP00000014852	FADS2	-0.311148	0.442978	-0.245872	-0.249271	0.125823	-0.396486	0.115576	-0.105208	0.0908555	-0.442153	-0.424559	0.418434
9940.ENSOARP00000014902	MGARP	-0.311148	0.569247	-0.397016	-0.401387	-0.131017	0.521692	0.115576	0.23925	0.33099	-0.10765	0.0179162	0.330085
9940.ENSOARP00000014924	NCAPH	3.24417	2.6622	2.62585	2.74234	1.75436	1.13381	0.684116	1.30748	0.76182	1.86928	2.66111	1.34014
9940.ENSOARP00000015006	SNRPD3	-0.311148	-0.075745	0.560226	0.612718	1.55324	-0.0904265	0.684116	0.746554	0.558625	0.538117	0.450363	-0.164637
9940.ENSOARP00000015023	CHAF1B	3.24417	1.94263	1.9709	1.93106	1.75436	-0.396486	0.684116	1.2396	0.76182	-0.15735	0.232794	1.21766
9940.ENSOARP00000015039	LSM7	-0.311148	0.482153	-0.0443477	-0.0464503	0.892698	-0.396486	0.115576	0.469492	0.46138	-0.26114	-0.253845	0.467494
9940.ENSOARP00000015077	POLA2	3.24417	2.43764	1.21518	1.17048	1.7335	-0.0904265	0.684116	0.973661	0.657509	-0.0133164	0.2923	1.82208
9940.ENSOARP00000015098	CDC6	3.24417	2.04995	4.43957	4.36491	1.75436	4.80652	0.684116	1.70091	0.88949	0.612156	2.15099	0.940036
9940.ENSOARP00000015100	DGAT1	-0.311148	0.550335	0.00603341	0.105666	0.701511	0.521692	0.684116	0.30889	0.368476	0.432354	0.0967813	0.153387
9940.ENSOARP00000015109	TRIOBP	-0.311148	-1.07828	-0.497778	-0.502798	-0.977016	-0.0904265	0.115576	-0.314609	-0.0465948	-0.523519	-0.494159	-0.906721
9940.ENSOARP00000015152	PTGS1	-0.311148	-0.0679955	-0.346635	-0.198566	-0.0526492	-0.396486	0.684116	0.340634	0.398902	0.15079	-0.119093	-0.448649
9940.ENSOARP00000015160	HMMR	3.24417	2.27646	2.37395	2.3367	1.75436	1.43987	0.684116	1.31457	0.783006	1.41843	1.7297	1.35581
9940.ENSOARP00000015182	CMBL	-0.311148	-1.07828	-0.497778	-0.553503	-0.849258	-0.396486	0.115576	-0.326742	-0.0639809	-0.524568	-0.505914	-0.906721
9940.ENSOARP00000015188	MCM3	3.24417	2.09264	3.58309	3.50292	1.75436	-0.396486	0.684116	1.53712	0.842224	0.132816	1.22161	1.07827
9940.ENSOARP00000015217	DISP1	-0.311148	-1.07828	-0.497778	-0.553503	-0.652315	-0.396486	0.115576	-0.12207	0.108782	-0.555039	-0.512423	-0.906721
9940.ENSOARP00000015222	CCNA2	3.24417	1.77103	4.94339	4.92267	1.75436	1.43987	1.48017	1.85406	0.936756	3.67801	5.18174	0.696262
9940.ENSOARP00000015247	ENPP1	-0.311148	0.465552	0.106796	0.409897	1.26179	2.05199	0.684116	0.716499	0.586877	2.17368	0.953671	-0.121432
9940.ENSOARP00000015248	PLIN2	-0.311148	0.788225	-0.0947289	0.0549603	0.834774	0.215632	0.115576	0.379156	0.420634	0.433322	0.177871	0.135288
9940.ENSOARP00000015250	CCRL2	-0.311148	0.569247	-0.397016	-0.452092	-0.362259	-0.396486	0.115576	-0.00223265	0.19408	-0.485528	-0.463709	1.15462
9940.ENSOARP00000015273	DENND4C	-0.311148	-1.07828	-0.497778	-0.553503	-0.735164	-0.396486	0.115576	-0.17012	0.0751024	-0.543239	-0.513319	-0.906721
9940.ENSOARP00000015288	SLC4A7	-0.311148	-1.07828	-0.497778	-0.350682	-0.529776	0.521692	0.115576	0.0503286	0.231566	0.0696254	-0.214562	-0.906721
9940.ENSOARP00000015306	SLC7A11	-0.311148	-1.07828	-0.497778	-0.553503	-0.878057	-0.396486	-0.310829	-0.241918	0.0153373	-0.5372	-0.507408	-0.906721
9940.ENSOARP00000015359	BUB1	3.24417	1.70303	4.893	4.87196	1.75436	-0.0904265	0.684116	1.72218	0.878084	1.44852	3.31823	0.662209
9940.ENSOARP00000015373	FOCAD	-0.311148	-1.07828	-0.497778	-0.553503	-0.95752	-0.396486	-0.310829	-0.582385	-0.322042	-0.530088	-0.506014	-0.906721
9940.ENSOARP00000015382	TOP2A	3.24417	2.07821	4.03652	3.95927	1.75436	0.215632	0.684116	1.62763	0.867757	0.880666	2.11593	1.00612
9940.ENSOARP00000015385	CCN1	-0.311148	-1.07828	-0.497778	-0.553503	-0.788946	-0.396486	0.115576	-0.243281	0.00990415	-0.474011	-0.482138	-0.906721
9940.ENSOARP00000015399	HACD4	-0.311148	0.765296	-0.296253	-0.350682	-0.203833	-0.0904265	0.115576	-0.250277	-0.019435	-0.356212	-0.397595	1.29203
9940.ENSOARP00000015425	EFHC1	-0.311148	-1.07828	-0.497778	-0.502798	-0.397672	-0.396486	0.684116	0.113865	0.267965	-0.544408	-0.506578	-0.906721
9940.ENSOARP00000015468	ADGRG2	-0.311148	-1.07828	-0.548159	-0.654913	-1.20012	-0.702545	-3.29566	-2.91129	-3.30904	-0.564176	-0.518997	-0.906721
9940.ENSOARP00000015482	MERTK	-0.311148	0.442978	-0.245872	-0.249271	0.417576	-0.0904265	0.684116	0.357857	0.408681	-0.249395	-0.368075	0.418434
9940.ENSOARP00000015496	VNN1	-0.311148	0.104912	-0.245872	-0.299977	-0.0835865	-0.396486	0.115576	0.130678	0.283724	-0.307143	-0.395105	0.467494
9940.ENSOARP00000015497	GGTA2P	-0.311148	-1.07828	-0.497778	-0.604208	-1.10173	-0.396486	-0.310829	-0.548771	-0.265543	-0.564176	-0.518997	-0.906721
9940.ENSOARP00000015498	PRSS23	-0.311148	0.0200937	-0.397016	-0.350682	-0.247115	0.215632	0.115576	0.029198	0.213093	-0.16276	-0.305115	-0.357043
9940.ENSOARP00000015502	GLTP	-0.311148	-1.07828	-0.497778	-0.452092	-0.882078	-0.396486	0.115576	-0.237878	0.00501739	-0.314828	-0.413434	-0.906721
9940.ENSOARP00000015537	MICOS10	-0.311148	-1.07828	-0.497778	-0.604208	-1.13258	-0.396486	-0.310829	-0.741287	-0.499697	-0.564176	-0.518997	-0.906721
9940.ENSOARP00000015542	VNN2	-0.311148	0.0739496	-0.296253	-0.147861	0.0720603	0.521692	0.684116	0.215008	0.332617	0.307091	-0.16535	-0.357043
9940.ENSOARP00000015567	SLC18B1	-0.311148	-1.07828	-0.497778	-0.604208	-1.10447	-0.396486	-0.310829	-0.657078	-0.39756	-0.564176	-0.518997	-0.906721
9940.ENSOARP00000015568	FIBIN	-0.311148	-1.07828	-0.548159	-0.654913	-1.20012	-0.702545	-3.29566	-2.91129	-3.30904	-0.564176	-0.518997	-0.906721
9940.ENSOARP00000015593	TRAM2	-0.311148	-1.07828	-0.497778	-0.604208	-1.08587	-0.396486	-0.310829	-0.574123	-0.293249	-0.564176	-0.518997	-0.906721
9940.ENSOARP00000015600	FASTKD3	-0.311148	0.0158634	-0.447397	-0.350682	-0.349684	-0.0904265	0.115576	0.0706874	0.231566	-0.25602	-0.363691	-0.631861
9940.ENSOARP00000015608	ODF2L	-0.311148	0.942257	-0.346635	-0.249271	0.178772	0.521692	0.115576	0.405063	0.418461	0.487856	0.369837	0.123951
9940.ENSOARP00000015627	W5PYU1_SHEEP	-0.311148	0.569247	-0.397016	-0.502798	-0.0731375	-0.396486	0.684116	0.437893	0.45812	-0.564176	-0.518997	3.21596
9940.ENSOARP00000015632	BBOX1	-0.311148	-1.07828	-0.497778	-0.452092	-0.576438	-0.0904265	0.115576	-0.089481	0.135948	-0.0759023	-0.210743	-0.906721
9940.ENSOARP00000015685	PPP4R4	-0.311148	0.569247	-0.397016	-0.198566	0.0480698	1.43987	0.115576	0.283417	0.346203	0.933963	0.841533	-0.563177
9940.ENSOARP00000015689	SNX16	-0.311148	-1.07828	-0.548159	-0.654913	-1.20012	-0.702545	-3.29566	-2.91129	-3.30904	-0.564176	-0.518997	-0.906721
9940.ENSOARP00000015742	SCD	-0.311148	0.130401	0.30832	0.257781	1.00027	-0.0904265	0.115576	0.411913	0.424981	0.676756	0.386075	0.224998
9940.ENSOARP00000015778	SGK1	-0.311148	-0.0679955	-0.346635	-0.350682	-0.395066	0.215632	0.115576	0.377371	0.415741	0.43254	0.101463	-0.0821835
9940.ENSOARP00000015781	ANAPC5	-0.311145	1.6544	0.509845	0.612718	1.68514	-0.396486	0.684116	1.0054	0.698795	0.551886	0.600389	0.962216
9940.ENSOARP00000015787	TMEM14A	-0.311148	-1.07828	-0.497778	-0.401387	-0.643768	0.215632	0.684116	0.175834	0.30763	0.332733	0.121719	-0.906721
9940.ENSOARP00000015803	DDX58	-0.311148	1.54608	-0.0443477	0.460602	1.46006	1.13381	0.684116	0.879779	0.650989	1.86193	1.66997	0.217659
9940.ENSOARP00000015875	DHFR	-0.311148	0.26161	0.257939	0.257781	1.37379	0.521692	0.684116	0.805315	0.61893	0.763554	0.948591	0.224998
9940.ENSOARP00000015884	ASRGL1	-0.311148	-1.07828	-0.497778	-0.502798	-0.853651	-0.0904265	0.115576	-0.162425	0.0837955	-0.248388	-0.356253	-0.906721
9940.ENSOARP00000015899	LOC101116002	-0.311148	-1.07828	-0.497778	-0.604208	-0.982387	-0.396486	0.115576	-0.54584	-0.270976	-0.564176	-0.518997	-0.906721
9940.ENSOARP00000015925	ESCO2	3.24417	2.12716	1.76937	1.67753	1.75114	-0.0904265	0.684116	1.10418	0.703141	-0.392776	-0.0951515	1.50315
9940.ENSOARP00000015943	SH3GLB1	-0.311148	-1.07828	-0.497778	-0.502798	-0.450326	-0.396486	0.115576	0.144017	0.285897	-0.446042	-0.460056	-0.906721
9940.ENSOARP00000015972	APLN	-0.311148	0.0158634	-0.447397	-0.502798	-0.768125	-0.396486	-0.310829	-0.137809	0.0973753	-0.318579	-0.363758	0.467494
9940.ENSOARP00000015985	LOC101106720	-0.311148	0.950077	-0.245872	-0.350682	-0.504889	-0.0904265	0.115576	-0.176247	0.0669495	-0.538415	-0.496816	2.39143
9940.ENSOARP00000015990	CCDC167	-0.311148	-1.07828	-0.497778	-0.502798	-0.393868	-0.0904265	0.115576	0.252179	0.34783	-0.529792	-0.489078	-0.906721
9940.ENSOARP00000016032	E2F7	-0.311148	1.19202	0.106796	0.0549603	1.316	-0.0904265	0.684116	0.6368	0.530378	-0.492428	-0.400849	1.35849
9940.ENSOARP00000016035	MMAB	-0.311148	-1.07828	-0.497778	-0.452092	-0.805727	-0.396486	0.115576	-0.191612	0.0463034	-0.310817	-0.448633	-0.906721
9940.ENSOARP00000016041	EREG	-0.311148	0.0158634	-0.447397	-0.350682	-0.296447	-0.0904265	0.115576	-0.0267645	0.165827	-0.0576931	-0.128325	-0.631861
9940.ENSOARP00000016059	SERPINA14	-0.311148	-1.07828	-0.497778	-0.553503	-0.979942	-0.396486	-0.310829	-0.648141	-0.406253	-0.561295	-0.517835	-0.906721
9940.ENSOARP00000016072	MED13	-0.311148	0.0158634	-0.447397	-0.452092	-0.661311	-0.396486	0.115576	-0.255849	-0.0172618	-0.533922	-0.502394	0.467494
9940.ENSOARP00000016074	AHNAK	-0.311148	-1.07828	-0.497778	-0.452092	-0.768048	-0.0904265	0.115576	-0.165658	0.0729291	-0.466181	-0.473936	-0.906721
9940.ENSOARP00000016081	TMED3	-0.311148	0.942257	-0.346635	-0.350682	0.108939	-0.0904265	0.115576	0.0718693	0.244605	-0.403306	-0.406627	0.742354
9940.ENSOARP00000016082	EDA	-0.311148	-1.07828	-0.548159	-0.654913	-1.20012	-0.702545	-3.29566	-2.91129	-3.30904	-0.564176	-0.518997	-0.906721
9940.ENSOARP00000016145	CYC1	-0.311148	0.175156	0.358701	0.409897	1.15787	0.827751	0.115576	0.70849	0.562971	1.33831	0.843227	0.0356016
9940.ENSOARP00000016154	METTL6	-0.311148	-1.07828	-0.497778	-0.553503	-0.918413	-0.396486	0.115576	-0.281948	-0.00693562	-0.550386	-0.510364	-0.906721
9940.ENSOARP00000016166	MTFR2	-0.311148	0.605506	-0.346635	-0.299977	0.386299	-0.0904265	0.115576	0.530954	0.483113	-0.229681	-0.225453	0.271172
9940.ENSOARP00000016177	CMTM7	-0.311148	-1.07828	-0.497778	-0.553503	-0.933529	-0.396486	0.115576	-0.355496	-0.077567	-0.535144	-0.503523	-0.906721
9940.ENSOARP00000016182	QRFPR	-0.311148	0.0158634	-0.447397	-0.452092	-0.807085	-0.396486	0.115576	-0.202491	0.0490231	-0.436777	-0.478652	-0.219593
9940.ENSOARP00000016187	LIPA	-0.311148	0.0200937	-0.397016	-0.147861	0.0535632	0.827751	0.115576	0.421273	0.447254	0.738441	0.452056	-0.540255
9940.ENSOARP00000016218	GPAA1	-0.311148	0.0158634	-0.447397	-0.299977	0.0127403	-0.0904265	0.115576	0.286312	0.360869	0.234439	0.0336892	-0.710398
9940.ENSOARP00000016282	IFIT1	-0.311148	1.09835	-0.14511	-0.0971555	0.782081	-0.0904265	0.684116	0.652166	0.563518	0.188195	0.0373087	0.742354
9940.ENSOARP00000016305	P2RY1	-0.311148	1.28814	-0.245872	-0.249271	0.548925	-0.396486	0.115576	0.233099	0.336423	-0.479146	-0.470284	1.15462
9940.ENSOARP00000016319	GLO1	-0.311148	0.0200937	-0.397016	-0.198566	0.238675	-0.396486	0.115576	0.196699	0.31089	-0.114475	-0.214661	-0.563177
9940.ENSOARP00000016321	KIF18A	3.24417	2.44382	1.9709	1.93106	1.74824	-0.0904265	0.684116	1.13677	0.706401	-0.0932781	0.252087	1.57011
9940.ENSOARP00000016336	PPFIA2	-0.311148	0.0158634	-0.447397	-0.350682	-0.697108	-0.0904265	0.115576	-0.142669	0.0745559	0.0727191	-0.168538	-0.357043
9940.ENSOARP00000016344	GUF1	-0.311148	0.372806	-0.14511	-0.0971555	0.800751	0.215632	0.684116	0.629371	0.552105	0.4148	0.255707	0.142709
9940.ENSOARP00000016371	MAP7D2	-0.311148	-1.07828	-0.497778	-0.553503	-0.720195	-0.396486	0.115576	-0.122624	0.112588	-0.520964	-0.503092	-0.906721
9940.ENSOARP00000016376	SERPINE1	-0.311148	0.0253548	0.207558	0.105666	1.10759	0.827751	0.684116	0.564194	0.507559	0.0336325	-0.00864892	0.310461
9940.ENSOARP00000016382	MCAM	-0.311148	-1.07828	-0.548159	-0.654913	-1.20012	-0.702545	-3.29566	-2.91129	-3.30904	-0.564176	-0.518997	-0.906721
9940.ENSOARP00000016388	BORA	-0.311144	1.27943	0.459464	0.409897	1.54437	0.215632	0.684116	0.851243	0.633603	0.0433033	0.197895	1.21354
9940.ENSOARP00000016401	SEMA3A	-0.311148	0.534836	-0.296253	-0.249271	-0.118224	-0.0904265	0.115576	0.19284	0.32121	0.824017	0.292234	0.123951
9940.ENSOARP00000016430	LOC101122901	-0.311148	-1.07828	-0.548159	-0.654913	-1.20012	-0.702545	-3.29566	-2.91129	-3.30904	-0.564176	-0.518997	-0.906721
9940.ENSOARP00000016451	RRM2	3.24417	2.05862	3.68386	3.65503	1.75436	1.74593	0.684116	1.58372	0.857978	1.92471	3.29206	0.996393
9940.ENSOARP00000016458	NDNF	-0.311148	0.0158634	-0.447397	-0.401387	-0.797366	-0.0904265	0.115576	-0.359259	-0.118853	-0.190861	-0.392216	-0.494452
9940.ENSOARP00000016461	GNPTAB	-0.311148	0.0158634	-0.447397	-0.401387	-0.656221	-0.396486	0.115576	-0.145829	0.0892286	-0.340903	-0.385807	-0.494452
9940.ENSOARP00000016508	DNMT1	-0.311148	0.517666	0.409083	0.511308	1.63124	0.215632	0.684116	0.937864	0.673262	0.872715	0.798598	0.185049
9940.ENSOARP00000016509	ELOVL5	-0.311148	0.193108	0.106796	0.156371	0.875245	0.521692	0.115576	0.364201	0.401615	0.944025	0.245513	0.0552256
9940.ENSOARP00000016512	SHCBP1	-0.304298	1.8946	0.711369	0.612718	1.68643	-0.396486	0.115576	0.810139	0.59177	-0.537669	-0.435218	1.82798
9940.ENSOARP00000016517	OXNAD1	-0.311148	0.942257	-0.346635	-0.350682	-0.219283	-0.396486	0.115576	0.0882962	0.261991	-0.411206	-0.434653	0.742354
9940.ENSOARP00000016539	LOC101104525	-0.311148	-1.07828	-0.548159	-0.654913	-1.20012	-0.702545	-3.29566	-2.91129	-3.30904	-0.564176	-0.518997	-0.906721
9940.ENSOARP00000016555	ODC1	-0.311148	0.0158634	-0.447397	-0.198566	0.108651	0.827751	0.115576	0.235366	0.343483	-0.0949997	-0.281937	-0.563177
9940.ENSOARP00000016574	IMPDH2	-0.311148	0.942257	-0.346635	-0.147861	0.258728	0.215632	0.115576	0.265929	0.361956	0.235296	-0.0280414	-0.357043
9940.ENSOARP00000016585	COQ10B	-0.311148	0.942257	-0.346635	-0.299977	-0.104075	-0.396486	0.115576	0.102021	0.251672	-0.373306	-0.415228	0.271172
9940.ENSOARP00000016599	CCDC3	-0.311148	-1.07828	-0.497778	-0.604208	-1.18115	-0.396486	-0.310829	-0.810974	-0.580649	-0.564176	-0.518997	-0.906721
9940.ENSOARP00000016603	RPS6KA3	-0.311148	-1.07828	-0.497778	-0.604208	-0.795073	-0.396486	0.115576	0.192502	0.303824	-0.564176	-0.518997	-0.906721
9940.ENSOARP00000016624	GABRA2	-0.311148	-1.07828	-0.497778	-0.553503	-1.13761	-0.396486	-0.310829	-0.728152	-0.493724	-0.470739	-0.488481	-0.906721
9940.ENSOARP00000016712	LRP12	-0.311148	0.0158634	-0.447397	-0.452092	-0.682721	-0.0904265	0.115576	-0.131501	0.0859687	-0.305726	-0.362263	-0.219593
9940.ENSOARP00000016768	MESD	-0.311148	0.0158634	-0.447397	-0.452092	-0.593821	0.827751	0.684116	0.316826	0.386402	0.225099	-0.0477992	-0.219593
9940.ENSOARP00000016769	FEN1	3.24417	1.78931	2.57547	2.53952	1.75436	0.215632	0.684116	1.28266	0.756386	0.804229	1.4335	0.991034
9940.ENSOARP00000016774	TP53BP2	-0.311148	-1.07828	-0.497778	-0.502798	-0.825703	-0.0904265	0.115576	-0.214842	0.0365236	-0.500406	-0.485824	-0.906721
9940.ENSOARP00000016784	CRTAP	-0.311148	0.0922926	-0.195491	-0.198566	0.128698	-0.0904265	0.115576	0.199401	0.311977	-0.00998544	-0.278019	0.123951
9940.ENSOARP00000016799	NDUFAF3	-0.311148	0.490009	0.00603341	-0.0464503	0.818749	-0.396486	0.115576	0.324617	0.373369	-0.27257	-0.298773	0.71737
9940.ENSOARP00000016836	PARPBP	3.24417	1.75888	1.26556	1.22118	1.74262	-0.0904265	0.115576	0.999423	0.662936	0.0558133	0.307774	1.27843
9940.ENSOARP00000016839	PLK4	3.24417	1.39308	3.48233	3.40151	1.75436	3.27622	0.684116	1.46046	0.809085	2.701	3.48586	0.652314
9940.ENSOARP00000016876	EDIL3	-0.311148	-1.07828	-0.497778	-0.604208	-1.15449	-0.396486	-0.310829	-0.805245	-0.587169	-0.564176	-0.518997	-0.906721
9940.ENSOARP00000016878	CLMN	-0.311148	0.0158634	-0.447397	-0.502798	-0.585184	-0.396486	0.115576	0.122067	0.270685	-0.31392	-0.234386	0.467494
9940.ENSOARP00000016893	DCN	-0.311148	0.245507	0.30832	0.308487	1.23344	0.521692	0.684116	0.64271	0.541245	1.20833	0.576846	0.202323
9940.ENSOARP00000016909	TMEM109	-0.311148	0.0200937	-0.397016	-0.299977	0.237535	0.215632	0.115576	0.510258	0.491259	-0.0291975	0.0143963	-0.317754
9940.ENSOARP00000016934	C21orf91	-0.311148	-1.07828	-0.548159	-0.654913	-1.20012	-0.702545	-3.29566	-2.91129	-3.30904	-0.564176	-0.518997	-0.906721
9940.ENSOARP00000016941	ICAM4	-0.311148	-1.07828	-0.497778	-0.604208	-0.919066	-0.396486	0.115576	-0.438933	-0.169379	-0.564176	-0.518997	-0.906721
9940.ENSOARP00000016977	FBXO28	-0.311148	-1.07828	-0.497778	-0.452092	-0.892988	-0.0904265	-0.310829	-0.345762	-0.0889736	-0.0376841	-0.185938	-0.906721
9940.ENSOARP00000016995	MASTL	-0.206954	2.44706	0.409083	0.359192	1.55384	-0.0904265	0.684116	0.724266	0.559711	-0.125845	0.227116	2.30465
9940.ENSOARP00000017006	C2orf69	-0.311148	-1.07828	-0.497778	-0.604208	-1.18975	-0.396486	-0.642305	-1.11452	-1.08319	-0.564176	-0.518997	-0.906721
9940.ENSOARP00000017016	MYL9	-0.311148	0.569247	-0.397016	-0.401387	-0.165629	-0.0904265	0.684116	0.0927588	0.266338	-0.431787	-0.455939	0.330085
9940.ENSOARP00000017045	IL17RB	-0.311148	0.0158634	-0.447397	-0.553503	-1.11265	-0.396486	0.115576	-0.589718	-0.321501	-0.564176	-0.518997	3.21596
9940.ENSOARP00000017115	TMCC3	-0.311148	-1.07828	-0.497778	-0.502798	-0.73325	-0.396486	0.115576	-0.117197	0.114215	-0.473589	-0.466133	-0.906721
9940.ENSOARP00000017120	CDC7	3.24417	1.92116	1.56785	1.47471	1.74809	-0.396486	0.684116	1.08156	0.699881	-0.379328	-0.0704792	1.41559
9940.ENSOARP00000017122	HSPA4L	-0.311148	0.194352	-0.0947289	-0.198566	0.545403	-0.396486	0.115576	0.340489	0.409768	-0.443067	-0.407823	0.811079
9940.ENSOARP00000017163	CDC23	-0.311138	1.4297	1.01366	1.06907	1.73418	1.13381	0.684116	1.07261	0.712381	1.26028	1.50267	0.871682
9940.ENSOARP00000017166	RIMS2	-0.311148	0.0158634	-0.447397	-0.198566	-0.470021	0.215632	0.115576	-0.00761187	0.176694	0.37979	0.078717	-0.792192
9940.ENSOARP00000017177	POLR2D	-0.311148	0.068404	1.21518	1.11977	1.72846	-0.396486	0.684116	0.967413	0.655335	0.647508	0.915418	0.0356016
9940.ENSOARP00000017183	CA8	-0.311148	-1.07828	-0.497778	-0.553503	-0.996006	-0.396486	0.115576	-0.386661	-0.102013	-0.544067	-0.511626	-0.906721
9940.ENSOARP00000017204	PDE5A	-0.311148	0.872653	-0.195491	-0.147861	0.339637	0.521692	0.115576	0.103445	0.253845	0.221281	0.0131344	0.467494
9940.ENSOARP00000017230	HECTD2	-0.311148	-1.07828	-0.548159	-0.654913	-1.20012	-0.702545	-3.29566	-2.91129	-3.30904	-0.564176	-0.518997	-0.906721
9940.ENSOARP00000017238	REEP5	-0.311148	-1.07828	-0.548159	-0.654913	-1.20012	-0.702545	-3.29566	-2.91129	-3.30904	-0.564176	-0.518997	-0.906721
9940.ENSOARP00000017274	GFRA3	-0.311148	-1.07828	-0.497778	-0.502798	-0.433757	-0.0904265	0.115576	0.0155209	0.196799	-0.126504	-0.0336865	-0.906721
9940.ENSOARP00000017280	PPP1R1A	-0.311148	0.0158634	-0.447397	-0.502798	-1.08951	-0.0904265	-0.310829	-0.517968	-0.257936	-0.499139	-0.465037	0.467494
9940.ENSOARP00000017290	MEF2C	-0.311148	-1.07828	-0.497778	-0.502798	-0.63732	-0.396486	0.115576	0.0100694	0.208746	-0.451552	-0.414364	-0.906721
9940.ENSOARP00000017303	BRIP1	-0.303744	1.38388	1.41671	1.32259	1.74779	-0.396486	0.684116	1.01756	0.671089	-0.187444	0.00978061	1.04611
9940.ENSOARP00000017317	MSMO1	-0.311148	0.12809	0.00603341	-0.0971555	0.545153	-0.396486	0.115576	0.115385	0.246779	-0.214459	-0.276392	0.592453
9940.ENSOARP00000017320	CTSZ	-0.311148	-0.0641207	-0.245872	-0.147861	-0.0349397	-0.0904265	0.115576	0.237176	0.346743	-0.00181626	-0.231829	-0.357043
9940.ENSOARP00000017342	CPE	-0.311148	-0.156476	-0.296253	-0.249271	-0.411988	0.521692	0.684116	0.1088	0.272858	0.192823	-0.186602	-0.317754
9940.ENSOARP00000017347	MTMR10	-0.311148	-1.07828	-0.548159	-0.654913	-1.20012	-0.702545	-3.29566	-2.91129	-3.30904	-0.564176	-0.518997	-0.906721
9940.ENSOARP00000017358	TRIB2	-0.311148	-0.0679955	-0.346635	-0.350682	-0.652597	-0.0904265	0.115576	-0.0721133	0.149528	-0.26084	-0.408387	-0.0821835
9940.ENSOARP00000017366	CDC25C	-0.304025	1.63207	1.1648	1.06907	1.74025	-0.396486	0.684116	1.02584	0.696081	-0.379896	-0.170696	1.342
9940.ENSOARP00000017368	DSN1	-0.309791	2.26125	0.610607	0.511308	1.65153	-0.396486	0.684116	0.801938	0.599377	-0.542127	-0.449596	2.25455
9940.ENSOARP00000017384	FNIP1	-0.311148	0.534836	-0.296253	-0.299977	0.222598	-0.396486	0.115576	0.296491	0.385862	-0.373534	-0.393444	0.467494
9940.ENSOARP00000017397	PDSS1	-0.311148	0.781044	-0.245872	-0.249271	-0.0302082	-0.0904265	0.115576	0.0259415	0.191907	-0.244773	-0.401713	0.712918
9940.ENSOARP00000017406	IP6K2	-0.311148	-1.07828	-0.497778	-0.401387	-0.326238	-0.396486	0.115576	-0.0444457	0.157134	-0.449552	-0.471147	-0.906721
9940.ENSOARP00000017410	JPT2	-0.311148	-1.07828	-0.548159	-0.654913	-1.20012	-0.702545	-3.29566	-2.91129	-3.30904	-0.564176	-0.518997	-0.906721
9940.ENSOARP00000017456	KCNN2	-0.311148	0.0158634	-0.447397	-0.452092	-1.05642	0.215632	0.115576	-0.476538	-0.222077	-0.134657	-0.20005	-0.219593
9940.ENSOARP00000017474	HOXC4	-0.311148	-1.07828	-0.497778	-0.604208	-1.14494	-0.396486	-0.310829	-0.814749	-0.590429	-0.564176	-0.518997	-0.906721
9940.ENSOARP00000017485	W5Q446_SHEEP	-0.311148	-1.07828	-0.548159	-0.654913	-1.20012	-0.702545	-3.29566	-2.91129	-3.30904	-0.564176	-0.518997	-0.906721
9940.ENSOARP00000017496	HOXC6	-0.311148	-1.07828	-0.497778	-0.553503	-0.939503	-0.0904265	0.115576	-0.282334	-0.0161751	-0.127784	-0.20005	-0.906721
9940.ENSOARP00000017515	LBHD1	-0.311148	-1.07828	-0.548159	-0.654913	-1.20012	-0.702545	-3.29566	-2.91129	-3.30904	-0.564176	-0.518997	-0.906721
9940.ENSOARP00000017540	LYSMD3	-0.311148	-1.07828	-0.497778	-0.604208	-0.928766	-0.396486	0.115576	-0.225383	0.0294636	-0.564176	-0.518997	-0.906721
9940.ENSOARP00000017551	MYCBP2	-0.311148	0.0200937	-0.397016	-0.452092	-0.532888	-0.396486	0.115576	0.126794	0.278291	-0.169578	-0.154292	0.467494
9940.ENSOARP00000017568	W5Q4C8_SHEEP	-0.311148	-1.07828	-0.548159	-0.654913	-1.20012	-0.702545	-3.29566	-2.91129	-3.30904	-0.564176	-0.518997	-0.906721
9940.ENSOARP00000017572	ZNF215	-0.311148	-1.07828	-0.497778	-0.604208	-1.15483	-0.396486	-0.642305	-0.793832	-0.569782	-0.564176	-0.518997	-0.906721
9940.ENSOARP00000017574	PHEX	-0.311148	-0.156476	-0.296253	-0.401387	-0.0684124	-0.396486	0.115576	0.198388	0.322297	-0.444045	-0.444715	0.742354
9940.ENSOARP00000017597	SLC25A32	-0.311148	-1.07828	-0.497778	-0.553503	-0.905102	-0.0904265	-0.310829	-0.470146	-0.210124	-0.127784	-0.170928	-0.906721
9940.ENSOARP00000017607	CDC42EP3	-0.311148	0.0158634	-0.447397	-0.502798	-1.11048	-0.0904265	-0.310829	-0.651855	-0.401366	-0.127784	-0.191749	0.467494
9940.ENSOARP00000017622	MRPS34	-0.311148	0.781044	-0.245872	-0.0971555	0.933579	-0.396486	0.115576	0.522753	0.497779	-0.200883	-0.181123	-0.00723311
9940.ENSOARP00000017624	CDO1	-0.311148	0.0158634	-0.447397	-0.452092	-0.931826	-0.0904265	0.115576	-0.168745	0.0647762	0.0859327	-0.118562	-0.219593
9940.ENSOARP00000017689	FAM49A	-0.311148	0.0158634	-0.447397	-0.553503	-1.14332	-0.396486	-0.310829	-0.725981	-0.489378	-0.564176	-0.518997	3.21596
9940.ENSOARP00000017745	BZW1	-0.311148	-1.07828	-0.497778	-0.553503	-1.13554	-0.0904265	-0.310829	-0.739284	-0.508937	-0.127784	-0.245709	-0.906721
9940.ENSOARP00000017759	USP53	-0.311148	0.0158634	-0.447397	-0.502798	-1.10867	-0.396486	-0.310829	-0.62777	-0.378547	-0.510213	-0.491137	0.467494
9940.ENSOARP00000017766	CXCL9	-0.311148	0.364025	-0.0947289	-0.198566	0.401057	-0.396486	0.684116	0.346206	0.398355	-0.39701	-0.351438	1.04009
9940.ENSOARP00000017797	IL13RA1	-0.311148	0.0158634	-0.447397	-0.452092	-0.292932	-0.0904265	0.684116	0.237634	0.348376	-0.152581	-0.188362	-0.219593
9940.ENSOARP00000017829	ABL2	-0.311148	-0.0679955	-0.346635	-0.198566	0.584401	0.215632	0.684116	0.618227	0.547758	0.325844	0.167013	-0.563177
9940.ENSOARP00000017841	CXCL10	-0.311148	0.0650625	0.409083	0.359192	1.0912	0.215632	0.684116	0.551192	0.492886	0.95642	0.505751	0.134793
9940.ENSOARP00000017850	OGFOD3	-0.311148	-1.07828	-0.497778	-0.604208	-1.02549	-0.396486	-0.310829	-0.450487	-0.173185	-0.564176	-0.518997	-0.906721
9940.ENSOARP00000017935	PHLDA1	-0.311148	-1.07828	-0.497778	-0.604208	-0.744013	-0.396486	0.115576	0.117604	0.266338	-0.564176	-0.518997	-0.906721
9940.ENSOARP00000017938	IGFBP6	-0.311148	-1.07828	-0.497778	-0.553503	-0.611082	-0.396486	0.115576	-0.183701	0.0577162	-0.55883	-0.51405	-0.906721
9940.ENSOARP00000017943	NKAIN3	-0.311148	-1.07828	-0.497778	-0.553503	-0.98409	-0.396486	-0.310829	-0.360356	-0.0824538	-0.545103	-0.512954	-0.906721
9940.ENSOARP00000017958	TKT	-0.311148	0.0922926	-0.195491	-0.0464503	0.599543	1.13381	0.684116	0.638995	0.559171	1.01763	0.541381	-0.344551
9940.ENSOARP00000017979	FAM126B	-0.311148	0.0158634	-0.447397	-0.350682	-0.792506	0.521692	0.115576	-0.160399	0.064236	0.871271	0.366915	-0.631861
9940.ENSOARP00000017984	LOC101110855	-0.311148	-1.07828	-0.548159	-0.654913	-1.20012	-0.702545	-3.29566	-2.91129	-3.30904	-0.564176	-0.518997	-0.906721
9940.ENSOARP00000017986	NOS2	-0.311148	0.268755	-0.346635	-0.299977	0.116577	-0.396486	0.684116	0.387406	0.438561	-0.179805	-0.271344	-0.121432
9940.ENSOARP00000018009	DR1	-0.311148	-1.07828	-0.497778	-0.553503	-0.575849	-0.396486	0.115576	0.0310794	0.196253	-0.563276	-0.517669	-0.906721
9940.ENSOARP00000018013	W5Q5M3_SHEEP	-0.311148	-1.07828	-0.497778	-0.553503	-0.603009	-0.396486	0.115576	0.0883203	0.245692	-0.559477	-0.514249	-0.906721
9940.ENSOARP00000018026	BST-2B	-0.311148	0.942257	-0.346635	-0.452092	-0.198257	-0.396486	0.115576	-0.0406586	0.163114	-0.564176	-0.518997	3.21596
9940.ENSOARP00000018029	KRT8	-0.311148	0.0158634	-0.447397	-0.350682	0.175545	-0.396486	0.115576	0.358291	0.428781	-0.457645	-0.424393	-0.631861
9940.ENSOARP00000018040	SAT1	-0.311148	0.0158634	-0.447397	-0.299977	0.096294	-0.396486	0.115576	0.184397	0.313063	-0.294864	-0.342074	-0.514076
9940.ENSOARP00000018048	WDR44	-0.311148	0.0200937	-0.397016	-0.401387	-0.893206	0.215632	0.115576	-0.281345	-0.0422482	-0.276693	-0.294257	-0.0821835
9940.ENSOARP00000018067	KLHL13	-0.311148	0.0158634	-0.447397	-0.452092	-0.909347	-0.0904265	-0.310829	-0.196401	0.0484766	-0.468589	-0.481441	-0.219593
9940.ENSOARP00000018090	GBE1	-0.311148	0.612011	-0.245872	-0.147861	0.464539	-0.396486	0.684116	0.37947	0.435841	0.227054	-0.177968	0.00942253
9940.ENSOARP00000018106	FNBP1L	-0.311148	0.569247	-0.397016	-0.350682	-0.0769086	-0.396486	0.115576	0.178801	0.305457	-0.18257	-0.205762	-0.0821835
9940.ENSOARP00000018213	CADM2	-0.311148	0.569247	-0.397016	-0.401387	-0.401212	-0.0904265	0.115576	0.0444188	0.214726	-0.239964	-0.247868	0.330085
9940.ENSOARP00000018284	STK17A	-0.311148	-1.07828	-0.497778	-0.553503	-0.799805	0.215632	0.115576	0.0301629	0.196799	-0.192334	-0.125901	-0.906721
9940.ENSOARP00000018290	H2AX	-0.311148	0.577209	1.41671	1.3733	1.73345	0.521692	0.684116	1.10655	0.712381	0.398229	0.68108	0.340639
9940.ENSOARP00000018311	PLS3	-0.311148	0.0158634	-0.447397	-0.401387	-0.444686	-0.396486	0.684116	0.00529326	0.19354	-0.401015	-0.459326	-0.494452
9940.ENSOARP00000018374	W5Q6N3_SHEEP	-0.311148	0.0565664	-0.0443477	-0.147861	0.728312	-0.396486	0.684116	0.354142	0.406508	-0.400728	-0.373686	0.559141
9940.ENSOARP00000018378	TXNDC5	-0.311148	-0.0377793	-0.195491	-0.0971555	0.664062	0.827751	0.684116	0.638995	0.563518	0.34512	0.0251884	-0.232084
9940.ENSOARP00000018384	SPRY2	-0.311148	-1.07828	-0.497778	-0.604208	-1.07666	-0.396486	-0.310829	-0.665942	-0.408426	-0.564176	-0.518997	-0.906721
9940.ENSOARP00000018385	PCNA	3.24417	1.17592	3.48233	3.75644	1.75436	4.80652	0.684116	1.62914	0.873737	5.41921	5.69478	0.297804
9940.ENSOARP00000018422	ARSB	-0.311148	-1.07828	-0.497778	-0.502798	-0.927677	-0.396486	-0.310829	-0.37811	-0.112333	-0.476989	-0.493429	-0.906721
9940.ENSOARP00000018426	LOC101109996	-0.311148	-1.07828	-0.548159	-0.654913	-1.20012	-0.702545	-3.29566	-2.91129	-3.30904	-0.564176	-0.518997	-0.906721
9940.ENSOARP00000018435	TCTN1	-0.311148	-1.07828	-0.497778	-0.502798	-0.852658	-0.0904265	0.115576	-0.245959	0.00393075	-0.121015	-0.163656	-0.906721
9940.ENSOARP00000018453	ARHGAP29	-0.311148	-0.0679955	-0.346635	-0.299977	-0.219609	-0.0904265	0.115576	0.128483	0.273944	0.0329418	-0.0901373	-0.317754
9940.ENSOARP00000018487	RBL1	-0.311148	1.22234	0.711369	0.663423	1.68985	-0.0904265	0.684116	0.831149	0.616757	-0.265178	-0.0808063	1.04681
9940.ENSOARP00000018492	APPL2	-0.311148	-1.07828	-0.497778	-0.502798	-0.471135	-0.396486	0.115576	0.0881514	0.258191	-0.515595	-0.480611	-0.906721
9940.ENSOARP00000018501	MRPL34	-0.311148	0.322824	0.157177	0.0549603	1.121	-0.396486	0.115576	0.521402	0.494519	-0.209279	-0.143301	0.678947
9940.ENSOARP00000018510	SLC25A1	-0.311148	-0.0679955	-0.346635	-0.198566	0.0022145	0.521692	0.115576	0.377226	0.411395	0.641398	0.356488	-0.563177
9940.ENSOARP00000018541	PROS1	-0.311148	-1.07828	-0.497778	-0.401387	-0.147023	-0.396486	0.115576	0.173518	0.303824	-0.456433	-0.441095	-0.906721
9940.ENSOARP00000018592	CTNS	-0.311148	-1.07828	-0.497778	-0.553503	-0.999169	-0.396486	0.115576	-0.401206	-0.117226	-0.528535	-0.506479	-0.906721
9940.ENSOARP00000018602	F3	-0.311148	0.442978	-0.245872	-0.350682	0.125419	-0.396486	0.684116	0.186978	0.30817	-0.531927	-0.494757	1.56689
9940.ENSOARP00000018616	PLK1	3.24417	1.10326	5.09453	5.12549	1.75436	1.74593	0.684116	1.78331	0.89329	5.34245	7.10209	0.289559
9940.ENSOARP00000018645	TCP11L2	-0.311148	-1.07828	-0.497778	-0.604208	-1.15182	-0.396486	-0.642305	-0.852882	-0.649647	-0.564176	-0.518997	-0.906721
9940.ENSOARP00000018679	RHOBTB3	-0.311148	-0.156476	-0.296253	-0.0464503	0.713887	0.827751	0.684116	0.639333	0.556998	1.20716	0.898051	-0.656845
9940.ENSOARP00000018683	MRPL13	-0.311148	0.245507	0.30832	0.207076	1.30107	-0.396486	0.684116	0.663817	0.561885	-0.0741956	-0.0901705	0.487736
9940.ENSOARP00000018691	GAST	-0.311148	0.0158634	-0.447397	-0.401387	-0.647628	-0.396486	0.684116	-0.0728852	0.150074	-0.41097	-0.461052	-0.0821835
9940.ENSOARP00000018703	CNN3	-0.311148	0.0158634	-0.447397	-0.198566	0.143283	0.215632	0.684116	0.541737	0.510819	0.397868	0.0665303	-0.792192
9940.ENSOARP00000018735	TMEM97	-0.311148	0.0158634	-0.447397	-0.502798	-0.670031	-0.396486	-0.310829	-0.211658	0.028377	-0.536103	-0.502992	0.467494
9940.ENSOARP00000018739	RAC3	-0.311148	-0.121212	0.257939	0.460602	1.11125	2.05199	0.684116	0.778467	0.609697	2.42315	1.54471	-0.353456
9940.ENSOARP00000018756	INHBA	-0.311148	0.605506	-0.346635	-0.249271	-0.0787205	-0.396486	0.684116	0.240335	0.355982	0.126351	-0.228774	-0.170533
9940.ENSOARP00000018765	ELL2	-0.311148	0.942257	-0.346635	-0.452092	-0.196682	-0.396486	0.115576	0.0430679	0.207119	-0.564176	-0.518997	3.21596
9940.ENSOARP00000018780	THBS4	-0.311148	0.787408	-0.14511	-0.0971555	0.767144	-0.0904265	0.684116	0.609278	0.536898	0.361133	0.269089	0.517461
9940.ENSOARP00000018792	TLCD4	-0.311148	0.0158634	-0.447397	-0.502798	-0.394246	-0.396486	0.115576	0.188353	0.305457	-0.552322	-0.503058	0.467494
9940.ENSOARP00000018813	ADHFE1	-0.311148	-0.0679955	-0.346635	0.207076	0.539084	1.43987	0.684116	0.353466	0.393468	2.6274	1.10117	-0.755171
9940.ENSOARP00000018815	GNPNAT1	-0.311148	0.534836	-0.296253	-0.147861	0.184201	0.521692	0.115576	0.347943	0.401075	0.94429	0.642926	-0.265396
9940.ENSOARP00000018823	P3H4	-0.311148	-1.07828	-0.497778	-0.502798	-0.482346	-0.396486	0.115576	0.172409	0.293504	-0.445423	-0.42499	-0.906721
9940.ENSOARP00000018835	LRRC45	-0.311148	0.781044	-0.245872	-0.147861	0.46231	1.13381	0.115576	0.518194	0.476593	1.3617	0.98266	0.192676
9940.ENSOARP00000018870	POLA1	3.24417	2.2032	3.12966	3.09728	1.75436	-0.396486	0.684116	1.38431	0.783546	-0.0874295	0.507544	1.16608
9940.ENSOARP00000018876	ERO1A	-0.311148	0.0739496	-0.296253	-0.249271	0.193908	-0.396486	0.684116	0.21906	0.326643	-0.263104	-0.37445	-0.0232704
9940.ENSOARP00000018879	RIOX2	-0.311148	-1.07828	-0.497778	-0.502798	-0.475732	-0.396486	0.115576	0.139458	0.286984	-0.453592	-0.427115	-0.906721
9940.ENSOARP00000018887	PCSK1	-0.311148	0.0158634	-0.447397	-0.350682	-0.607279	-0.0904265	0.684116	-0.105811	0.114761	-0.0509559	-0.328559	-0.631861
9940.ENSOARP00000018903	DTYMK	-0.311148	0.522998	0.157177	0.156371	1.31528	-0.0904265	0.115576	0.709166	0.577098	0.0670495	0.148484	0.467494
9940.ENSOARP00000018926	USP32	-0.311148	0.0158634	-0.447397	-0.452092	-0.210409	-0.0904265	0.684116	0.332191	0.394555	-0.500508	-0.469288	-0.219593
9940.ENSOARP00000018975	PALMD	-0.311148	-1.07828	-0.497778	-0.604208	-1.07573	-0.396486	-0.310829	-0.596773	-0.317695	-0.564176	-0.518997	-0.906721
9940.ENSOARP00000018981	OR10AD1	-0.311148	-1.07828	-0.497778	-0.604208	-0.768093	-0.396486	0.115576	0.101394	0.253845	-0.564176	-0.518997	-0.906721
9940.ENSOARP00000018984	CLDND1	-0.311148	-1.07828	-0.548159	-0.654913	-1.20012	-0.702545	-3.29566	-2.91129	-3.30904	-0.564176	-0.518997	-0.906721
9940.ENSOARP00000018998	BRI3BP	-0.311148	-1.07828	-0.548159	-0.654913	-1.20012	-0.702545	-3.29566	-2.91129	-3.30904	-0.564176	-0.518997	-0.906721
9940.ENSOARP00000019025	PCED1B	-0.311148	-1.07828	-0.497778	-0.604208	-1.14358	-0.396486	-0.310829	-0.762562	-0.52469	-0.564176	-0.518997	-0.906721
9940.ENSOARP00000019029	TOR1AIP2	-0.311148	0.0158634	-0.447397	-0.401387	-0.125575	-0.0904265	0.115576	0.229047	0.32773	-0.216697	-0.181056	-0.494452
9940.ENSOARP00000019049	AMIGO2	-0.311148	-1.07828	-0.497778	-0.401387	-0.467376	-0.0904265	0.115576	0.16346	0.308717	0.0639568	-0.132575	-0.906721
9940.ENSOARP00000019053	PYCR1	-0.311148	-1.07828	-0.497778	-0.553503	-0.718582	-0.396486	0.115576	-0.135843	0.0979155	-0.549546	-0.511294	-0.906721
9940.ENSOARP00000019099	RPN2	-0.311148	0.0200937	-0.397016	-0.299977	-0.250579	0.215632	0.115576	0.122404	0.281005	0.472625	-0.0661291	-0.514076
9940.ENSOARP00000019106	MCM7	3.24417	2.01721	2.92814	2.84375	1.75436	-0.396486	0.684116	1.44864	0.822665	0.168218	1.18183	1.13879
9940.ENSOARP00000019117	ERAP1	-0.311148	0.0158634	-0.447397	-0.502798	-0.519122	-0.396486	0.115576	0.125637	0.270138	-0.479118	-0.381689	0.467494
9940.ENSOARP00000019119	CRY1	-0.311148	0.411234	-0.0443477	-0.0971555	0.49118	-0.0904265	0.115576	0.42313	0.448881	-0.193405	-0.151171	0.667403
9940.ENSOARP00000019137	CHRDL1	-0.311148	-1.07828	-0.548159	-0.654913	-1.20012	-0.702545	-3.29566	-2.91129	-3.30904	-0.564176	-0.518997	-0.906721
9940.ENSOARP00000019171	PGP	-0.311148	0.0158634	-0.447397	-0.452092	-0.656182	-0.396486	0.115576	-0.0570855	0.162567	-0.436262	-0.463344	-0.219593
9940.ENSOARP00000019174	AMMECR1	-0.311148	-1.07828	-0.497778	-0.452092	-0.392838	0.215632	0.115576	0.259778	0.355436	0.063933	-0.021699	-0.906721
9940.ENSOARP00000019189	RBM38	-0.311148	-1.07828	-0.497778	-0.502798	-0.652846	-0.396486	0.115576	0.088055	0.239172	-0.47099	-0.381523	-0.906721
9940.ENSOARP00000019220	PCYT2	-0.311148	0.0158634	-0.447397	-0.401387	-0.465168	-0.0904265	0.115576	0.00307414	0.17778	-0.309339	-0.406461	-0.494452
9940.ENSOARP00000019244	ALYREF	-0.311148	-0.152636	0.207558	0.257781	1.27981	-0.396486	0.684116	0.586989	0.49506	-0.136735	-0.157347	-0.206153
9940.ENSOARP00000019273	ACSL4	-0.311148	-0.14542	-0.14511	-0.0464503	0.450517	0.521692	0.115576	0.512959	0.488	0.733483	0.496918	-0.344551
9940.ENSOARP00000019415	L3MBTL2	-0.311148	0.0158634	-0.447397	-0.401387	-0.153772	-0.0904265	0.115576	0.161409	0.298391	-0.407007	-0.391087	-0.494452
9940.ENSOARP00000019450	OCIAD2	-0.311148	-1.07828	-0.497778	-0.553503	-0.873716	-0.396486	0.115576	-0.2098	0.0348968	-0.507013	-0.491702	-0.906721
9940.ENSOARP00000019476	LMNB1	-0.311146	0.907277	0.660988	0.612718	1.67792	-0.396486	0.684116	1.11921	0.74932	0.334381	0.913292	0.797309
9940.ENSOARP00000019489	LOC105603801	-0.311148	-1.07828	-0.548159	-0.654913	-1.20012	-0.702545	-3.29566	-2.91129	-3.30904	-0.564176	-0.518997	-0.906721
9940.ENSOARP00000019495	RGMB	-0.311148	-1.07828	-0.548159	-0.654913	-1.20012	-0.702545	-3.29566	-2.91129	-3.30904	-0.564176	-0.518997	-0.906721
9940.ENSOARP00000019498	MGME1	-0.311148	-1.07828	-0.497778	-0.502798	-0.719625	-0.396486	0.115576	-0.168721	0.0674959	-0.480619	-0.474069	-0.906721
9940.ENSOARP00000019523	CDC14A	-0.311148	2.09524	0.0564145	0.207076	1.34338	0.215632	0.684116	0.770363	0.603717	0.364526	0.522288	0.942427
9940.ENSOARP00000019524	EFR3B	-0.311148	-1.07828	-0.497778	-0.604208	-1.14231	-0.396486	-0.310829	-0.746039	-0.510024	-0.564176	-0.518997	-0.906721
9940.ENSOARP00000019526	SLC25A10	-0.311148	0.268755	-0.346635	-0.452092	-0.20569	-0.396486	0.115576	-0.0623441	0.135948	-0.55468	-0.51405	1.84175
9940.ENSOARP00000019535	ABI3BP	-0.311148	-1.07828	-0.497778	-0.553503	-1.13449	-0.396486	-0.310829	-0.723424	-0.481771	-0.509136	-0.497048	-0.906721
9940.ENSOARP00000019558	ZWILCH	3.24417	2.3444	1.76937	1.67753	1.74865	-0.396486	0.684116	1.06349	0.681408	-0.219786	0.112421	1.66645
9940.ENSOARP00000019559	RAPH1	-0.311148	0.0158634	-0.447397	-0.553503	-0.664794	-0.396486	0.115576	-0.0346764	0.179413	-0.564176	-0.518997	3.21596
9940.ENSOARP00000019618	ARSJ	-0.311148	-1.07828	-0.548159	-0.654913	-1.20012	-0.702545	-3.29566	-2.91129	-3.30904	-0.564176	-0.518997	-0.906721
9940.ENSOARP00000019634	NAT10	-0.311148	0.238966	0.207558	0.359192	1.42993	0.521692	0.684116	0.709407	0.549391	0.106928	0.041227	-0.0170863
9940.ENSOARP00000019646	LOC101114226	-0.311148	0.369357	0.00603341	-0.0464503	0.911074	-0.0904265	0.684116	0.375417	0.404875	-0.0545407	-0.145692	0.592453
9940.ENSOARP00000019658	B9D1	-0.311148	-1.07828	-0.497778	-0.604208	-1.14852	-0.396486	-0.310829	-0.794572	-0.570329	-0.564176	-0.518997	-0.906721
9940.ENSOARP00000019660	RANBP1	-0.311148	-0.1574	0.30832	0.257781	1.44139	0.215632	0.115576	0.814867	0.606977	0.0980296	0.158977	-0.044461
9940.ENSOARP00000019666	DCUN1D4	-0.311148	0.0158634	-0.447397	-0.350682	0.00291238	-0.0904265	0.115576	0.457238	0.45866	0.431625	0.0567344	-0.631861
9940.ENSOARP00000019668	CSDC2	-0.311148	-1.07828	-0.497778	-0.604208	-0.7752	-0.396486	0.115576	-0.251217	-0.0156287	-0.564176	-0.518997	-0.906721
9940.ENSOARP00000019687	LOC101117184	-0.311148	0.0158634	-0.447397	-0.553503	-1.14638	-0.396486	-0.310829	-0.915373	-0.752331	-0.564176	-0.518997	3.21596
9940.ENSOARP00000019691	LOC101117955	-0.311148	0.0158634	-0.447397	-0.502798	-0.899935	0.215632	0.115576	-0.441586	-0.178618	0.307783	-0.017183	0.467494
9940.ENSOARP00000019737	PMM1	-0.311148	0.0158634	-0.447397	-0.452092	-0.440415	-0.396486	0.115576	-0.0979959	0.127801	-0.488006	-0.483965	-0.219593
9940.ENSOARP00000019761	FMNL3	-0.311148	0.765296	-0.296253	-0.350682	0.182806	0.215632	0.684116	0.291498	0.374455	-0.260445	-0.271012	1.29203
9940.ENSOARP00000019765	PAM	-0.311148	0.0158634	-0.447397	-0.502798	-0.795291	-0.396486	0.115576	-0.222151	0.0327235	-0.505702	-0.464805	0.467494
9940.ENSOARP00000019895	MCM5	3.24417	2.17689	3.48233	3.45221	1.75436	0.827751	0.684116	1.53189	0.836791	1.04771	2.03524	1.09608
9940.ENSOARP00000019910	UBE2T	-0.302706	0.901696	1.71899	1.77894	1.75137	0.521692	0.684116	1.30748	0.799305	2.03016	2.4814	0.409034
9940.ENSOARP00000020010	RASL11B	-0.311148	-0.0641207	-0.245872	-0.0464503	0.745234	0.215632	0.684116	0.691171	0.575471	1.20348	1.01012	-0.344551
9940.ENSOARP00000020026	CCDC134	-0.311148	0.0200937	-0.397016	-0.452092	-0.864356	-0.0904265	0.115576	-0.26446	-0.0156287	-0.348613	-0.4138	0.467494
9940.ENSOARP00000020027	KIF23	3.24417	2.49949	3.48233	3.45221	1.75436	-0.0904265	0.684116	1.49761	0.828098	0.527482	1.34836	1.29459
9940.ENSOARP00000020041	FGL2	-0.311148	-1.07828	-0.497778	-0.452092	-1.01525	-0.0904265	-0.310829	-0.449329	-0.189484	-0.37839	-0.454278	-0.906721
9940.ENSOARP00000020113	FAM13A	-0.311148	0.0158634	-0.447397	-0.401387	-0.54479	1.13381	0.115576	0.175424	0.315237	0.152992	-0.159638	-0.494452
9940.ENSOARP00000020229	PAQR3	-0.311148	-1.07828	-0.497778	-0.604208	-0.960273	-0.396486	-0.310829	-0.538326	-0.27043	-0.564176	-0.518997	-0.906721
9940.ENSOARP00000020234	KLF7	-0.311148	-1.07828	-0.497778	-0.553503	-1.05994	-0.396486	-0.310829	-0.535709	-0.266629	-0.541116	-0.510563	-0.906721
9940.ENSOARP00000020242	TROAP	3.24417	2.72306	0.761751	0.764834	1.6678	1.13381	0.684116	0.975349	0.674348	0.285655	0.506249	2.05988
9940.ENSOARP00000020254	EZH2	-0.311148	0.455527	1.01366	0.967655	1.71702	0.827751	0.684116	1.15366	0.75584	1.43311	1.57091	0.323447
9940.ENSOARP00000020282	PDIA4	-0.311148	0.00747394	0.00603341	0.105666	0.951717	0.827751	0.684116	0.728318	0.579817	0.80303	0.469788	-0.199969
9940.ENSOARP00000020289	ANTXR2	-0.311148	-1.07828	-0.497778	-0.553503	-0.983796	-0.396486	0.115576	-0.540027	-0.274776	-0.543952	-0.509866	-0.906721
9940.ENSOARP00000020299	ANGPT4	-0.311148	-1.07828	-0.548159	-0.654913	-1.20012	-0.702545	-3.29566	-2.91129	-3.30904	-0.564176	-0.518997	-0.906721
9940.ENSOARP00000020301	PPIC	-0.311148	-0.0641207	-0.245872	0.00425499	0.884061	-0.0904265	0.115576	0.50758	0.467353	0.428893	0.220475	-0.589604
9940.ENSOARP00000020319	SNX24	-0.311148	-1.07828	-0.497778	-0.502798	-0.518053	-0.396486	0.115576	-0.103809	0.117475	-0.528219	-0.502494	-0.906721
9940.ENSOARP00000020356	CHIC2	-0.311148	0.0158634	-0.447397	-0.502798	-0.885971	-0.0904265	0.115576	-0.289306	-0.0232352	-0.481075	-0.461584	0.467494
9940.ENSOARP00000020390	RRP7A	-0.311148	0.326379	0.0564145	0.00425499	1.05162	-0.0904265	0.684116	0.452752	0.439647	-0.177247	-0.169567	0.520347
9940.ENSOARP00000020406	RGS16	-0.311148	0.605506	-0.346635	-0.452092	-0.983745	-0.396486	0.115576	-0.576716	-0.317155	-0.557359	-0.515312	2.52884
9940.ENSOARP00000020430	CYB5R3	-0.311148	0.942257	-0.346635	-0.249271	0.0434535	0.215632	0.115576	0.019501	0.191366	-0.00672409	0.0325934	0.123951
9940.ENSOARP00000020460	AURKB	3.24417	2.12239	3.58309	3.55362	1.75436	-0.0904265	0.684116	1.53121	0.840591	0.542133	1.43623	1.04863
9940.ENSOARP00000020556	CELSR2	-0.311148	-1.07828	-0.497778	-0.553503	-0.774636	-0.0904265	0.115576	-0.17521	0.0425033	-0.380805	-0.275595	-0.906721
9940.ENSOARP00000020559	PSRC1	-0.189691	2.32093	1.01366	1.01836	1.7246	0.521692	0.684116	0.870323	0.610237	0.295777	0.72737	1.65433
9940.ENSOARP00000020561	RABGGTA	-0.311148	-1.07828	-0.497778	-0.452092	-0.659678	-0.0904265	0.115576	-0.115943	0.113128	-0.042871	-0.20626	-0.906721
9940.ENSOARP00000020611	SLC5A6	-0.311148	-1.07828	-0.497778	-0.604208	-1.15465	-0.396486	-0.642305	-0.937706	-0.784384	-0.564176	-0.518997	-0.906721
9940.ENSOARP00000020648	CAD	-0.311148	-0.0528518	0.00603341	0.105666	0.745484	1.74593	0.684116	0.685599	0.578731	1.21894	0.867667	-0.239258
9940.ENSOARP00000020704	BARD1	-0.29628	0.636042	3.07928	2.99587	1.75436	-0.396486	0.684116	1.36962	0.784633	1.17029	1.97497	0.211063
9940.ENSOARP00000020730	CD200	-0.311148	0.0200937	-0.397016	-0.452092	-0.077837	-0.396486	0.684116	0.424722	0.449967	-0.51154	-0.441195	0.467494
9940.ENSOARP00000020768	SLC22A17	-0.311148	-1.07828	-0.497778	-0.452092	-0.649069	-0.396486	0.115576	-0.208666	0.0338102	-0.502547	-0.495554	-0.906721
9940.ENSOARP00000020791	SLC7A8	-0.311148	-0.0679955	-0.346635	-0.452092	-0.876553	-0.396486	0.115576	-0.324065	-0.0645274	-0.551118	-0.508836	1.15462
9940.ENSOARP00000020800	EFHD1	-0.311148	-1.07828	-0.497778	-0.502798	-0.813622	-0.396486	-0.310829	-0.215553	0.0316369	-0.525701	-0.504055	-0.906721
9940.ENSOARP00000020810	TMEM106C	-0.311148	-1.07828	-0.497778	-0.604208	-1.18682	-0.396486	-0.642305	-1.05688	-0.97562	-0.564176	-0.518997	-0.906721
9940.ENSOARP00000020829	AJUBA	-0.311148	-1.07828	-0.548159	-0.654913	-1.20012	-0.702545	-3.29566	-2.91129	-3.30904	-0.564176	-0.518997	-0.906721
9940.ENSOARP00000020831	RESF1	-0.311148	-1.07828	-0.548159	-0.654913	-1.20012	-0.702545	-3.29566	-2.91129	-3.30904	-0.564176	-0.518997	-0.906721
9940.ENSOARP00000020834	PRMT5	-0.311148	0.0727765	0.560226	0.663423	1.64918	-0.396486	0.684116	0.894975	0.640122	0.502472	0.591523	-0.120236
9940.ENSOARP00000020882	RHOB	-0.311148	-0.216944	0.257939	0.359192	1.10887	2.35805	0.684116	0.784884	0.614043	1.88162	1.60349	-0.320846
9940.ENSOARP00000020898	SLC38A4	-0.311148	0.0158634	-0.447397	-0.249271	-0.0776129	0.521692	0.684116	0.241349	0.354896	0.0713092	-0.0582924	-0.465016
9940.ENSOARP00000020904	CD53	-0.311148	0.0158634	-0.447397	-0.299977	-0.403191	-0.396486	0.115576	-0.0196727	0.166914	-0.24223	-0.376675	-0.710398
9940.ENSOARP00000020927	SLC38A2	-0.311148	0.0158634	-0.447397	-0.452092	-0.858139	-0.396486	0.115576	-0.283058	-0.0292086	-0.528463	-0.49904	-0.219593
9940.ENSOARP00000020966	PLB1	-0.311148	0.0158634	-0.447397	-0.299977	-0.169484	0.215632	0.115576	0.232665	0.34131	-0.113345	-0.0753605	-0.710398
9940.ENSOARP00000020991	CLSPN	3.24417	1.97245	3.38157	3.3508	1.75436	1.43987	0.684116	1.45523	0.807452	1.14685	2.11058	0.984025
9940.ENSOARP00000021030	ANO6	-0.311148	-1.07828	-0.497778	-0.452092	-0.796988	-0.396486	0.115576	-0.273289	-0.0129152	-0.445241	-0.481474	-0.906721
9940.ENSOARP00000021088	YPEL5	-0.311148	0.0200937	-0.397016	-0.401387	-0.399023	-0.0904265	0.115576	0.176099	0.289157	-0.488769	-0.467561	-0.0821835
9940.ENSOARP00000021090	LBH	-0.311148	-1.07828	-0.497778	-0.604208	-1.06001	-0.396486	-0.310829	-0.568575	-0.294336	-0.564176	-0.518997	-0.906721
9940.ENSOARP00000021101	CRELD2	-0.311148	0.104912	-0.245872	-0.198566	0.206758	-0.396486	0.115576	0.246511	0.349463	-0.0658874	-0.291003	-0.105106
9940.ENSOARP00000021108	IGSF11	-0.311148	-1.07828	-0.497778	-0.350682	-0.544662	0.215632	0.115576	0.0845332	0.231025	0.265809	0.294758	-0.906721
9940.ENSOARP00000021130	UPK1B	-0.311148	0.0158634	-0.447397	-0.452092	-0.84922	-0.396486	0.115576	-0.330795	-0.0851673	-0.2893	-0.420175	-0.219593
9940.ENSOARP00000021174	TMEM37	-0.311148	-1.07828	-0.548159	-0.654913	-1.20012	-0.702545	-3.29566	-2.91129	-3.30904	-0.564176	-0.518997	-0.906721
9940.ENSOARP00000021183	PPFIBP1	-0.311148	-1.07828	-0.497778	-0.401387	-0.285812	-0.396486	0.684116	0.318008	0.394555	-0.0926913	-0.152399	-0.906721
9940.ENSOARP00000021203	MXD1	-0.311148	-1.07828	-0.497778	-0.502798	-0.823808	0.215632	0.115576	-0.171881	0.0734693	-0.170745	-0.236611	-0.906721
9940.ENSOARP00000021242	ARNTL2	-0.311148	0.891067	-0.14511	-0.147861	0.429312	0.215632	0.115576	0.437145	0.450514	-0.0772118	0.00891724	0.83396
9940.ENSOARP00000021246	SCG2	-0.311148	-0.0679955	-0.346635	-0.299977	-0.457702	-0.396486	0.684116	0.0140736	0.204406	-0.172346	-0.283033	-0.317754
9940.ENSOARP00000021256	IHH	-0.311148	-0.0679955	-0.346635	-0.249271	-0.105541	0.521692	0.115576	0.176437	0.30817	-0.0245601	-0.252815	-0.465016
9940.ENSOARP00000021267	STK38L	-0.311148	-1.07828	-0.497778	-0.452092	-0.377446	0.521692	0.115576	0.0703255	0.237545	0.00909824	0.247804	-0.906721
9940.ENSOARP00000021281	MAGI3	-0.311148	0.0200937	-0.397016	-0.299977	0.175622	0.215632	0.115576	0.50705	0.494519	0.405667	0.383352	-0.514076
9940.ENSOARP00000021292	FGFR1OP2	-0.311148	-1.07828	-0.497778	-0.604208	-1.15665	-0.396486	-0.642305	-0.862916	-0.672467	-0.564176	-0.518997	-0.906721
9940.ENSOARP00000021294	CDCA8	3.24417	1.62518	4.69148	4.71984	1.75436	6.33681	0.684116	1.80492	0.915023	8.0125	8.31831	0.606058
9940.ENSOARP00000021330	MANEAL	-0.311148	0.0200937	-0.397016	-0.350682	0.398246	-0.396486	0.115576	0.543859	0.505386	-0.326148	-0.284926	-0.357043
9940.ENSOARP00000021354	W5QF56_SHEEP	-0.311148	1.40929	-0.14511	-0.249271	0.887448	-0.396486	0.115576	0.457914	0.443447	-0.562574	-0.515544	2.627
9940.ENSOARP00000021369	PLEK	-0.311148	0.0200937	-0.397016	-0.249271	-0.397326	0.521692	0.684116	0.0937719	0.257645	0.208153	-0.173884	-0.465016
9940.ENSOARP00000021401	DCLRE1B	-0.311148	0.269146	-0.14511	-0.0971555	1.09799	-0.396486	0.115576	0.540145	0.483113	-0.241644	-0.248465	0.142709
9940.ENSOARP00000021426	TPBG	-0.311148	-1.07828	-0.548159	-0.654913	-1.20012	-0.702545	-3.29566	-2.91129	-3.30904	-0.564176	-0.518997	-0.906721
9940.ENSOARP00000021444	RASSF8	-0.311148	-1.07828	-0.497778	-0.502798	-0.870297	-0.396486	-0.310829	-0.377676	-0.121573	-0.522471	-0.501996	-0.906721
9940.ENSOARP00000021445	TSPYL4	-0.311148	-1.07828	-0.497778	-0.502798	-0.424505	0.215632	0.115576	0.0496773	0.206033	-0.112026	-0.048729	-0.906721
9940.ENSOARP00000021470	CNR1	-0.311148	-1.07828	-0.497778	-0.604208	-0.933075	-0.396486	0.115576	-0.283468	-0.00748204	-0.564176	-0.518997	-0.906721
9940.ENSOARP00000021485	POLQ	-0.311148	0.594984	0.207558	0.105666	1.41183	-0.396486	0.684116	0.680364	0.555365	-0.532555	-0.464373	0.938676
9940.ENSOARP00000021504	LOC101105036-2	-0.311148	1.3966	0.30832	0.207076	1.53153	-0.396486	0.684116	0.702484	0.559711	-0.544976	-0.454345	1.70026
9940.ENSOARP00000021507	SPRED1	-0.311148	-1.07828	-0.497778	-0.553503	-0.737994	-0.396486	0.115576	0.143125	0.283724	-0.480398	-0.453747	-0.906721
9940.ENSOARP00000021519	LOC101106292	-0.311148	1.28359	0.157177	0.0549603	1.43578	-0.396486	0.684116	0.530086	0.47442	-0.554336	-0.482703	1.76622
9940.ENSOARP00000021535	W5QFN7_SHEEP	-0.311148	0.405972	1.56785	1.47471	1.74253	-0.0904265	1.48017	1.13137	0.728674	0.205016	0.746762	0.242478
9940.ENSOARP00000021537	UGP2	-0.311148	0.612011	-0.245872	-0.249271	0.203601	-0.396486	0.115576	0.304524	0.392922	-0.259724	-0.340048	0.565655
9940.ENSOARP00000021538	THBS1	-0.311148	0.0132683	0.459464	0.460602	1.31143	1.74593	0.684116	0.685768	0.565145	1.34442	0.559047	-0.0143654
9940.ENSOARP00000021543	WDPCP	-0.311148	0.0200937	-0.397016	-0.502798	-0.20553	-0.396486	0.115576	0.276566	0.357609	-0.562683	-0.517968	1.84175
9940.ENSOARP00000021550	LOC101109919	-0.311148	0.532134	1.21518	1.11977	1.73953	0.215632	1.48017	1.06822	0.711834	-0.131974	0.346526	0.416703
9940.ENSOARP00000021556	LOC101108086	-0.311148	1.47356	0.509845	0.562013	1.66071	0.521692	0.684116	0.872687	0.633056	0.223319	0.161036	1.00526
9940.ENSOARP00000021565	PTPRN	-0.311148	0.0158634	-0.447397	-0.401387	-0.466877	-0.0904265	0.115576	0.0310553	0.210379	0.0245618	-0.213532	-0.494452
9940.ENSOARP00000021568	SYCP1	-0.311148	0.0200937	-0.397016	-0.401387	0.0156919	0.215632	0.684116	0.366468	0.415201	0.110735	0.106976	-0.0821835
9940.ENSOARP00000021599	BMF	-0.311148	-1.07828	-0.497778	-0.502798	-0.607311	-0.396486	0.115576	-0.0680368	0.153334	-0.551341	-0.508006	-0.906721
9940.ENSOARP00000021614	BUB1B	3.24417	1.5672	5.14491	5.07478	1.75436	2.05199	0.684116	1.7801	0.897637	2.11017	4.18329	0.59237
9940.ENSOARP00000021618	TSPAN2	-0.311148	0.0158634	-0.447397	-0.198566	-0.333204	0.215632	0.115576	0.027413	0.19734	0.254847	-0.150938	-0.792192
9940.ENSOARP00000021658	MFSD2A	-0.311148	-1.07828	-0.497778	-0.553503	-0.776634	-0.0904265	0.115576	0.184735	0.308717	-0.338586	-0.336362	-0.906721
9940.ENSOARP00000021672	PPT1	-0.311148	0.0158634	-0.447397	-0.249271	0.020718	-0.0904265	0.115576	0.140086	0.277204	0.188034	-0.0891411	-0.465016
9940.ENSOARP00000021678	FAM110B	-0.311148	-1.07828	-0.497778	-0.604208	-1.12427	-0.396486	-0.310829	-0.757074	-0.525237	-0.564176	-0.518997	-0.906721
9940.ENSOARP00000021688	KCNMB4	-0.311148	0.0158634	-0.447397	-0.553503	-1.08699	-0.396486	-0.310829	-0.532802	-0.273149	-0.564176	-0.518997	3.21596
9940.ENSOARP00000021709	KALRN	-0.311148	-0.297923	0.0564145	0.0549603	0.739907	-0.396486	0.684116	0.471663	0.472787	0.435754	-0.00844968	-0.227137
9940.ENSOARP00000021718	ABCC9	-0.311148	0.0158634	-0.447397	-0.452092	-0.858741	-0.396486	0.115576	-0.243908	0.00936393	-0.512332	-0.498874	-0.219593
9940.ENSOARP00000021721	CHST14	-0.311148	-1.07828	-0.497778	-0.502798	-0.793377	-0.0904265	0.115576	-0.242799	0.000124415	-0.286398	-0.411575	-0.906721
9940.ENSOARP00000021725	HEG1	-0.311148	-1.07828	-0.548159	-0.654913	-1.20012	-0.702545	-3.29566	-2.91129	-3.30904	-0.564176	-0.518997	-0.906721
9940.ENSOARP00000021733	IGSF3	-0.311148	-1.07828	-0.497778	-0.452092	-0.693637	-0.0904265	-0.310829	-0.180914	0.0425033	-0.235386	-0.288313	-0.906721
9940.ENSOARP00000021737	INHA	-0.311148	0.765296	-0.296253	-0.299977	-0.226114	-0.396486	0.115576	0.134055	0.294044	-0.338827	-0.422765	0.663816
9940.ENSOARP00000021747	PTGFRN	-0.311148	0.0158634	-0.447397	-0.401387	-0.792583	-0.0904265	0.115576	-0.256669	-0.0129152	0.040396	-0.218812	-0.494452
9940.ENSOARP00000021748	RAD51	3.24417	1.70907	4.59072	4.56773	1.75436	0.215632	0.684116	1.73822	0.89275	2.43593	3.72205	0.691974
9940.ENSOARP00000021754	CD101	-0.311148	-1.07828	-0.497778	-0.553503	-0.877667	-0.396486	-0.310829	-0.244451	0.0207705	-0.539569	-0.507541	-0.906721
9940.ENSOARP00000021762	EXO5	-0.311148	-1.07828	-0.497778	-0.604208	-1.09445	-0.396486	-0.310829	-0.524504	-0.259563	-0.564176	-0.518997	-0.906721
9940.ENSOARP00000021764	LOC101105290	-0.311148	0.532134	1.21518	1.11977	1.73984	0.215632	1.48017	1.06822	0.711834	-0.131974	0.346526	0.416703
9940.ENSOARP00000021766	TTF2	-0.311148	0.482473	-0.195491	-0.0971555	0.703534	1.43987	0.684116	0.722915	0.589597	0.849379	0.732882	-0.00723311
9940.ENSOARP00000021811	DLL4	-0.311148	0.268755	-0.346635	-0.350682	-0.518354	-0.0904265	0.115576	-0.080556	0.129428	-0.240627	-0.348151	0.467494
9940.ENSOARP00000021813	CHAC1	-0.311148	1.22618	-0.296253	-0.0971555	-0.223534	0.521692	0.115576	0.128242	0.279918	0.171787	-0.217417	0.0677173
9940.ENSOARP00000021846	OIP5	3.24417	2.11344	1.41671	1.3733	1.7513	-0.0904265	0.684116	1.04863	0.689015	0.26454	0.471316	1.49817
9940.ENSOARP00000021847	RECQL	-0.311148	-0.0641207	-0.245872	-0.350682	0.153424	-0.396486	0.115576	0.300037	0.367935	-0.489861	-0.442224	0.742354
9940.ENSOARP00000021854	NUSAP1	3.24417	2.50283	3.12966	3.09728	1.75436	-0.0904265	0.684116	1.4196	0.804192	0.162799	0.71691	1.35536
9940.ENSOARP00000021913	HSD3B1	-0.311148	-0.085272	-0.0443477	0.156371	0.974735	0.215632	0.684116	0.526709	0.501579	0.825214	0.502463	-0.32266
9940.ENSOARP00000021915	RIMKLA	-0.311148	-1.07828	-0.497778	-0.604208	-1.05456	-0.396486	-0.310829	-0.618181	-0.347581	-0.564176	-0.518997	-0.906721
9940.ENSOARP00000021923	PHGDH	-0.311148	0.222364	-0.195491	-0.147861	0.450235	-0.396486	0.115576	0.611569	0.555911	0.216126	-0.0398297	0.00942253
9940.ENSOARP00000021932	MAPKBP1	-0.311148	-1.07828	-0.548159	-0.654913	-1.20012	-0.702545	-3.29566	-2.91129	-3.30904	-0.564176	-0.518997	-0.906721
9940.ENSOARP00000021934	HES1	-0.311148	0.569247	-0.397016	-0.350682	-0.469515	-0.396486	0.115576	0.00763315	0.191366	-0.286132	-0.349944	-0.0821835
9940.ENSOARP00000021980	IL1RAP	-0.311148	0.0158634	-0.447397	-0.553503	-1.13617	-0.396486	0.115576	-0.589718	-0.321501	-0.564176	-0.518997	3.21596
9940.ENSOARP00000021989	CLDN1	-0.311148	0.0158634	-0.447397	-0.350682	-0.19245	-0.0904265	0.684116	0.24557	0.345116	0.132657	-0.109264	-0.631861
9940.ENSOARP00000021991	IRS1	-0.311148	-0.085272	-0.0443477	0.00425499	0.587731	1.43987	0.684116	0.63832	0.558625	1.16631	0.441762	-0.113887
9940.ENSOARP00000022009	BCL6	-0.311148	0.476465	-0.14511	-0.0464503	0.761759	0.215632	0.684116	0.646763	0.561344	0.885787	0.726673	0.0302421
9940.ENSOARP00000022038	RFC4	3.24417	1.72443	2.97852	2.89446	1.75436	-0.396486	0.684116	1.35527	0.774313	0.0578923	0.694462	0.936944
9940.ENSOARP00000022072	CDC20	3.24417	1.36905	5.04415	5.02408	1.75436	1.13381	0.684116	1.79833	0.90579	3.33143	5.01434	0.462877
9940.ENSOARP00000022104	EHHADH	-0.311148	-0.280718	0.257939	0.359192	1.14241	0.215632	0.684116	0.535658	0.492346	1.08634	0.480448	-0.364258
9940.ENSOARP00000022137	LRR1	-0.310908	2.46341	0.106796	0.359192	1.47496	0.521692	0.684116	0.696743	0.558084	0.840129	1.65114	0.829136
9940.ENSOARP00000022145	POLE2	3.24417	1.81412	2.32357	2.28599	1.75148	0.827751	0.684116	1.28958	0.768339	1.03042	1.52695	1.05362
9940.ENSOARP00000022161	EPS8	-0.311148	-1.07828	-0.497778	-0.502798	-1.12957	0.215632	-0.310829	-0.733194	-0.50459	0.308195	-0.0604508	-0.906721
9940.ENSOARP00000022208	KDM3A	-0.311148	0.0200937	-0.397016	-0.350682	-0.0239721	0.215632	0.684116	0.263806	0.354896	-0.28463	-0.328227	-0.357043
9940.ENSOARP00000022213	H2BC18	-0.311148	1.60691	0.459464	0.359192	1.58379	-0.396486	0.684116	0.682053	0.547218	-0.543711	-0.461318	1.76218
9940.ENSOARP00000022222	RERG	-0.311148	0.0158634	-0.447397	-0.401387	-0.00421369	-0.0904265	0.115576	0.446022	0.470613	-0.192433	-0.235946	-0.494452
9940.ENSOARP00000022235	PYGL	-0.311148	-0.0528518	0.00603341	-0.0464503	0.460166	-0.0904265	0.684116	0.374235	0.432041	0.230602	-0.168205	0.155201
[truncated: 29 more rows]

## Sheet: Network 2_Normalized
NETWORK 2 GV-GV
[truncated: 1,207 more rows]
