# Supplementary material for: Tailor-made 3D in vitro maturation of early antral follicles uncovers cumulus-cell transcriptomic driver signature to predict oocyte competence
Source: Front Endocrinol (Lausanne). 2025 Oct 1;16:1629815. doi: 10.3389/fendo.2025.1629815 (PMC12520894; doi:10.3389/fendo.2025.1629815)
Supplement: Supplementary Table 1 — (Excel). The 12 centrality coefficients of each DEG of Network 1(MIIEndpoint- GVStartpoint) (Sheet: N1 MII-GV) and Network 2(GVEndpoint-GVStartpoint) (Sheet: N2 GV-GV) were scored using CytoHUBba. More in detail, they are closeness, degree, MCC, radiality, stress, MCN, DNMC, betweenness, clustering coefficient, eccentricity, bottleneck, and EPC. Network 1(MIIEndpoint- GVStartpoint) and Network 2(GVEndpoint-GVStartpoint) top 10 DEGs defined on each centrality coefficient score (Sheets: Top 10 N1 and N2 respectively). Venn diagram analysis of the top 10 DEGs of Network 1(MIIEndpoint- GVStartpoint) (Sheet: Ranking N1) and Network 2(GVEndpoint-GVStartpoint)(Sheet: Ranking N2) shows DEGs overlapping across the 12 algorithms. DEGs that are in the top 10 in at least 5 of the 6 algorithms are highlighted in bold. (Network1_Normalized) and (Network2_Normalized) include dataset values that have been statistically normalized using the standard score formula. [file DataSheet1.zip › Supplementary datasheets and tables/Supplementary Table 3.xlsx]

## Sheet: MCODE N1
	MCODE Modules
	Module 1	Module 2	Module 3	Module 4	Module 5	Module 6	Module 7	Module 8
Nodes	43	39	14	8	21	8	14	23
Edges	749	370	53	36	59	18	29	48
	#VALUE!	#VALUE!	#VALUE!	#VALUE!	#VALUE!	#VALUE!	#VALUE!	#VALUE!
	Genes included in each cluster
	DOWN	DOWN	W5PS91_SHEEP	PLIN2	DOWN	DOWN	DOWN	IDH3A
	NCAPH	PCNA	STAT3	ELOVL5	CENPH	GUCY1B1	MRPL2	CHAC1
	MCM3	CENPI	LOC101109919	ELOVL6	CHAF1B	MOCS1	NDUFA11	CYC1
	CDC20	REV3L	H2BC3	ACACA	PSRC1	DHFR	LOC101102454	TALDO1
	HELLS	SPC25	H4C14	SCD	ERCC6L	DTYMK	RUVBL2	NDUFAF3
	KIF23	MCM7	LOC101105036	PDK4	GINS1	ENPP1	MRPL13	GPX3
	HMMR	UHRF1	LOC101105036-2		POLA1	GCH1	COX4I2	GFPT2
	TTK	NCAPG2	LOC101121387		RMI1	NME4	RRP7A	LOC101116273
	CKAP2	MCM6	W5QFN7_SHEEP		BARD1	GUCY1A1	NDUFA3	GBE1
	RAD51	RPA2	POLR2D		PARPBP		ATP5MC1	NDUFV1
	BUB1	CDK4	CDKN1A		RMI2		NDUFA7	GPX2
	KIF15	TROAP	LOC101105290		RECQL4		MRPL49	GNPNAT1
	NUSAP1	POLA2	SIRT1		ATAD5		FBL	LOC101118990
	RRM2	FEN1	H2AC21		RFC4		MIS18BP1	GMDS
	W5P6X3_SHEEP	CCNA2			CDC7		NAT10	UGP2
	CENPN	CDCA8			OIP5			DHCR7
	TOP2A	ANLN			DTL			LOC101106720
	CDCA2	ZWINT			GINS3			LSS
	ECT2	SKA1			FBXO5			GMPPB
	NEK2	KNTC1			WDR76			ACAD9
	KIF11	CLSPN			SKA3			PYGL
	PLK4	ASF1B			BLM			MSMO1
	SMC2	CHEK1						IDH2
	PCLAF	RFC2
	SMC4	RAD51AP1
	MCM5	PRIM1
	NCAPD2	MCM10
	NDC80	POLE
	E2F8	ESCO2
	KIF2C	CENPW
	CDC6	MCM4
	BUB1B	TIMELESS
	TYMS	ORC1
	CDK2	GINS2
	MELK	WDHD1
	SPAG5	POLE2
	PLK1	RRM1
	KIF18A	GMNN
	NCAPG	ZWILCH
	CDKN3	CENPK
	NUF2
	CDCA3
	AURKB
	CEP55
	Volcano plot Outliers
	UP	TNFAIP6, POSTN
	DOWN	INHA, GFRA3, HSD17b1

## Sheet: ClueGo N1
Identified KEGGs in each cluster using ClueGo
Legend
Downregulated DEG
Upregulated DEG
BOTH (KEGG that includes both up and down regulated genes)
Cluster 1			Cluster 2			Cluster 3		Cluster 4			Cluster 5			Cluster 6			Cluster 7		Cluster 8
KEGG	Type	Genes included	KEGG	Type	Genes included	KEGG	Type	KEGG	Type	Genes included	KEGG	Type	Genes included	KEGG	Type	Genes included	KEGG	Type	KEGG	Type	Genes included
KEGG:04110	Cell Cycle	[BUB1, BUB1B, CDC20, CDC6, CDK2, MCM3, MCM5, PLK1, TTK] DOWNREGULATED	KEGG:03030	DNA replication	[FEN1, MCM4, MCM6, MCM7, PCNA, POLA2, POLE, POLE2, PRIM1, RFC2, RPA2] DOWN REGULATED			KEGG:01040	Biosynthesis of unsaturated fatty acids	[ELOVL5, ELOVL6, SCD] DOWNREGULATED	KEGG:03460	Fanconi anemia pahtway	[BLM, RMI1, RMI2] DOWNREGULATED	KEGG:00240	Pyrimidine metabolism	[DTYMK, ENPP1, NME4] DOWNREGULATED			KEGG:00100	Steroid Biosynthesis	[DHCR7, LSS, MSMO1] DOWN REGULATED
#VALUE!			KEGG:04110	Cell cycle	[CCNA2, CDK4, CHEK1, MCM4, MCM6, MCM7, ORC1, PCNA] DOWN REGULATED			#VALUE!			#VALUE!			KEGG:00790	Folate biosynthesis	[DHFR, GCH1, MOCS1] DOWNREGULATED			KEGG:00500	Starch and sucrose metabolism	[GBE1, PYGL, UGP2] UPREGULATED
			KEGG:03410	Base excision repair	[FEN1, PCNA, POLE, POLE2] DOWN REGULATED									#VALUE!					KEGG:00520	Amino sugar and nucleotide sugar metabolism	[GFPT2, GMDS, GMPPB, GNPNAT1, UGP2] BOTH
			KEGG:03420	Nucleotide excision repair	[PCNA, POLE, POLE2, RFC2, RPA2] DOWN REGULATED														KEGG:00480	Glutathione metabolism	[CHAC1, GPX2, GPX3, IDH2, LOC101106720, LOC101116273, LOC101118990] DOWNREGULATED
			KEGG:03430	Mismatch repair	[PCNA, RFC2, RPA2] DOWN REGULATED														KEGG:00982	Drug metabolism	[LOC101106720, LOC101116273, LOC101118990] DOWN REGULATED
			#VALUE!																#VALUE!

## Sheet: MOCDE N2
	MCODE Modules
	Module 1	Module 2	Module 3	Module 4	Module 5	Module 6	Module 7	Module 8	Module 9
Nodes	40	32	26	34	10	13	22	14	68
Edges	646	277	110	143	28	35	61	33	164
	#VALUE!	#VALUE!	#VALUE!	#VALUE!	#VALUE!	#VALUE!	#VALUE!	#VALUE!	#VALUE!
	Genes included in each cluster
	BUB1B	RAD51AP1	WDHD1	CD74	LOC101114535	BRIP1	NAT10	AK4	NR1D2
	ARHGAP11A	MCM6	PARPBP	H2AC12	IFI6	CCNE2	FBL	MRPL40	EDN1
	MCM4	CLSPN	STN1	CDKN1A	IFIT1	XRCC2	POLR2E	NDUFB2	PDK4
	NCAPH	ESCO2	ORC1	DOCK4	CXCL9	ANAPC4	LMNB1	DROSHA	FSHR
	CDCA2	ZWINT	POLA2	DNMT1	CXCL10	BLM	CDC25A	NDUFA11	IGFBP3
	W5P6X3_SHEEP	CENPW	OIP5	RUVBL2	W5NY14_SHEEP	MIS18A	RUVBL1	ENTPD1	FLT1
	TYMS	SPC25	REV3L	W5QFN7_SHEEP	BST-2B	ANAPC7	H2BC18	NDUFA3	NDUFV1
	HMMR	CHEK1	SKA3	ENTPD4	MX1	ANAPC5	RRP7A	MRPL2	ITGA2
	SPAG5	GMNN	CENPH	LOC101106292	JAK1	CCNG2	EXOSC7	MRPL34	FLNB
	TTK	FEN1	DSN1	SIRT1	STAT2	RMI1	IMP4	MRPL45	CYP19
	NEK2	PRIM1	GINS3	NAMPT		BARD1	RAD54L	MRPL13	POSTN
	AURKB	NUF2	WDR76	POLR2D		RMI2	RPF2	MRPS34	GPX3
	ECT2	KNTC1	MCM10	CMC4		RAD51C	SKP2	COX4I2	CYC1
	CDC20	TIMELESS	GINS4	NHP2			FANCD2	AK7	ATF3
	UBE2C	CCNA2	FBXO5	W5PHL0_SHEEP			MIS18BP1		TALDO1
	KIF18A	RFC2	RFC4	LOC101105290			POLD3		THBS1
	PLK4	GINS1	GINS2	FTSJ3			CASP3		MSMO1
	NUSAP1	POLE2	MCM7	PA2G4			NOL6		MAOA
	SKA1	UHRF1	ERCC6L	PDE5A			BRCA1		ITGB8
	NCAPG2	RAD51	CKAP5	LOC101123670			USP1		ITGA6
	W5PN40_SHEEP	RRM1	UBE2T	ENPP1			H2BC3		CYB5R3
	CEP55	POLA1	CDC7	TRUB1			FANCI		IL1A
	PLK1	E2F8	CDK4	CENPQ					INHA
	CENPN	HELLS	DTL	KAT2A					CD9
	TOP2A	MCM5	PSRC1	ENTPD5					ELOVL5
	RRM2	PCNA	GEN1	LOC101105036					ACACA
	CKAP2	ASF1B		ENTPD6					IGF2
	PCLAF	ANLN		LOC101109919					ALDH5A1
	MCM3	PLK2		LOC101121387					SCD
	NDC80	KIF11		NT5C					PRKACA
	BUB1	CENPK		PDE1B					DCN
	CDKN3	ZWILCH		W5PS91_SHEEP					LOC101116273
	CDC6			H4C14					SERPINE1
	CDCA8			H2AC21					DDIT3
	NCAPG								CLOCK
	KIF2C								PYGL
	NCAPD2								LUM
	CDCA3								IDH3A
	MELK								IGFBP1
	SMC2								PLIN2
									MAOB
									DPYSL3
									FOSB
									G6PC3
									FOSL1
									CHAC1
									UGP2
									CCND2
									DPYSL2
									COQ6
									JAG1
									FABP4
									PGM2L1
									DHCR7
									ARNTL
									BGN
									CRY1
									ARNTL2
									LSS
									ELOVL6
									FDXR
									PGM2
									STAT3
									GBE1
									VCL
									GPX2
									CEBPG
									NFIL3

## Sheet: ClueGo N2
Identified KEGGs in each cluster using ClueGo
Legend
Downregulated DEG
Upregulated DEG
BOTH (KEGG that includes both up and down regulated genes)
Cluster 1			Cluster 2			Cluster 3			Cluster 4			Cluster 5		Cluster 6			Cluster 7			Cluster 8		Cluster 9
KEGG	Type	Genes included	KEGG	Type	Genes included	KEGG	Type	Genes included	KEGG	Type	Genes included	KEGG	Type	KEGG	Type	Genes included	KEGG	Type	Genes included	KEGG	Type	KEGG	Type	Genes included
KEGG:04110	Cell Cycle	[BUB1, BUB1B, CDC20, CDC6, MCM3, MCM4, PLK1, TTK] DOWN REGULATED	KEGG:03030	DNA replication	[FEN1, MCM5, MCM6, PCNA, POLA1, POLE2, PRIM1, RFC2] DOWN REGULATED	KEGG:03030	DNA replication	[MCM7, POLA2, RFC4] DOWN REGULATED	KEGG:00760	Nicotinate and nicotinamide metabolism	[ENPP1, NAMPT, NT5C, SIRT1] BOTH			KEGG:03440	Homologous recombination	[BARD1, BLM, BRIP1, RAD51C, XRCC2] DOWN REGULATED	KEGG:03008	Ribosome biogenesis in eukaryotes	[FBL, IMP4, NAT10, NOL6, RRP7A] DOWN REGULATED			KEGG:00100	Steroid Biosynthesis	[DHCR7, LSS, MSMO1] DOWN REGULATED
#VALUE!			KEGG:03410	Base excision repair	[FEN1, PCNA, POLE2] DOWN REGULATED	#VALUE!			KEGG:00230	Purine metabolism	[ENPP1, ENTPD4, ENTPD5, ENTPD6, NT5C, PDE1B, PDE5A] BOTH			KEGG:03460	Fanconi anemia pahtway	[BLM, BRIP1, RAD51C, RMI1, RMI2] DOWNREGULATED	KEGG:03440	Homologous recombination	[BRCA1, POLD3, RAD54L] DOWN REGULATED			KEGG:01040	Biosynthesis of unsaturated fatty acids	[ELOVL5, ELOVL6, SCD] BOTH
			KEGG:03420	Nucleotide excision repair	[PCNA, POLE2, RFC2] DOWN REGULATED				KEGG:00240	Pyrimidine metabolism	[ENPP1, ENTPD4, ENTPD5, ENTPD6, NT5C] BOTH			#VALUE!			KEGG:03460	Fanconi anemia pahtway	[BRCA1, FANCD2, FANCI, USP1] DOWN REGULATED			KEGG:04115	p53 signaling pathway	[CCND2, IGFBP3, SERPINE1, THBS1] BOTH
			#VALUE!						#VALUE!								#VALUE!					KEGG:04710	Circadian rhythm	[ARNTL, CLOCK, CRY1] UP
																						KEGG:04913	Ovarian steroidogenesis	[CYP19, FSHR, PRKACA] DOWN REGULATED
																						KEGG:00480	Glutathione metabolism	[CHAC1, GPX2, GPX3, LOC101116273] DOWN REGULATED
																						KEGG:04918	Thyroid hormone synthesis	[GPX2, GPX3, PRKACA] DOWN REGULATED
																						KEGG:00052	Galactose metabolism	[G6PC3, PGM2, UGP2] BOTH
																						KEGG:00500	Starch and sucrose metabolism	[G6PC3, GBE1, PGM2, PGM2L1, PYGL, UGP2] both
																						KEGG:00982	Drug metabolism	[LOC101116273, MAOA, MAOB] BOTH
																						KEGG:05030	Cocaine addiction	[FOSB, MAOA, MAOB, PRKACA] BOTH
																						KEGG:05031	Amphetamine addiction	[FOSB, MAOA, MAOB, PRKACA] BOTH
																						KEGG:04512	ECM-Receptor interaction	[ITGA2, ITGA6, ITGB8, THBS1] BOTH
																						KEGG:05410	Hypertrophic cardiomyopathy (HCM)	[EDN1, ITGA2, ITGA6, ITGB8] BOTH
																						KEGG:05414	Dilated cardiomyopathy (DCM)	[ITGA2, ITGA6, ITGB8,PRKACA] BOTH
																						#VALUE!
