# Supplementary material for: Tailor-made 3D in vitro maturation of early antral follicles uncovers cumulus-cell transcriptomic driver signature to predict oocyte competence
Source: Front Endocrinol (Lausanne). 2025 Oct 1;16:1629815. doi: 10.3389/fendo.2025.1629815 (PMC12520894; doi:10.3389/fendo.2025.1629815)
Supplement: Supplementary Table 1 — (Excel). The 12 centrality coefficients of each DEG of Network 1(MIIEndpoint- GVStartpoint) (Sheet: N1 MII-GV) and Network 2(GVEndpoint-GVStartpoint) (Sheet: N2 GV-GV) were scored using CytoHUBba. More in detail, they are closeness, degree, MCC, radiality, stress, MCN, DNMC, betweenness, clustering coefficient, eccentricity, bottleneck, and EPC. Network 1(MIIEndpoint- GVStartpoint) and Network 2(GVEndpoint-GVStartpoint) top 10 DEGs defined on each centrality coefficient score (Sheets: Top 10 N1 and N2 respectively). Venn diagram analysis of the top 10 DEGs of Network 1(MIIEndpoint- GVStartpoint) (Sheet: Ranking N1) and Network 2(GVEndpoint-GVStartpoint)(Sheet: Ranking N2) shows DEGs overlapping across the 12 algorithms. DEGs that are in the top 10 in at least 5 of the 6 algorithms are highlighted in bold. (Network1_Normalized) and (Network2_Normalized) include dataset values that have been statistically normalized using the standard score formula. [file DataSheet1.zip › Supplementary datasheets and tables/Supplementary Table 2.xlsx]

## Sheet: Genes passed filter
Pairwise	Fold Change	P-val	Gene Symbol	Description
Pairwise 3 (Endpoint MII-GV)	-3.27	1.76e-05	IL1A	interleukin 1, alpha
Pairwise 3 (Endpoint MII-GV)	-2.34	0.0009	NXPH4	neurexophilin 4
Pairwise 3 (Endpoint MII-GV)	-2.2	0.0018	HSPA1A	heat shock 70kDa protein 1A
Pairwise 3 (Endpoint MII-GV)	-2.24	0.0025	LOXL2	lysyl oxidase-like 2
Pairwise 3 (Endpoint MII-GV)	-2.02	0.0083	VNN1	vanin 1
Pairwise 3 (Endpoint MII-GV)	-3.54	0.0104	DDIT4	DNA damage inducible transcript 4
Pairwise 3 (Endpoint MII-GV)	-2.17	0.0106	VLDLR	very low density lipoprotein receptor
Pairwise 3 (Endpoint MII-GV)	-2.21	0.0204	CDA	cytidine deaminase
Pairwise 3 (Endpoint MII-GV)	2.01	0.0288	SEMA3A	sema domain, immunoglobulin domain (Ig), short basic domain, secreted, (semaphorin) 3A
Pairwise 3 (Endpoint MII-GV)	-2.2	0.001	ADIRF	adipogenesis regulatory factor
Pairwise 3 (Endpoint MII-GV)	-2.28	0.0251	ERO1L	ERO1-like (S. cerevisiae)
Pairwise 3 (Endpoint MII-GV)	-2.65	0.0401	LOC114110673	Ovis aries hemoglobin subunit alpha-1 (LOC114110673)
Pairwise 3 (Endpoint MII-GV)	2.04	0.0015	LOC101121777	transmembrane protease serine 11E-like
Pairwise 1 (MII-GV)	-2.44	0,0001	ABAT	4-aminobutyrate aminotransferase
Pairwise 1 (MII-GV)	3.62	8,62E-05	ABCA1	ATP binding cassette subfamily A member 1
Pairwise 1 (MII-GV)	2.18	0,0267	ABCC9	ATP binding cassette subfamily C member 9
Pairwise 1 (MII-GV)	-2.82	7,01E-05	ABHD11	abhydrolase domain containing 11
Pairwise 1 (MII-GV)	-2.4	0,0135	ABI3BP	ABI family, member 3 (NESH) binding protein
Pairwise 1 (MII-GV)	2.09	0,0035	ABL2	ABL proto-oncogene 2, non-receptor tyrosine kinase
Pairwise 1 (MII-GV)	-2.15	0,0002	ACACA	LOC105616296
Pairwise 1 (MII-GV)	-2.22	0,0002	ACAD9	acyl-CoA dehydrogenase family, member 9
Pairwise 1 (MII-GV)	-3	6,75E-05	ACADSB	acyl-CoA dehydrogenase, short/branched chain
Pairwise 1 (MII-GV)	-2.02	0,001	ACER3	alkaline ceramidase 3
Pairwise 1 (MII-GV)	-2.3	0,0002	ACOT11	acyl-CoA thioesterase 11
Pairwise 1 (MII-GV)	-2.2	0,0003	ACOT4	acyl-CoA thioesterase 4
Pairwise 1 (MII-GV)	-2.69	0,0002	ACOT7	acyl-CoA thioesterase 7
Pairwise 1 (MII-GV)	-6.45	0,0003	ACSBG1	acyl-CoA synthetase bubblegum family member 1
Pairwise 1 (MII-GV)	2.43	0,0004	ACSL4	acyl-CoA synthetase long-chain family member 4
Pairwise 1 (MII-GV)	-2.65	8,72E-05	ADAMTS7	ADAM metallopeptidase with thrombospondin type 1 motif, 7
Pairwise 1 (MII-GV)	2.12	0,003	COQ8A	aarF domain containing kinase 3
Pairwise 1 (MII-GV)	-2.22	0,0021	ADD3	adducin 3 (gamma)
Pairwise 1 (MII-GV)	-2.98	0,002	ADGRG1	adhesion G protein-coupled receptor G1
Pairwise 1 (MII-GV)	2.15	0,006	ADGRG2	adhesion G protein-coupled receptor G2
Pairwise 1 (MII-GV)	-3.75	0,0003	ADGRG6	adhesion G protein-coupled receptor G6
Pairwise 1 (MII-GV)	-2.23	0,0003	ADHFE1	alcohol dehydrogenase, iron containing 1
Pairwise 1 (MII-GV)	-2.19	0,001	ADI1	acireductone dioxygenase 1
Pairwise 1 (MII-GV)	2.61	0,0006	ADM	adrenomedullin
Pairwise 1 (MII-GV)	2.5	0,0021	ADRA1D	adrenoceptor alpha 1D
Pairwise 1 (MII-GV)	-2.04	0,002	AEN	apoptosis enhancing nuclease
Pairwise 1 (MII-GV)	2.01	0,0017	AFF4	AF4/FMR2 family, member 4
Pairwise 1 (MII-GV)	2.95	8,35E-05	AHNAK	AHNAK nucleoprotein
Pairwise 1 (MII-GV)	-2.15	0,0019	AIF1	allograft inflammatory factor 1
Pairwise 1 (MII-GV)	2.07	0,0227	AK4	adenylate kinase 4
Pairwise 1 (MII-GV)	2.01	0,0006	AKAP11	A kinase (PRKA) anchor protein 11
Pairwise 1 (MII-GV)	3.93	4,81E-05	AKAP12	A kinase (PRKA) anchor protein 12
Pairwise 1 (MII-GV)	-3.54	1,34E-05	AKR1B1	aldo-keto reductase family 1, member B1 (aldose reductase)
Pairwise 1 (MII-GV)	3.15	0,0005	ALDH1A2	aldehyde dehydrogenase 1 family, member A2
Pairwise 1 (MII-GV)	-3.27	0,0002	ALDH5A1	aldehyde dehydrogenase 5 family, member A1
Pairwise 1 (MII-GV)	-2.02	0,0004	ALYREF	Aly/REF export factor
Pairwise 1 (MII-GV)	2.99	0,0069	AMIGO2	adhesion molecule with Ig-like domain 2
Pairwise 1 (MII-GV)	2.27	0,0213	AMMECR1	Alport syndrome, mental retardation, midface hypoplasia and elliptocytosis chromosomal region gene 1
Pairwise 1 (MII-GV)	-3.45	4,63E-05	ANAPC5	anaphase promoting complex subunit 5
Pairwise 1 (MII-GV)	-2.05	0,0014	ANGPT4	angiopoietin 4
Pairwise 1 (MII-GV)	2.61	9,34E-05	ANK3	ankyrin 3, node of Ranvier (ankyrin G)
Pairwise 1 (MII-GV)	2.22	0,0002	ANKRD12	ankyrin repeat domain 12
Pairwise 1 (MII-GV)	3.35	0,0001	ANKRD37	ankyrin repeat domain 37
Pairwise 1 (MII-GV)	-2.13	0,0004	ANLN	anillin actin binding protein
Pairwise 1 (MII-GV)	2.47	0,0001	ANO6	anoctamin 6
Pairwise 1 (MII-GV)	2.79	0,0003	ANTXR2	anthrax toxin receptor 2
Pairwise 1 (MII-GV)	-2.15	0,0003	APCDD1	adenomatosis polyposis coli down-regulated 1
Pairwise 1 (MII-GV)	-2.12	0,0006	APEX2	APEX nuclease (apurinic/apyrimidinic endonuclease) 2
Pairwise 1 (MII-GV)	2.41	0,0026	APLN	apelin
Pairwise 1 (MII-GV)	-5.71	7,85E-06	APOA1	apolipoprotein A-I
Pairwise 1 (MII-GV)	-2.1	0,0002	APOA1BP	apolipoprotein A-I binding protein
Pairwise 1 (MII-GV)	-2.13	0,0006	APOE	apolipoprotein E
Pairwise 1 (MII-GV)	2.11	0,0013	APPL2	adaptor protein, phosphotyrosine interaction, PH domain and leucine zipper containing 2
Pairwise 1 (MII-GV)	-2.19	0,0003	ARHGAP19	Rho GTPase activating protein 19
Pairwise 1 (MII-GV)	2.31	0,0008	ARHGAP20	Rho GTPase activating protein 20
Pairwise 1 (MII-GV)	2.32	0,0006	ARHGAP21	Rho GTPase activating protein 21
Pairwise 1 (MII-GV)	2.77	6,90E-05	ARHGAP28	Rho GTPase activating protein 28
Pairwise 1 (MII-GV)	3.5	0,001	ARHGAP29	Rho GTPase activating protein 29
Pairwise 1 (MII-GV)	-3.44	0,0002	ARHGEF39	Rho guanine nucleotide exchange factor 39
Pairwise 1 (MII-GV)	2.39	0,0014	ARID5B	AT rich interactive domain 5B (MRF1-like)
Pairwise 1 (MII-GV)	2.02	0,0022	ARL5A	ADP-ribosylation factor-like 5A
Pairwise 1 (MII-GV)	4.05	2,12E-05	ARNTL2	aryl hydrocarbon receptor nuclear translocator-like 2
Pairwise 1 (MII-GV)	-2.49	0,0007	ARSB	arylsulfatase B
Pairwise 1 (MII-GV)	3.5	0,0002	ARSJ	arylsulfatase family, member J
Pairwise 1 (MII-GV)	-3.05	0,0002	ASF1B	anti-silencing function 1B histone chaperone
Pairwise 1 (MII-GV)	2.39	0,0002	ASPN	asporin
Pairwise 1 (MII-GV)	-3.16	3,91E-05	ASRGL1	asparaginase like 1
Pairwise 1 (MII-GV)	-2.34	0,0001	ATAD5	ATPase family, AAA domain containing 5
Pairwise 1 (MII-GV)	-2.98	0,0009	ATF7IP2	activating transcription factor 7 interacting protein 2
Pairwise 1 (MII-GV)	-2.82	0,0001	ATOX1	antioxidant 1 copper chaperone
Pairwise 1 (MII-GV)	-3.58	0,0012	ATP1A3	ATPase, Na+/K+ transporting, alpha 3 polypeptide
Pairwise 1 (MII-GV)	4.48	2,75E-05	ATP1B1	ATPase, Na+/K+ transporting, beta 1 polypeptide
Pairwise 1 (MII-GV)	-4.02	0,0004	ATP5G1	ATP synthase, H+ transporting, mitochondrial Fo complex subunit C1 (subunit 9)
Pairwise 1 (MII-GV)	2.06	0,0006	ATP6V0A1	ATPase, H+ transporting, lysosomal V0 subunit a1
Pairwise 1 (MII-GV)	-4.76	5,19E-06	AURKB	aurora kinase B
Pairwise 1 (MII-GV)	-2.83	3,47E-05	B3GLCT	beta 3-glucosyltransferase
Pairwise 1 (MII-GV)	-2.73	0,0008	B3GNT6	UDP-GlcNAc:betaGal beta-1,3-N-acetylglucosaminyltransferase 6
Pairwise 1 (MII-GV)	-2.61	0,0004	B9D1	B9 protein domain 1
Pairwise 1 (MII-GV)	-2.34	0,0004	BACE1	beta-site APP-cleaving enzyme 1
Pairwise 1 (MII-GV)	-2.39	0,0002	BANF1	barrier to autointegration factor 1
Pairwise 1 (MII-GV)	-2.75	0,0004	BARD1	BRCA1 associated RING domain 1
Pairwise 1 (MII-GV)	3	6,80E-05	BBOX1	butyrobetaine (gamma), 2-oxoglutarate dioxygenase (gamma-butyrobetaine hydroxylase) 1
Pairwise 1 (MII-GV)	-3.11	4,18E-05	BCAT2	branched chain amino-acid transaminase 2, mitochondrial
Pairwise 1 (MII-GV)	-2.08	0,0004	BCL2L1	BCL2-like 1
Pairwise 1 (MII-GV)	2.71	0,001	BCL6	B-cell CLL/lymphoma 6
Pairwise 1 (MII-GV)	2.68	0,0022	BEND5	BEN domain containing 5
Pairwise 1 (MII-GV)	-4.69	8,11E-06	BGN	biglycan
Pairwise 1 (MII-GV)	-4.67	1,69E-05	BLM	Bloom syndrome, RecQ helicase-like
Pairwise 1 (MII-GV)	2.07	0,0018	BMF	Bcl2 modifying factor
Pairwise 1 (MII-GV)	-2.72	0,0004	BMP1	bone morphogenetic protein 1
Pairwise 1 (MII-GV)	-2.58	0,0002	BORA	bora, aurora kinase A activator
Pairwise 1 (MII-GV)	-2.19	0,0005	BPNT1	3(2), 5-bisphosphate nucleotidase 1
Pairwise 1 (MII-GV)	-3.54	5,35E-05	BRCA1	breast cancer 1, early onset
Pairwise 1 (MII-GV)	-2.86	6,74E-05	BRCC3	BRCA1/BRCA2-containing complex, subunit 3
Pairwise 1 (MII-GV)	-2.99	2,93E-05	BRI3BP	BRI3 binding protein
Pairwise 1 (MII-GV)	-3.18	3,04E-05	BRIP1	BRCA1 interacting protein C-terminal helicase 1
Pairwise 1 (MII-GV)	4.34	3,29E-05	BTBD3	BTB (POZ) domain containing 3
Pairwise 1 (MII-GV)	-2.62	9,17E-05	BUB1	BUB1 mitotic checkpoint serine/threonine kinase
Pairwise 1 (MII-GV)	2.15	0,0003	BZW1	basic leucine zipper and W2 domains 1
Pairwise 1 (MII-GV)	-3.11	4,39E-05	C12H1orf112	LOC784034
Pairwise 1 (MII-GV)	-2.37	0,0002	C12orf65	chromosome 12 open reading frame 65
Pairwise 1 (MII-GV)	2.2	0,0003	C18orf54	chromosome 18 open reading frame 54
Pairwise 1 (MII-GV)	2.52	0,0011	C1H21orf91	chromosome 1 open reading frame, human C21orf91
Pairwise 1 (MII-GV)	2.11	0,0003	C1QTNF1	C1q and tumor necrosis factor related protein 1
Pairwise 1 (MII-GV)	2.33	0,0064	C1QTNF3	C1q and tumor necrosis factor related protein 3
Pairwise 1 (MII-GV)	-5.03	0,0004	VSIR	C28H10orf54
Pairwise 1 (MII-GV)	-2.23	0,0002	C2H2orf69	chromosome 2 open reading frame, human C2orf69
Pairwise 1 (MII-GV)	-4.23	2,17E-05	CA8	carbonic anhydrase VIII
Pairwise 1 (MII-GV)	3.78	8,54E-05	CA9	carbonic anhydrase IX
Pairwise 1 (MII-GV)	2.56	0,0211	CAB39L	calcium binding protein 39-like
Pairwise 1 (MII-GV)	2.15	0,0005	CABYR	calcium binding tyrosine-(Y)-phosphorylation regulated
Pairwise 1 (MII-GV)	-2.04	0,0011	CAD	carbamoyl-phosphate synthetase 2, aspartate transcarbamylase, and dihydroorotase
Pairwise 1 (MII-GV)	6.67	2,00E-06	CADM2	cell adhesion molecule 2
Pairwise 1 (MII-GV)	-3.4	0,0001	CALB2	calbindin 2
Pairwise 1 (MII-GV)	-2.08	0,0003	CALM1	calmodulin 1 (phosphorylase kinase, delta)
Pairwise 1 (MII-GV)	-2.19	0,0006	CALR	calreticulin
Pairwise 1 (MII-GV)	-2.39	0,0002	CAMTA2	calmodulin binding transcription activator 2
Pairwise 1 (MII-GV)	-2.07	0,0029	CC2D2B	ENTPD1
Pairwise 1 (MII-GV)	-2.92	5,20E-05	CCDC134	coiled-coil domain containing 134
Pairwise 1 (MII-GV)	-2.63	6,96E-05	CCDC167	coiled-coil domain containing 167
Pairwise 1 (MII-GV)	-2.1	0,0005	CCDC3	coiled-coil domain containing 3
Pairwise 1 (MII-GV)	-9.16	2,90E-06	CCL25	chemokine (C-C motif) ligand 25
Pairwise 1 (MII-GV)	-3.74	8,76E-06	CCNA2	cyclin A2
Pairwise 1 (MII-GV)	-2.3	0,0001	CCNB1	cyclin B1
Pairwise 1 (MII-GV)	-3.64	3,24E-05	CCND2	cyclin D2
Pairwise 1 (MII-GV)	-5.23	6,61E-05	CCNE2	cyclin E2
Pairwise 1 (MII-GV)	-3	0,0374	CCRL2	chemokine (C-C motif) receptor-like 2
Pairwise 1 (MII-GV)	-2.38	0,0006	CD101	CD101 molecule
Pairwise 1 (MII-GV)	4.15	4,61E-05	CD200	CD200 molecule
Pairwise 1 (MII-GV)	3.59	0,0055	CD34	CD34 molecule
Pairwise 1 (MII-GV)	-2.03	0,0046	CD53	CD53 molecule
Pairwise 1 (MII-GV)	2.65	0,0003	CD9	CD9 molecule
Pairwise 1 (MII-GV)	2.47	0,0223	CDA	cytidine deaminase
Pairwise 1 (MII-GV)	-2.82	0,0015	CDC14A	cell division cycle 14A
Pairwise 1 (MII-GV)	-3.23	3,25E-05	CDC20	cell division cycle 20
Pairwise 1 (MII-GV)	-2.27	0,0001	CDC23	cell division cycle 23
Pairwise 1 (MII-GV)	-3.02	0,0001	CDC25A	cell division cycle 25A
Pairwise 1 (MII-GV)	-2.11	0,0007	CDC25C	cell division cycle 25C
Pairwise 1 (MII-GV)	-2.25	0,0002	CDC42EP3	CDC42 effector protein (Rho GTPase binding) 3
Pairwise 1 (MII-GV)	-4.74	1,15E-05	CDC6	cell division cycle 6
Pairwise 1 (MII-GV)	-2.62	0,0003	CDC7	cell division cycle 7
Pairwise 1 (MII-GV)	-3.26	2,96E-05	CDCA2	cell division cycle associated 2
Pairwise 1 (MII-GV)	-4.91	3,81E-06	CDCA3	cell division cycle associated 3
Pairwise 1 (MII-GV)	-3.74	2,89E-05	CDCA7	cell division cycle associated 7
Pairwise 1 (MII-GV)	-2.26	0,02	CDCA7L	cell division cycle associated 7-like
Pairwise 1 (MII-GV)	-2.93	5,61E-05	CDCA8	cell division cycle associated 8
Pairwise 1 (MII-GV)	-2.49	0,0107	CDH12	cadherin 12, type 2 (N-cadherin 2)
Pairwise 1 (MII-GV)	2.21	0,0016	CDK17	cyclin-dependent kinase 17
Pairwise 1 (MII-GV)	-2.11	0,0003	CDK2	cyclin-dependent kinase 2
Pairwise 1 (MII-GV)	-3.06	5,66E-05	CDK2AP1	cyclin-dependent kinase 2 associated protein 1
Pairwise 1 (MII-GV)	-2.31	0,0081	CDK2AP2	cyclin-dependent kinase 2 associated protein 2
Pairwise 1 (MII-GV)	-2.1	0,0003	CDK4	cyclin-dependent kinase 4
Pairwise 1 (MII-GV)	-2.22	0,0014	CDK5	cyclin-dependent kinase 5
Pairwise 1 (MII-GV)	2.56	0,0021	CDKN1A	cyclin-dependent kinase inhibitor 1A (p21, Cip1)
Pairwise 1 (MII-GV)	-2.35	0,0002	CDKN2C	cyclin-dependent kinase inhibitor 2C (p18, inhibits CDK4)
Pairwise 1 (MII-GV)	-2.51	0,0007	CDKN3	cyclin-dependent kinase inhibitor 3
Pairwise 1 (MII-GV)	-3.13	0,0019	CDO1	cysteine dioxygenase type 1
Pairwise 1 (MII-GV)	-2.39	0,0002	CELSR2	cadherin, EGF LAG seven-pass G-type receptor 2
Pairwise 1 (MII-GV)	-3.34	3,40E-05	CENPH	centromere protein H
Pairwise 1 (MII-GV)	-2.16	0,0002	CENPI	centromere protein I
Pairwise 1 (MII-GV)	-5.25	2,61E-06	CENPK	centromere protein K
Pairwise 1 (MII-GV)	-2.09	0,0002	CENPL	centromere protein L
Pairwise 1 (MII-GV)	-3.48	3,32E-05	CENPN	centromere protein N
Pairwise 1 (MII-GV)	-2.47	0,0017	CENPP	centromere protein P
Pairwise 1 (MII-GV)	-2.38	0,0016	CENPU	centromere protein U
Pairwise 1 (MII-GV)	-4.74	1,11E-05	CENPW	centromere protein W
Pairwise 1 (MII-GV)	-2.08	0,0018	CEP41	centrosomal protein 41kDa
Pairwise 1 (MII-GV)	-2.49	0,0001	CEP55	centrosomal protein 55kDa
Pairwise 1 (MII-GV)	-2.2	0,0002	CEP78	centrosomal protein 78kDa
Pairwise 1 (MII-GV)	-3.46	1,47E-05	CEP85	centrosomal protein 85kDa
Pairwise 1 (MII-GV)	-4.8	0,0006	CHAC1	ChaC glutathione-specific gamma-glutamylcyclotransferase 1
Pairwise 1 (MII-GV)	-2.05	0,0007	CHAF1A	chromatin assembly factor 1, subunit A (p150)
Pairwise 1 (MII-GV)	-2.34	0,0004	CHAF1B	chromatin assembly factor 1, subunit B (p60)
Pairwise 1 (MII-GV)	-2.59	0,0003	CHCHD10	coiled-coil-helix-coiled-coil-helix domain containing 10
Pairwise 1 (MII-GV)	-3.24	0,0009	CHEK1	checkpoint kinase 1
Pairwise 1 (MII-GV)	4.92	5,88E-06	CHI3L1	chitinase 3-like 1 (cartilage glycoprotein-39)
Pairwise 1 (MII-GV)	2.63	5,58E-05	CHIC2	cysteine-rich hydrophobic domain 2
Pairwise 1 (MII-GV)	-2.3	0,0007	CHMP7	charged multivesicular body protein 7
Pairwise 1 (MII-GV)	-3.8	2,25E-05	CHRDL1	chordin-like 1
Pairwise 1 (MII-GV)	-2.32	0,0015	CHRNA2	cholinergic receptor, nicotinic alpha 2
Pairwise 1 (MII-GV)	2	0,0004	CHRNA3	cholinergic receptor, nicotinic, alpha 3 (neuronal)
Pairwise 1 (MII-GV)	4.2	0,0001	CHRNA7	cholinergic receptor, nicotinic alpha 7
Pairwise 1 (MII-GV)	2.85	4,75E-05	CHRNB4	cholinergic receptor, nicotinic, beta 4 (neuronal)
Pairwise 1 (MII-GV)	-2.13	0,0008	CHST14	carbohydrate (N-acetylgalactosamine 4-0) sulfotransferase 14
Pairwise 1 (MII-GV)	-2.97	2,51E-05	CIB2	calcium and integrin binding family member 2
Pairwise 1 (MII-GV)	-2.05	0,0057	CISD1	CDGSH iron sulfur domain 1
Pairwise 1 (MII-GV)	-2.14	0,0002	CKAP2	cytoskeleton associated protein 2
Pairwise 1 (MII-GV)	-2.59	8,75E-05	CKAP5	cytoskeleton associated protein 5
Pairwise 1 (MII-GV)	-3.1	2,27E-05	CKM	creatine kinase, muscle
Pairwise 1 (MII-GV)	-2.19	0,0014	CKS1B	CDC28 protein kinase regulatory subunit 1B
Pairwise 1 (MII-GV)	-2.33	0,0008	CLDN1	claudin 1
Pairwise 1 (MII-GV)	6.16	3,06E-05	CLDN11	claudin 11
Pairwise 1 (MII-GV)	2.57	0,0002	CLDND1	claudin domain containing 1
Pairwise 1 (MII-GV)	-2.88	3,86E-05	CLEC2L	C-type lectin domain family 2, member L
Pairwise 1 (MII-GV)	-2.08	0,0035	CLEC3B	C-type lectin domain family 3, member B
Pairwise 1 (MII-GV)	2.38	0,0046	CLIC6	CLIC6 LOC101112021
Pairwise 1 (MII-GV)	2.74	0,0004	CLMN	calmin (calponin-like, transmembrane)
Pairwise 1 (MII-GV)	-2.59	6,64E-05	CLSPN	claspin
Pairwise 1 (MII-GV)	-2.44	8,03E-05	CLSTN2	calsyntenin 2
Pairwise 1 (MII-GV)	-2.77	3,61E-05	CMBL	carboxymethylenebutenolidase homolog (Pseudomonas)
Pairwise 1 (MII-GV)	-2.24	0,0004	CMC4	C-x(9)-C motif containing 4
Pairwise 1 (MII-GV)	-2.39	0,0001	CMTM7	CKLF-like MARVEL transmembrane domain containing 7
Pairwise 1 (MII-GV)	-2.21	0,0006	CNDP2	CNDP dipeptidase 2 (metallopeptidase M20 family)
Pairwise 1 (MII-GV)	-2.5	7,52E-05	CNN3	calponin 3, acidic
Pairwise 1 (MII-GV)	-3.2	4,04E-05	CNR1	cannabinoid receptor 1 (brain)
Pairwise 1 (MII-GV)	-2.07	0,001	COL15A1	collagen, type XV, alpha 1
Pairwise 1 (MII-GV)	-2	0,003	COL1A1	collagen, type I, alpha 1
Pairwise 1 (MII-GV)	-2.4	0,0009	COPZ2	coatomer protein complex, subunit zeta 2
Pairwise 1 (MII-GV)	2.11	0,0037	COQ10B	coenzyme Q10 homolog B (S. cerevisiae)
Pairwise 1 (MII-GV)	-2.1	0,0015	COQ2	coenzyme Q2 4-hydroxybenzoate polyprenyltransferase
Pairwise 1 (MII-GV)	-2.57	0,0001	COQ6	coenzyme Q6 monooxygenase
Pairwise 1 (MII-GV)	-2.18	0,0002	COQ7	coenzyme Q7 homolog, ubiquinone (yeast)
Pairwise 1 (MII-GV)	-2.36	0,003	CPE	carboxypeptidase E
Pairwise 1 (MII-GV)	2.25	0,0004	CPEB4	cytoplasmic polyadenylation element binding protein 4
Pairwise 1 (MII-GV)	-2.19	0,0003	CPM	carboxypeptidase M
Pairwise 1 (MII-GV)	-2.17	0,0004	CRCP	CGRP receptor component
Pairwise 1 (MII-GV)	2.35	0,0086	CREBRF	CREB3 regulatory factor
Pairwise 1 (MII-GV)	-4.36	5,28E-06	CRELD2	cysteine rich with EGF-like domains 2
Pairwise 1 (MII-GV)	6.01	0,0013	CRISP3	cysteine-rich secretory protein 3
Pairwise 1 (MII-GV)	3.23	0,0013	CRLF3	cytokine receptor-like factor 3
Pairwise 1 (MII-GV)	-2.34	0,0008	CRTAP	cartilage associated protein
Pairwise 1 (MII-GV)	2.09	0,0131	CRY1	cryptochrome circadian clock 1
Pairwise 1 (MII-GV)	-2.06	0,0003	CSDC2	cold shock domain containing C2, RNA binding
Pairwise 1 (MII-GV)	2.47	0,0008	CSRP3	cysteine and glycine-rich protein 3 (cardiac LIM protein)
Pairwise 1 (MII-GV)	2.18	0,0093	CTNNAL1	catenin (cadherin-associated protein), alpha-like 1
Pairwise 1 (MII-GV)	-9.39	3,84E-06	CTNS	cystinosin, lysosomal cystine transporter
Pairwise 1 (MII-GV)	-2.65	0,0002	CTSA	cathepsin A
Pairwise 1 (MII-GV)	-2.47	0,0182	CTSS	cathepsin S
Pairwise 1 (MII-GV)	-2.81	0,0004	CTSZ	cathepsin Z
Pairwise 1 (MII-GV)	3.25	0,0005	CTTNBP2	cortactin binding protein 2
Pairwise 1 (MII-GV)	-2.03	0,0024	CUEDC2	CUE domain containing 2
Pairwise 1 (MII-GV)	2.12	0,0039	CXCL10	chemokine (C-X-C motif) ligand 10
Pairwise 1 (MII-GV)	2.37	0,01	CXCL9	chemokine (C-X-C motif) ligand 9
Pairwise 1 (MII-GV)	2.49	9,80E-05	CXCR5	chemokine (C-X-C motif) receptor 5
Pairwise 1 (MII-GV)	-2.26	0,0013	CYB5R3	cytochrome b5 reductase 3
Pairwise 1 (MII-GV)	-2.61	0,0001	CYC1	cytochrome c-1
Pairwise 1 (MII-GV)	-2.78	0,0065	CYP11A1	cytochrome P450, family 11, subfamily A, polypeptide 1
Pairwise 1 (MII-GV)	2.43	0,0313	CCN1	cysteine-rich, angiogenic inducer, 61
Pairwise 1 (MII-GV)	2.25	0,0007	DAAM1	dishevelled associated activator of morphogenesis 1
Pairwise 1 (MII-GV)	4.43	2,71E-05	DAB2	Dab, mitogen-responsive phosphoprotein, homolog 2 (Drosophila)
Pairwise 1 (MII-GV)	2.08	0,0011	DAPK1	death-associated protein kinase 1
Pairwise 1 (MII-GV)	-2.86	0,0001	DCLRE1B	DNA cross-link repair 1B
Pairwise 1 (MII-GV)	4.52	1,79E-05	DCN	decorin
Pairwise 1 (MII-GV)	-2.47	0,0003	DCTPP1	dCTP pyrophosphatase 1
Pairwise 1 (MII-GV)	2.62	0,0008	DCUN1D4	DCN1, defective in cullin neddylation 1, domain containing 4
Pairwise 1 (MII-GV)	-5.34	1,02E-05	DDIT4L	DNA-damage-inducible transcript 4-like
Pairwise 1 (MII-GV)	-2.47	7,52E-05	DDX39A	DEAD (Asp-Glu-Ala-Asp) box polypeptide 39A
Pairwise 1 (MII-GV)	-2.74	0,0011	DDX58	DEAD (Asp-Glu-Ala-Asp) box polypeptide 58
Pairwise 1 (MII-GV)	-3.64	0,0002	DECR1	2,4-dienoyl-CoA reductase 1, mitochondrial
Pairwise 1 (MII-GV)	5.39	0,007	DEFB112	defensin, beta 112
Pairwise 1 (MII-GV)	3.49	4,17E-05	DENND4C	DENN/MADD domain containing 4C
Pairwise 1 (MII-GV)	-2.56	0,0001	DGAT1	diacylglycerol O-acyltransferase 1
Pairwise 1 (MII-GV)	-3.92	4,16E-05	DHCR24	24-dehydrocholesterol reductase
Pairwise 1 (MII-GV)	-5.51	2,60E-06	DHCR7	7-dehydrocholesterol reductase
Pairwise 1 (MII-GV)	-2.85	0,0001	DHFR	dihydrofolate reductase
Pairwise 1 (MII-GV)	-2.17	0,0002	DIAPH3	diaphanous-related formin 3
Pairwise 1 (MII-GV)	3.27	0,0002	DISP1	dispatched homolog 1 (Drosophila)
Pairwise 1 (MII-GV)	2.05	0,0149	DKK3	dickkopf WNT signaling pathway inhibitor 3
Pairwise 1 (MII-GV)	-2.38	0,0001	DKKL1	dickkopf-like 1
Pairwise 1 (MII-GV)	3.1	0,0002	DLG2	discs, large homolog 2 (Drosophila)
Pairwise 1 (MII-GV)	-2.04	0,0007	DLL4	delta-like 4 (Drosophila)
Pairwise 1 (MII-GV)	2.47	0,0147	DNAJC6	DnaJ (Hsp40) homolog, subfamily C, member 6
Pairwise 1 (MII-GV)	-2.64	0,0002	DNAJC9	DnaJ (Hsp40) homolog, subfamily C, member 9
Pairwise 1 (MII-GV)	-2.81	4,95E-05	DNMT1	DNA (cytosine-5-)-methyltransferase 1
Pairwise 1 (MII-GV)	2.82	0,0017	DOCK4	dedicator of cytokinesis 4
Pairwise 1 (MII-GV)	2.41	0,0002	DOCK7	dedicator of cytokinesis 7
Pairwise 1 (MII-GV)	-2.77	0,0004	DPEP2	DPEP2 LOC101110863
Pairwise 1 (MII-GV)	-2.11	0,0252	DPP10	dipeptidyl-peptidase 10 (inactive)
Pairwise 1 (MII-GV)	-2.17	0,0002	DPP3	dipeptidyl-peptidase 3
Pairwise 1 (MII-GV)	-2.48	0,0002	DPYSL2	dihydropyrimidinase-like 2
Pairwise 1 (MII-GV)	-3.46	1,37E-05	DPYSL3	dihydropyrimidinase-like 3
Pairwise 1 (MII-GV)	2.35	0,0006	DR1	down-regulator of transcription 1, TBP-binding (negative cofactor 2)
Pairwise 1 (MII-GV)	2.52	0,0003	DSEL	dermatan sulfate epimerase-like
Pairwise 1 (MII-GV)	-2.77	0,0033	DSN1	DSN1, MIS12 kinetochore complex component
Pairwise 1 (MII-GV)	-8.91	6,31E-07	DTL	denticleless E3 ubiquitin protein ligase homolog (Drosophila)
Pairwise 1 (MII-GV)	3.12	5,04E-05	DTNA	dystrobrevin, alpha
Pairwise 1 (MII-GV)	-3.33	4,51E-05	DTYMK	deoxythymidylate kinase
Pairwise 1 (MII-GV)	2.07	0,0058	DUSP10	dual specificity phosphatase 10
Pairwise 1 (MII-GV)	-2.45	0,0001	DUT	deoxyuridine triphosphatase
Pairwise 1 (MII-GV)	-2	0,0009	DYNLL1	dynein, light chain, LC8-type 1
Pairwise 1 (MII-GV)	-5.73	1,76E-06	DYSF	dysferlin
Pairwise 1 (MII-GV)	-2.77	6,69E-05	E2F1	PXMP4
Pairwise 1 (MII-GV)	-3.99	4,43E-05	E2F7	E2F transcription factor 7
Pairwise 1 (MII-GV)	-3.17	2,59E-05	E2F8	E2F transcription factor 8
Pairwise 1 (MII-GV)	-2.12	0,0004	EBF4	early B-cell factor 4
Pairwise 1 (MII-GV)	-2.08	0,0005	ECI2	enoyl-CoA delta isomerase 2
Pairwise 1 (MII-GV)	-2.09	0,0005	ECT2	epithelial cell transforming 2
Pairwise 1 (MII-GV)	-3.33	5,88E-05	EDA	ectodysplasin A
Pairwise 1 (MII-GV)	4.04	0,0234	EDIL3	EGF-like repeats and discoidin I-like domains 3
Pairwise 1 (MII-GV)	11.3	1,88E-06	EFEMP1	EGF containing fibulin-like extracellular matrix protein 1
Pairwise 1 (MII-GV)	2.29	0,0023	EFHC1	EF-hand domain (C-terminal) containing 1
Pairwise 1 (MII-GV)	-10.36	7,07E-06	EFHD1	EF-hand domain family, member D1
Pairwise 1 (MII-GV)	-2.31	0,0042	EFR3B	EFR3 homolog B (S. cerevisiae)
Pairwise 1 (MII-GV)	4.74	0,0002	EGLN3	egl-9 family hypoxia-inducible factor 3
Pairwise 1 (MII-GV)	2.63	0,0019	EGR2	early growth response 2
Pairwise 1 (MII-GV)	-3.76	0,0006	EHHADH	enoyl-CoA, hydratase/3-hydroxyacyl CoA dehydrogenase
Pairwise 1 (MII-GV)	-2.13	0,0017	EIF4E3	eukaryotic translation initiation factor 4E family member 3
Pairwise 1 (MII-GV)	2.01	0,0392	ELF1	E74-like factor 1 (ets domain transcription factor)
Pairwise 1 (MII-GV)	2.01	0,0003	ELL2	elongation factor, RNA polymerase II, 2
Pairwise 1 (MII-GV)	-2.34	0,0001	ELOVL4	ELOVL fatty acid elongase 4
Pairwise 1 (MII-GV)	2.34	0,0002	ELOVL5	ELOVL fatty acid elongase 5
Pairwise 1 (MII-GV)	-9.24	8,14E-07	ELOVL6	ELOVL fatty acid elongase 6
Pairwise 1 (MII-GV)	-4.32	1,79E-05	EMB	embigin
Pairwise 1 (MII-GV)	-2.58	5,78E-05	EMC1	ER membrane protein complex subunit 1
Pairwise 1 (MII-GV)	-3.44	0,0002	ENPP1	ectonucleotide pyrophosphatase/phosphodiesterase 1
Pairwise 1 (MII-GV)	-2.32	0,0001	ENPP4	ectonucleotide pyrophosphatase/phosphodiesterase 4 (putative)
Pairwise 1 (MII-GV)	-2.26	0,0006	ENTPD5	ectonucleoside triphosphate diphosphohydrolase 5
Pairwise 1 (MII-GV)	-2.21	0,0024	ENTPD6	ectonucleoside triphosphate diphosphohydrolase 6 (putative)
Pairwise 1 (MII-GV)	-2.16	0,0019	EOGT	EGF domain-specific O-linked N-acetylglucosamine (GlcNAc) transferase
Pairwise 1 (MII-GV)	2.06	0,0167	EPB41L4B	erythrocyte membrane protein band 4.1 like 4B
Pairwise 1 (MII-GV)	2.31	0,0184	EPHA7	EPH receptor A7
Pairwise 1 (MII-GV)	3.8	0,0008	EPS8	epidermal growth factor receptor pathway substrate 8
Pairwise 1 (MII-GV)	-2.15	0,0014	ERAL1	Era-like 12S mitochondrial rRNA chaperone 1
Pairwise 1 (MII-GV)	-2.03	0,0016	ERAP1	endoplasmic reticulum aminopeptidase 1
Pairwise 1 (MII-GV)	-2.21	0,0022	ERCC6L	excision repair cross-complementation group 6-like
Pairwise 1 (MII-GV)	2.03	0,0117	EREG	epiregulin
Pairwise 1 (MII-GV)	-2.17	0,0016	ERI3	ERI1 exoribonuclease family member 3
Pairwise 1 (MII-GV)	-2.52	0,0011	ERMP1	endoplasmic reticulum metallopeptidase 1
Pairwise 1 (MII-GV)	6.76	0,0006	ERO1A	ERO1-like (S. cerevisiae)
Pairwise 1 (MII-GV)	4.1	0,0012	ERP27	endoplasmic reticulum protein 27
Pairwise 1 (MII-GV)	-4.95	2,97E-05	ESCO2	establishment of sister chromatid cohesion N-acetyltransferase 2
Pairwise 1 (MII-GV)	-3.48	0,029	ESM1	endothelial cell-specific molecule 1
Pairwise 1 (MII-GV)	-3.72	1,08E-05	ETNK2	ethanolamine kinase 2
Pairwise 1 (MII-GV)	-2.23	0,0002	EXO5	exonuclease 5
Pairwise 1 (MII-GV)	-2.25	0,0002	EXOG	endo/exonuclease (5-3), endonuclease G-like
Pairwise 1 (MII-GV)	-2.17	0,0004	EXOSC7	exosome component 7
Pairwise 1 (MII-GV)	-2.32	0,0001	EZH2	enhancer of zeste 2 polycomb repressive complex 2 subunit
Pairwise 1 (MII-GV)	5.11	4,72E-05	F3	coagulation factor III (thromboplastin, tissue factor)
Pairwise 1 (MII-GV)	-9.61	0,0013	FABP4	fatty acid binding protein 4, adipocyte
Pairwise 1 (MII-GV)	-5.61	1,88E-05	FADS1	fatty acid desaturase 1
Pairwise 1 (MII-GV)	-4.3	8,08E-06	FADS2	fatty acid desaturase 2
Pairwise 1 (MII-GV)	3.26	0,0005	FAM110B	family with sequence similarity 110, member B
Pairwise 1 (MII-GV)	2.16	0,0003	FAM126B	family with sequence similarity 126, member B
Pairwise 1 (MII-GV)	2.31	0,0062	FAM129A	family with sequence similarity 129, member A
Pairwise 1 (MII-GV)	-2.45	8,99E-05	FAM161B	family with sequence similarity 161, member B
Pairwise 1 (MII-GV)	-2.28	0,0001	FAM189A2	family with sequence similarity 189, member A2
Pairwise 1 (MII-GV)	-2.1	0,0004	FAM20C	family with sequence similarity 20, member C
Pairwise 1 (MII-GV)	-2.4	0,0122	PRXL2A	family with sequence similarity 213, member A
Pairwise 1 (MII-GV)	-2.19	0,0018	FAM222B	family with sequence similarity 222, member B
Pairwise 1 (MII-GV)	2.14	0,0007	TENT5A	family with sequence similarity 46, member A
Pairwise 1 (MII-GV)	-2.62	8,24E-05	FAM49A	family with sequence similarity 49, member A
Pairwise 1 (MII-GV)	3.44	0,0017	RIPOR2	family with sequence similarity 65, member B
Pairwise 1 (MII-GV)	-2.7	0,0003	FAM83A	family with sequence similarity 83, member A
Pairwise 1 (MII-GV)	-2.52	0,0015	FAM83D	family with sequence similarity 83, member D
Pairwise 1 (MII-GV)	4.01	0,002	FAM8A1	family with sequence similarity 8, member A1
Pairwise 1 (MII-GV)	-3.48	1,96E-05	FANCD2	Fanconi anemia, complementation group D2
Pairwise 1 (MII-GV)	-3.19	1,85E-05	FANCI	Fanconi anemia complementation group I
Pairwise 1 (MII-GV)	2.61	7,21E-05	FAP	fibroblast activation protein, alpha
Pairwise 1 (MII-GV)	-2.14	0,0006	FARSA	phenylalanyl-tRNA synthetase, alpha subunit
Pairwise 1 (MII-GV)	-2.35	0,0039	FASTKD3	FAST kinase domains 3
Pairwise 1 (MII-GV)	3.02	0,0041	FAT1	FAT atypical cadherin 1
Pairwise 1 (MII-GV)	-2.3	0,0004	FBL	fibrillarin
Pairwise 1 (MII-GV)	2.53	0,0002	FBXO28	F-box protein 28
Pairwise 1 (MII-GV)	2.02	0,0024	FBXO32	kalirin, RhoGEF kinase KALRN
Pairwise 1 (MII-GV)	-6.38	2,63E-05	FBXO5	F-box protein 32
Pairwise 1 (MII-GV)	-2.13	0,0002	FDXR	F-box protein 5
Pairwise 1 (MII-GV)	-3.32	4,32E-05	FEN1	ferredoxin reductase
Pairwise 1 (MII-GV)	3.05	8,33E-05	FGF14	flap structure-specific endonuclease 1
Pairwise 1 (MII-GV)	2.27	0,0002	FGFR1OP2	fibroblast growth factor 14
Pairwise 1 (MII-GV)	-2.26	0,0007	FGL2	FGFR1 oncogene partner 2
Pairwise 1 (MII-GV)	2.38	0,0016	FIBIN	fibrinogen-like 2
Pairwise 1 (MII-GV)	-3.13	5,57E-05	FKBP4	FK506 binding protein 4, 59kDa
Pairwise 1 (MII-GV)	-2.01	0,0006	FKBP9	FK506 binding protein 9, 63 kDa
Pairwise 1 (MII-GV)	2.28	0,002	FLNB	filamin B, beta
Pairwise 1 (MII-GV)	3.98	0,0003	FLRT3	fibronectin leucine rich transmembrane protein 3
Pairwise 1 (MII-GV)	-3.18	0,0002	FLVCR1	feline leukemia virus subgroup C cellular receptor 1
Pairwise 1 (MII-GV)	3.17	0,0004	FMNL3	formin-like 3
Pairwise 1 (MII-GV)	2.23	0,0004	FNBP1L	formin binding protein 1-like
Pairwise 1 (MII-GV)	2.04	0,0067	FNIP1	folliculin interacting protein 1
Pairwise 1 (MII-GV)	-2.3	0,0004	FOCAD	focadhesin
Pairwise 1 (MII-GV)	2.62	7,03E-05	FOSB	FBJ murine osteosarcoma viral oncogene homolog B
Pairwise 1 (MII-GV)	-3.24	0,0002	FOXL2	forkhead box L2
Pairwise 1 (MII-GV)	2.14	0,0014	FOXP2	forkhead box P2
Pairwise 1 (MII-GV)	-2.18	0,0061	FRMD3	FERM domain containing 3
Pairwise 1 (MII-GV)	2.87	0,0002	FRMD4B	FERM domain containing 4B
Pairwise 1 (MII-GV)	-3	0,0002	FSHR	follicle stimulating hormone receptor
Pairwise 1 (MII-GV)	-4.75	4,38E-05	FST	follistatin
Pairwise 1 (MII-GV)	-2.07	0,0005	G6PC3	glucose 6 phosphatase, catalytic, 3
Pairwise 1 (MII-GV)	4.1	0,0185	GABRA2	gamma-aminobutyric acid (GABA) A receptor, alpha 2
Pairwise 1 (MII-GV)	-2.36	0,0083	GABRB2	gamma-aminobutyric acid (GABA) A receptor, beta 2
Pairwise 1 (MII-GV)	-3.34	0,0003	GADD45B	growth arrest and DNA-damage-inducible, beta
Pairwise 1 (MII-GV)	-3.86	9,65E-06	GADD45G	growth arrest and DNA-damage-inducible, gamma
Pairwise 1 (MII-GV)	-2.8	4,14E-05	GALNT12	polypeptide N-acetylgalactosaminyltransferase 12
Pairwise 1 (MII-GV)	-2.38	0,0005	GAMT	guanidinoacetate N-methyltransferase
Pairwise 1 (MII-GV)	-4.17	1,35E-05	GARNL3	GTPase activating Rap/RanGAP domain-like 3
Pairwise 1 (MII-GV)	2.03	0,01	GAST	gastrin
Pairwise 1 (MII-GV)	2.44	0,0004	GATM	glycine amidinotransferase (L-arginine:glycine amidinotransferase)
Pairwise 1 (MII-GV)	2.88	5,31E-05	GBE1	glucan (1,4-alpha-), branching enzyme 1
Pairwise 1 (MII-GV)	3.14	0,0287	GCG	glucagon
Pairwise 1 (MII-GV)	2.14	0,0134	CALB2	GTP cyclohydrolase 1
Pairwise 1 (MII-GV)	-2.55	7,26E-05	GCH1	glucosaminyl (N-acetyl) transferase 2, I-branching enzyme (I blood group)
Pairwise 1 (MII-GV)	-4.65	8,64E-05	GEMIN5	GEN1 Holliday junction 5 flap endonuclease
Pairwise 1 (MII-GV)	6.49	0,0003	GFPT2	glutamine-fructose-6-phosphate transaminase 2
Pairwise 1 (MII-GV)	-17.35	2,14E-07	GFRA3	GDNF family receptor alpha 3
Pairwise 1 (MII-GV)	-2.08	0,0019	GGCT	gamma-glutamylcyclotransferase
Pairwise 1 (MII-GV)	4.23	0,0002	GGTA2P	growth hormone receptor
Pairwise 1 (MII-GV)	2.49	0,0001	GHR	GID complex subunit 4 homolog
Pairwise 1 (MII-GV)	-2.45	0,0025	GID4	LOC523427
Pairwise 1 (MII-GV)	-2.36	0,0003	GINS1	GINS complex subunit 2 (Psf2 homolog)
Pairwise 1 (MII-GV)	-2.86	0,0002	GINS2	GINS complex subunit 3 (Psf3 homolog)
Pairwise 1 (MII-GV)	-2.91	0,0002	GINS3	glyoxalase I
Pairwise 1 (MII-GV)	-2.34	0,0001	GLO1	glycolipid transfer protein
Pairwise 1 (MII-GV)	-2.28	0,0008	GLTP	GM2 ganglioside activator
Pairwise 1 (MII-GV)	-2.86	5,75E-05	GM2A	GDP-mannose 4,6-dehydratase
Pairwise 1 (MII-GV)	-2.15	0,0005	GMDS	geminin, DNA replication inhibitor
Pairwise 1 (MII-GV)	-2.12	0,0033	GMNN	GDP-mannose pyrophosphorylase B
Pairwise 1 (MII-GV)	-2.48	0,0006	GMPPB	guanine nucleotide binding protein (G protein), gamma 4
Pairwise 1 (MII-GV)	-2.5	0,0015	GNG4	glucosamine-phosphate N-acetyltransferase 1
Pairwise 1 (MII-GV)	-2.32	0,002	GNPNAT1	N-acetylglucosamine-1-phosphate transferase, alpha and beta subunits
Pairwise 1 (MII-GV)	-2.14	0,0027	GNPTAB	glycosylphosphatidylinositol anchor attachment 1
Pairwise 1 (MII-GV)	-2.13	0,0002	GPAA1	glypican 6
Pairwise 1 (MII-GV)	2.16	0,0002	GPC6	glycoprotein M6B
Pairwise 1 (MII-GV)	2.07	0,0074	GPM6B	G protein-coupled receptor 180
Pairwise 1 (MII-GV)	-2.9	8,14E-05	GPR180	glutamic-pyruvate transaminase (alanine aminotransferase)
Pairwise 1 (MII-GV)	-2.63	0,0004	GPT	glutathione peroxidase 2
Pairwise 1 (MII-GV)	-3.43	8,63E-05	GPX2	glutathione peroxidase 3
Pairwise 1 (MII-GV)	-2.17	0,0069	GPX3	glutamate receptor, ionotropic, AMPA 3
Pairwise 1 (MII-GV)	3.9	0,0022	GRIA3	germ cell associated 2 (haspin)
Pairwise 1 (MII-GV)	-2.09	0,0005	GSTCD	glutathione S-transferase theta 2
Pairwise 1 (MII-GV)	-3.44	0,0001	LOC101118990	guanylate cyclase 1, soluble, alpha 3
Pairwise 1 (MII-GV)	-2.29	0,0031	GUCY1A1	guanylate cyclase 1, soluble, beta 3
Pairwise 1 (MII-GV)	-2.31	0,0015	GUCY1B1	GUF1 GTPase homolog (S. cerevisiae)
Pairwise 1 (MII-GV)	-2.17	0,0002	GUF1	GXYLT2 LOC105606116
Pairwise 1 (MII-GV)	2.72	0,0311	GXYLT2	glycosyltransferase-like 1B
Pairwise 1 (MII-GV)	-2.37	0,0006	H2AFX	PTPLAD2
Pairwise 1 (MII-GV)	6.82	0,0005	HACD4	HAUS augmin like complex subunit 4
Pairwise 1 (MII-GV)	-2.73	5,92E-05	HAUS4	HMG-box transcription factor 1
Pairwise 1 (MII-GV)	2.25	0,0022	HBP1	heme binding protein 1
Pairwise 1 (MII-GV)	-3.1	0,0003	HEBP1	HECT domain containing E3 ubiquitin protein ligase 2
Pairwise 1 (MII-GV)	2.11	0,0005	HECTD2	heart development protein with EGF-like domains 1
Pairwise 1 (MII-GV)	-5.17	4,41E-06	HEG1	helicase, lymphoid-specific
Pairwise 1 (MII-GV)	-6.48	4,64E-06	HELLS	hes family bHLH transcription factor 1
Pairwise 1 (MII-GV)	-2.45	0,0058	HES1	HHIP-like 1
Pairwise 1 (MII-GV)	-6.36	1,82E-05	HHIPL1	HIG1 hypoxia inducible domain family, member 2A
Pairwise 1 (MII-GV)	-2.3	0,002	HIGD2A	histidine triad nucleotide binding protein 2
Pairwise 1 (MII-GV)	-2.03	0,0125	HINT2	homeodomain interacting protein kinase 2
Pairwise 1 (MII-GV)	2.85	0,0004	HIPK2	histone cluster 1, H1a
Pairwise 1 (MII-GV)	-3.95	1,50E-05	HIST1H1C	histone cluster 1, H2aa
Pairwise 1 (MII-GV)	3.31	1,85E-05	HIVEP2	major histocompatibility complex, class I, C
Pairwise 1 (MII-GV)	-2.12	0,0003	HMGB2	high mobility group box 3
Pairwise 1 (MII-GV)	-2.13	0,0004	HMGB3	high mobility group nucleosomal binding domain 2
Pairwise 1 (MII-GV)	-2.49	0,0001	HMMR	hematological and neurological expressed 1-like
Pairwise 1 (MII-GV)	-2.43	0,0003	JPT2	HOP homeobox
Pairwise 1 (MII-GV)	3.97	8,46E-05	HOPX	homeobox C4
Pairwise 1 (MII-GV)	-2.07	0,0021	HOXC4	homeobox C6
Pairwise 1 (MII-GV)	-2.51	0,0026	HOXC6	heparanase
Pairwise 1 (MII-GV)	-3.5	0,0055	HPSE	heparan sulfate (glucosamine) 3-O-sulfotransferase 1
Pairwise 1 (MII-GV)	-7.28	4,86E-06	HS3ST1	heparan sulfate 6-O-sulfotransferase 2
Pairwise 1 (MII-GV)	-2.48	0,0003	NEK2	hydroxysteroid (17-beta) dehydrogenase 1
Pairwise 1 (MII-GV)	-11.37	2,04E-07	HS6ST2	hydroxysteroid (17-beta) dehydrogenase 10
Pairwise 1 (MII-GV)	-2.43	9,69E-05	HSD17B1	hydroxysteroid (17-beta) dehydrogenase 8
Pairwise 1 (MII-GV)	-2.18	0,0003	HSD17B10	hydroxy-delta-5-steroid dehydrogenase, 3 beta- and steroid delta-isomerase 1
Pairwise 1 (MII-GV)	-2.51	0,0001	HSD17B8	heat shock 70kDa protein 1A
Pairwise 1 (MII-GV)	-2.08	0,0041	HSD3B1	heat shock 70kDa protein 4-like
Pairwise 1 (MII-GV)	-2.29	0,0029	HSPA1A	heat shock 105kDa/110kDa protein 1
Pairwise 1 (MII-GV)	-2.09	0,0004	HSPA4L	hypoxia up-regulated 1
Pairwise 1 (MII-GV)	-3.04	3,46E-05	HSPH1	intercellular adhesion molecule 4 (Landsteiner-Wiener blood group)
Pairwise 1 (MII-GV)	2.07	0,005	HYOU1	inducible T-cell co-stimulator ligand
Pairwise 1 (MII-GV)	-3	8,86E-05	ICAM4	isocitrate dehydrogenase 2 (NADP+), mitochondrial
Pairwise 1 (MII-GV)	-2.21	0,002	ICOSLG	isocitrate dehydrogenase 3 (NAD+) alpha
Pairwise 1 (MII-GV)	-3.65	9,91E-06	IDH2	isocitrate dehydrogenase 3 (NAD+) gamma
Pairwise 1 (MII-GV)	-2.24	0,0007	IDH3A	interferon, gamma-inducible protein 30
Pairwise 1 (MII-GV)	-2.98	0,0035	IDH3G	interferon, alpha-inducible protein 6
Pairwise 1 (MII-GV)	-2.91	0,0003	IFI30	IFIT1 LOC101102194
Pairwise 1 (MII-GV)	-3.19	0,0005	IFI6	interferon-related developmental regulator 1
Pairwise 1 (MII-GV)	2.75	0,0021	IFIT1	insulin-like growth factor 2
Pairwise 1 (MII-GV)	3.26	0,0014	IFRD1	insulin like growth factor binding protein 1
Pairwise 1 (MII-GV)	6.44	8,63E-05	IGF2	insulin-like growth factor binding protein 3
Pairwise 1 (MII-GV)	3.21	0,0004	IGFBP3	insulin like growth factor binding protein 6
Pairwise 1 (MII-GV)	2.12	0,0056	IGFBP6	immunoglobulin superfamily, member 11
Pairwise 1 (MII-GV)	-2.45	0,0001	IGSF11	immunoglobulin superfamily, member 3
Pairwise 1 (MII-GV)	2.11	0,003	IGSF3	indian hedgehog
Pairwise 1 (MII-GV)	-9.33	7,96E-07	IHH	interleukin 13 receptor, alpha 1
Pairwise 1 (MII-GV)	2.06	0,0012	IL13RA1	interleukin 17 receptor B
Pairwise 1 (MII-GV)	-2.61	0,0074	IL17RB	interleukin 1 receptor accessory protein
Pairwise 1 (MII-GV)	2.97	0,0003	IL1RAP	interleukin 1 receptor-like 1
Pairwise 1 (MII-GV)	5.28	0,0115	IL1RL1	IL6 LOC101103623
Pairwise 1 (MII-GV)	2.41	0,0006	IL6	interleukin 6 signal transducer
Pairwise 1 (MII-GV)	3.33	3,32E-05	IL6ST	IMP (inosine 5-monophosphate) dehydrogenase 2
Pairwise 1 (MII-GV)	-2.15	0,0003	IMPDH2	inhibin alpha
Pairwise 1 (MII-GV)	-14.83	1,61E-07	INHA	inhibin, beta A
Pairwise 1 (MII-GV)	-4.76	0,0105	INHBA	inositol hexakisphosphate kinase 2
Pairwise 1 (MII-GV)	3.04	0,0001	IP6K2	interleukin 1 receptor associated kinase 1 binding protein 1
Pairwise 1 (MII-GV)	-2.32	0,0002	IRAK1BP1	insulin receptor substrate 1
Pairwise 1 (MII-GV)	2.14	0,0002	IRS1	inositol-3-phosphate synthase 1
Pairwise 1 (MII-GV)	-2.71	0,0065	ISYNA1	integrin, alpha 2 (CD49B, alpha 2 subunit of VLA-2 receptor)
Pairwise 1 (MII-GV)	2.74	0,0009	ITGA2	integrin alpha 6
Pairwise 1 (MII-GV)	-3.76	5,86E-05	ITGA6	inter-alpha-trypsin inhibitor heavy chain family, member 5
Pairwise 1 (MII-GV)	4.4	9,60E-05	ITIH5	jagged 1
Pairwise 1 (MII-GV)	4.23	0,0003	JAG1	junctophilin 1
Pairwise 1 (MII-GV)	2.48	0,0008	JPH1	kalirin, RhoGEF kinase
Pairwise 1 (MII-GV)	2.54	0,001	KALRN	K(lysine) acetyltransferase 6B
Pairwise 1 (MII-GV)	2.05	0,0025	KAT6B	potassium channel, voltage gated subfamily A regulatory beta subunit 1
Pairwise 1 (MII-GV)	-2.65	5,53E-05	KCNAB1	Kv channel interacting protein 1
Pairwise 1 (MII-GV)	-6.04	1,31E-06	KCNIP1	potassium channel, two pore domain subfamily K, member 2
Pairwise 1 (MII-GV)	-4.03	9,51E-06	KCNK2	potassium channel, calcium activated large conductance subfamily M alpha, member 1
Pairwise 1 (MII-GV)	-3.4	0,0036	KCNMA1	potassium channel subfamily M regulatory beta subunit 4
Pairwise 1 (MII-GV)	2.2	0,0076	KCNMB4	potassium intermediate/small conductance calcium-activated channel, subfamily N, member 2
Pairwise 1 (MII-GV)	-2.21	0,0021	KCNN2	lysine (K)-specific demethylase 3A
Pairwise 1 (MII-GV)	2.28	0,0002	KDM3A	lysine (K)-specific demethylase 7A
Pairwise 1 (MII-GV)	3.93	5,64E-05	KDM7A	KIAA0101
Pairwise 1 (MII-GV)	-7.78	9,94E-07	PCLAF	KIAA1551 ortholog
Pairwise 1 (MII-GV)	2.08	0,0003	RESF1	KIAA2026
Pairwise 1 (MII-GV)	2.08	0,0006	KIAA2026	kinesin family member 11
Pairwise 1 (MII-GV)	-2.96	0,0001	KIF11	kinesin family member 15
Pairwise 1 (MII-GV)	-2.35	0,0008	KIF15	kinesin family member 18A
Pairwise 1 (MII-GV)	-2.73	0,0003	KIF18A	kinesin family member 23
Pairwise 1 (MII-GV)	-2.12	0,0012	KIF23	kinesin family member 24
Pairwise 1 (MII-GV)	-2.1	0,0005	KIF24	kinesin family member 2C
Pairwise 1 (MII-GV)	-3.23	8,61E-05	KIF2C	Kruppel-like factor 6
Pairwise 1 (MII-GV)	2.87	0,0035	KLF6	Kruppel-like factor 7 (ubiquitous)
Pairwise 1 (MII-GV)	2.45	0,0004	KLF7	Kruppel-like factor 9
Pairwise 1 (MII-GV)	2.04	0,0014	KLF9	kelch-like family member 13
Pairwise 1 (MII-GV)	-2.41	0,0002	KLHL13	kinetochore associated 1
Pairwise 1 (MII-GV)	-4.15	5,27E-06	KNTC1	keratin 18, type I
Pairwise 1 (MII-GV)	4.42	2,62E-05	KRT18	keratin 8, type II
Pairwise 1 (MII-GV)	14.1	6,61E-07	KRT8	LOC101102895 L3MBTL2 LOC105614873
Pairwise 1 (MII-GV)	-2.11	0,0002	L3MBTL2	lactamase, beta
Pairwise 1 (MII-GV)	-2.1	0,0049	LACTB	laminin, beta 1
Pairwise 1 (MII-GV)	2.44	0,0008	LAMB1	lysosomal protein transmembrane 5
Pairwise 1 (MII-GV)	-2.64	0,0033	LAPTM5	limb bud and heart development
Pairwise 1 (MII-GV)	-3.09	0,0015	LBH	LBH domain containing 1
Pairwise 1 (MII-GV)	-2.63	0,0004	LBHD1	lecithin-cholesterol acyltransferase
Pairwise 1 (MII-GV)	2.1	0,0011	LCAT	lymphocyte cytosolic protein 1 (L-plastin)
Pairwise 1 (MII-GV)	-2.64	0,0107	LCP1	lymphoid enhancer-binding factor 1
Pairwise 1 (MII-GV)	3.48	0,0002	LEF1	leptin receptor
Pairwise 1 (MII-GV)	5.97	0,0012	LEPR	lectin, galactoside-binding, soluble, 3 binding protein
Pairwise 1 (MII-GV)	-2.74	7,82E-05	LGALS3BP	legumain
Pairwise 1 (MII-GV)	-5.33	8,08E-05	LGMN	lipoma HMGIC fusion partner-like 4
Pairwise 1 (MII-GV)	2.14	0,002	LHFPL4	LIM and calponin homology domains 1
Pairwise 1 (MII-GV)	3.82	0,0006	LIMCH1	lipase A, lysosomal acid, cholesterol esterase
Pairwise 1 (MII-GV)	2.06	0,0013	LIPA	lipase, endothelial
Pairwise 1 (MII-GV)	-2.48	0,0004	LIPG	lamin B1
Pairwise 1 (MII-GV)	-3.49	1,81E-05	LMNB1	lamin B2
Pairwise 1 (MII-GV)	-3.38	1,68E-05	LMNB2	LOC504773
Pairwise 1 (MII-GV)	-8.08	6,73E-05	LOC100101238	septin-4
Pairwise 1 (MII-GV)	-2.92	0,0005	LOC101102327	pregnancy-associated glycoprotein 1-like
Pairwise 1 (MII-GV)	2.02	0,0045	LOC101102348	ATP synthase subunit e, mitochondrial
Pairwise 1 (MII-GV)	-2.12	0,0059	LOC101102454	MINOS1
Pairwise 1 (MII-GV)	-2.29	0,0002	LOC101102990	olfactory receptor 5AL1-like
Pairwise 1 (MII-GV)	-3.99	0,0003	SKA2	LOC101116648
Pairwise 1 (MII-GV)	2.57	0,0004	LOC101103315	interferon beta-2-like
Pairwise 1 (MII-GV)	2.57	0,0015	LOC101103376	pregnancy-associated glycoprotein 4-like
Pairwise 1 (MII-GV)	2.75	0,0008	LOC101104525	LOC101105787
Pairwise 1 (MII-GV)	-4.2	3,34E-05	LOC101105036	LOC105604091
Pairwise 1 (MII-GV)	-2.45	0,0009	LOC101105290	granzyme H-like
Pairwise 1 (MII-GV)	-2.43	8,76E-05	LOC101106292	glutathione S-transferase A1-like
Pairwise 1 (MII-GV)	-8.43	7,99E-05	LOC101106720	olfactory receptor 8A1
Pairwise 1 (MII-GV)	2.62	0,0024	LOC101106764	olfactory receptor 4E1
Pairwise 1 (MII-GV)	2.42	0,0075	LOC101106775	complement C1r subcomponent
Pairwise 1 (MII-GV)	-2.01	0,0013	LOC101108086	olfactory receptor 4F6-like
Pairwise 1 (MII-GV)	2.9	0,0016	LOC101108137	histone H2A type 1
Pairwise 1 (MII-GV)	-3.78	2,64E-05	LOC101108348	fatty acid desaturase 2-like
Pairwise 1 (MII-GV)	-5.9	0,0001	LOC101108868	LOC105602254
Pairwise 1 (MII-GV)	-4.32	8,83E-05	LOC101109129	histone H1.3
Pairwise 1 (MII-GV)	-3.91	2,52E-05	LOC101109919	histone H4 (loc101123670)
Pairwise 1 (MII-GV)	2.05	0,0026	LOC101109996	olfactory receptor 10A3
Pairwise 1 (MII-GV)	-2.66	0,0001	LOC101110457	histone H2B type 1 loc101119941
Pairwise 1 (MII-GV)	-4.45	0,0003	LOC101110855	LOC781977
Pairwise 1 (MII-GV)	2.27	0,0013	LOC101111695	phospholipase A2 inhibitor and Ly6/PLAUR domain-containing protein-like
Pairwise 1 (MII-GV)	2.05	0,0004	LOC101113335	LOC783225
Pairwise 1 (MII-GV)	-4.48	2,39E-05	LOC101113632	histone H2B type 1-B
Pairwise 1 (MII-GV)	-2.5	0,0042	H1-2	histone H1.2
Pairwise 1 (MII-GV)	2.29	0,0008	LOC101114226	vascular cell adhesion protein 1-like
Pairwise 1 (MII-GV)	2.16	0,0014	LOC101114776	olfactory receptor-like protein OLF4
Pairwise 1 (MII-GV)	-2.35	0,0177	LOC101115115	platelet glycoprotein 4
Pairwise 1 (MII-GV)	8.38	5,40E-07	LOC101116002	epithelial chloride channel protein-like
Pairwise 1 (MII-GV)	-2.7	7,74E-05	POLE	LOC105602986
Pairwise 1 (MII-GV)	-2.39	0,0018	LOC101116273	glutathione S-transferase omega-1-like
Pairwise 1 (MII-GV)	2.71	0,0013	LOC101119706	cytochrome P450 1B1
Pairwise 1 (MII-GV)	2.07	0,0257	LOC101119916	LOC101102882
Pairwise 1 (MII-GV)	2.26	0,0049	LOC101119959	spermatid nuclear transition protein 3-like
Pairwise 1 (MII-GV)	2.13	0,0169	LOC101120309	olfactory receptor 5W2-like
Pairwise 1 (MII-GV)	2.87	0,0014	LOC101120421	olfactory receptor-like protein DTMT
Pairwise 1 (MII-GV)	-4.49	5,06E-06	LOC101120447	histone H2A type 1-H
Pairwise 1 (MII-GV)	-2.61	9,34E-05	LOC101120455	histone H2B type 2-F
Pairwise 1 (MII-GV)	-4.1	2,89E-05	LOC101120877	histone H3
Pairwise 1 (MII-GV)	-4.22	3,72E-05	LOC101121387	LOC101122148
Pairwise 1 (MII-GV)	2.27	0,0003	LOC101121527	LOC508468
Pairwise 1 (MII-GV)	2.07	0,0032	LOC101122496	multidrug resistance-associated protein 1-like
Pairwise 1 (MII-GV)	-3.4	2,23E-05	H2AC20	histone H2A type 2-C
Pairwise 1 (MII-GV)	2.04	0,0031	KBTBD6	kelch repeat and BTB domain-containing protein 6
Pairwise 1 (MII-GV)	2.02	0,0006	LOC101122901	olfactory receptor 6M1-like
Pairwise 1 (MII-GV)	-9.07	1,40E-06	LOC101122904	histone H2A type 2-B
Pairwise 1 (MII-GV)	2.32	0,0204	LOC101123081	pregnancy-associated glycoprotein 1-like
Pairwise 1 (MII-GV)	2.11	0,0004	LOC101123612	contactin-associated protein-like 3
Pairwise 1 (MII-GV)	2.24	0,0117	LOC105603804	putative olfactory receptor 2B8
Pairwise 1 (MII-GV)	2.21	0,0052	LOC114112844	TP-1P8 LOC101106658
Pairwise 1 (MII-GV)	2.25	0,0048	LOXL2	lysyl oxidase-like 2
Pairwise 1 (MII-GV)	2.46	0,0013	LRIG3	leucine-rich repeats and immunoglobulin-like domains 3
Pairwise 1 (MII-GV)	6.34	7,74E-05	LRP12	LDL receptor related protein 12
Pairwise 1 (MII-GV)	-2.27	0,001	LRR1	leucine rich repeat protein 1
Pairwise 1 (MII-GV)	-2.26	0,0002	LRRC1	leucine rich repeat containing 1
Pairwise 1 (MII-GV)	2.12	0,0003	CARMIL1	leucine rich repeat containing 16A
Pairwise 1 (MII-GV)	-3.2	0,0011	LRRC2	leucine rich repeat containing 2
Pairwise 1 (MII-GV)	-2.26	0,0003	LRRC45	leucine rich repeat containing 45
Pairwise 1 (MII-GV)	-3.14	3,46E-05	LRRN2	leucine rich repeat neuronal 2
Pairwise 1 (MII-GV)	-2.28	0,0002	LSM4	LSM4 homolog, U6 small nuclear RNA and mRNA degradation associated
Pairwise 1 (MII-GV)	-2.07	0,0015	LSM6	LSM6 homolog, U6 small nuclear RNA and mRNA degradation associated
Pairwise 1 (MII-GV)	-2.71	0,0002	LSM7	LSM7 homolog, U6 small nuclear RNA and mRNA degradation associated
Pairwise 1 (MII-GV)	2.88	0,0001	LSMEM1	leucine-rich single-pass membrane protein 1
Pairwise 1 (MII-GV)	-2.66	6,93E-05	LSS	lanosterol synthase (2,3-oxidosqualene-lanosterol cyclase)
Pairwise 1 (MII-GV)	2.25	0,0019	LURAP1L	leucine rich adaptor protein 1-like
Pairwise 1 (MII-GV)	-2.2	0,0042	LYPD1	LY6/PLAUR domain containing 1
Pairwise 1 (MII-GV)	-2.19	0,0014	LYRM2	LYR motif containing 2
Pairwise 1 (MII-GV)	3.05	0,0002	LYSMD3	LysM, putative peptidoglycan-binding, domain containing 3
Pairwise 1 (MII-GV)	2.1	0,0004	MAGI3	membrane associated guanylate kinase, WW and PDZ domain containing 3
Pairwise 1 (MII-GV)	-2.26	0,0004	MAL2	mal, T-cell differentiation protein 2
Pairwise 1 (MII-GV)	2.22	0,0033	MAML2	mastermind-like 2 (Drosophila)
Pairwise 1 (MII-GV)	-2.09	0,0003	MAN2A2	mannosidase, alpha, class 2A, member 2
Pairwise 1 (MII-GV)	-2	0,0036	MANEAL	mannosidase, endo-alpha-like
Pairwise 1 (MII-GV)	4.87	1,74E-05	MAOA	monoamine oxidase A
Pairwise 1 (MII-GV)	4.34	0,0005	MAOB	monoamine oxidase B
Pairwise 1 (MII-GV)	2.61	0,0186	MAP1LC3C	microtubule associated protein 1 light chain 3 gamma
Pairwise 1 (MII-GV)	-2.3	0,0024	MAP3K5	mitogen-activated protein kinase kinase kinase 5
Pairwise 1 (MII-GV)	2.53	0,0007	MAP7D2	LOC616041
Pairwise 1 (MII-GV)	-2.25	0,0003	MAP7D3	MAP7 domain containing 3
Pairwise 1 (MII-GV)	2.13	0,0003	MAPKBP1	mitogen-activated protein kinase binding protein 1
Pairwise 1 (MII-GV)	-2.81	0,0004	MARC2	mitochondrial amidoxime reducing component 2
Pairwise 1 (MII-GV)	-2.01	0,001	MARS	methionyl-tRNA synthetase
Pairwise 1 (MII-GV)	-2.21	0,0002	MASTL	microtubule associated serine/threonine kinase-like
Pairwise 1 (MII-GV)	-2.3	0,002	CGAS	Mab-21 domain containing 1
Pairwise 1 (MII-GV)	2.6	5,81E-05	MBD2	methyl-CpG binding domain protein 2
Pairwise 1 (MII-GV)	-2.42	0,0005	MBOAT1	membrane bound O-acyltransferase domain containing 1
Pairwise 1 (MII-GV)	2.55	7,66E-05	MC5R	melanocortin 5 receptor
Pairwise 1 (MII-GV)	-2.43	0,0004	MCAM	melanoma cell adhesion molecule
Pairwise 1 (MII-GV)	-3.02	2,22E-05	MCM10	minichromosome maintenance complex component 10
Pairwise 1 (MII-GV)	-5.07	3,01E-05	MCM3	minichromosome maintenance complex component 3
Pairwise 1 (MII-GV)	-7.49	2,98E-06	MCM4	minichromosome maintenance complex component 4
Pairwise 1 (MII-GV)	-5.58	5,11E-05	MCM5	minichromosome maintenance complex component 5
Pairwise 1 (MII-GV)	-3.97	5,10E-05	MCM6	minichromosome maintenance complex component 6
Pairwise 1 (MII-GV)	-2.21	0,0002	MCM7	minichromosome maintenance complex component 7
Pairwise 1 (MII-GV)	2.26	0,0037	MDFIC	MyoD family inhibitor domain containing
Pairwise 1 (MII-GV)	-2.13	0,0016	MDM1	Mdm1 nuclear protein homolog (mouse)
Pairwise 1 (MII-GV)	-2.35	0,0002	MED12L	mediator complex subunit 12-like
Pairwise 1 (MII-GV)	2.49	0,0005	MED13	mediator complex subunit 13
Pairwise 1 (MII-GV)	-2.52	0,0065	MEF2C	myocyte enhancer factor 2C
Pairwise 1 (MII-GV)	-3.26	3,12E-05	MELK	maternal embryonic leucine zipper kinase
Pairwise 1 (MII-GV)	2.23	0,0049	MERTK	MER proto-oncogene, tyrosine kinase
Pairwise 1 (MII-GV)	-2.82	4,04E-05	MESD	mesoderm development candidate 2
Pairwise 1 (MII-GV)	2.72	0,0013	MET	MET proto-oncogene, receptor tyrosine kinase
Pairwise 1 (MII-GV)	2.02	0,0006	METTL6	methyltransferase like 6
Pairwise 1 (MII-GV)	2.65	0,0015	MFGE8	milk fat globule-EGF factor 8 protein
Pairwise 1 (MII-GV)	-4.3	1,73E-05	MFSD2A	major facilitator superfamily domain containing 2A
Pairwise 1 (MII-GV)	-3.31	0,0006	MGARP	mitochondria-localized glutamic acid-rich protein
Pairwise 1 (MII-GV)	-2.74	0,0002	MGME1	mitochondrial genome maintenance exonuclease 1
Pairwise 1 (MII-GV)	5.12	5,79E-06	MGP	matrix Gla protein
Pairwise 1 (MII-GV)	3.2	0,0006	MID1	midline 1
Pairwise 1 (MII-GV)	-2.39	0,0002	MIEN1	migration and invasion enhancer 1
Pairwise 1 (MII-GV)	-2.02	0,0003	RIOX2	MYC induced nuclear antigen
Pairwise 1 (MII-GV)	-2.04	0,0017	MIS12	MIS12 kinetochore complex component
Pairwise 1 (MII-GV)	-4.11	1,57E-05	MIS18BP1	MIS18 binding protein 1
Pairwise 1 (MII-GV)	2.36	0,0004	MITF	microphthalmia-associated transcription factor
Pairwise 1 (MII-GV)	-3.71	8,78E-06	MKI67	marker of proliferation Ki-67
Pairwise 1 (MII-GV)	-2.59	0,0001	MLEC	malectin
Pairwise 1 (MII-GV)	-2.04	0,0003	MMAB	methylmalonic aciduria (cobalamin deficiency) cblB type
Pairwise 1 (MII-GV)	2.85	0,0008	MMD	monocyte to macrophage differentiation-associated
Pairwise 1 (MII-GV)	10.28	2,65E-06	MME	membrane metallo-endopeptidase
Pairwise 1 (MII-GV)	13.47	7,35E-06	MMP1	MMP-1
Pairwise 1 (MII-GV)	-2.23	0,0006	MMS22L	MMS22-like, DNA repair protein
Pairwise 1 (MII-GV)	-2.04	0,0003	MND1	meiotic nuclear divisions 1
Pairwise 1 (MII-GV)	-2.11	0,0004	MOCS1	molybdenum cofactor synthesis 1
Pairwise 1 (MII-GV)	-2.39	0,0004	MOGS	mannosyl-oligosaccharide glucosidase
Pairwise 1 (MII-GV)	-2.25	0,0005	MPC1	mitochondrial pyruvate carrier 1
Pairwise 1 (MII-GV)	-2.64	0,0001	MPHOSPH6	M-phase phosphoprotein 6
Pairwise 1 (MII-GV)	-2.24	0,0004	MPZL1	myelin protein zero-like 1
Pairwise 1 (MII-GV)	-3.63	0,0014	MRC1	mannose receptor, C type 1
Pairwise 1 (MII-GV)	-3.02	8,00E-05	MRC2	mannose receptor, C type 2
Pairwise 1 (MII-GV)	4.49	0,0484	MRO	maestro
Pairwise 1 (MII-GV)	-2.2	0,0004	MRPL13	mitochondrial ribosomal protein L13
Pairwise 1 (MII-GV)	-2.22	0,0004	MRPL2	mitochondrial ribosomal protein L2
Pairwise 1 (MII-GV)	-2.27	0,0005	MRPL34	mitochondrial ribosomal protein L34
Pairwise 1 (MII-GV)	3.41	0,001	MRPL45	mitochondrial ribosomal protein L45
Pairwise 1 (MII-GV)	-2.02	0,001	MRPL49	mitochondrial ribosomal protein L49
Pairwise 1 (MII-GV)	-2.23	0,0002	MRPS34	mitochondrial ribosomal protein S34
Pairwise 1 (MII-GV)	2.58	0,0002	MSMB	microseminoprotein, beta-
Pairwise 1 (MII-GV)	-3.36	1,68E-05	MSMO1	methylsterol monooxygenase 1
Pairwise 1 (MII-GV)	-2.05	0,0086	MSR1	macrophage scavenger receptor 1
Pairwise 1 (MII-GV)	3.92	0,0003	MT1A	MT1A LOC101117184
Pairwise 1 (MII-GV)	2.32	0,0038	MT2A	MT2A LOC101117955
Pairwise 1 (MII-GV)	-2.54	8,60E-05	MTFP1	mitochondrial fission process 1
Pairwise 1 (MII-GV)	-2.18	0,0029	MTFR2	mitochondrial fission regulator 2
Pairwise 1 (MII-GV)	-2.07	0,0007	MTHFD1	methylenetetrahydrofolate dehydrogenase (NADP+ dependent) 1, methenyltetrahydrofolate cyclohydrolase, formyltetrahydrofolate synthetase
Pairwise 1 (MII-GV)	2.01	0,012	MTMR10	myotubularin related protein 10
Pairwise 1 (MII-GV)	-2.9	0,0072	MX1	MX dynamin-like GTPase 1
Pairwise 1 (MII-GV)	2.25	0,0009	MXD1	MAX dimerization protein 1
Pairwise 1 (MII-GV)	2.55	0,001	MYCBP2	MYC binding protein 2, E3 ubiquitin protein ligase
Pairwise 1 (MII-GV)	-4.28	0,0011	MYL9	myosin, light chain 9, regulatory
Pairwise 1 (MII-GV)	2.45	0,0005	N4BP2L1	NEDD4 binding protein 2-like 1
Pairwise 1 (MII-GV)	-2.11	0,0003	NAGK	N-acetylglucosamine kinase
Pairwise 1 (MII-GV)	-2.36	0,0001	NAGLU	N-acetylglucosaminidase, alpha
Pairwise 1 (MII-GV)	2.03	0,0003	NAMPT	nicotinamide phosphoribosyltransferase
Pairwise 1 (MII-GV)	-2.28	0,0006	NASP	nuclear autoantigenic sperm protein (histone-binding)
Pairwise 1 (MII-GV)	-2.23	0,0002	NAT10	N-acetyltransferase 10 (GCN5-related)
Pairwise 1 (MII-GV)	-2.46	0,0001	NCAPD2	non-SMC condensin I complex subunit D2
Pairwise 1 (MII-GV)	-3.03	2,24E-05	NCAPG	non-SMC condensin I complex subunit G
Pairwise 1 (MII-GV)	-3.36	1,30E-05	NCAPG2	non-SMC condensin II complex, subunit G2
Pairwise 1 (MII-GV)	-2.59	9,65E-05	NCAPH	non-SMC condensin I complex subunit H
Pairwise 1 (MII-GV)	-2.32	0,0016	NCAPH2	non-SMC condensin II complex, subunit H2
Pairwise 1 (MII-GV)	2.06	0,0004	NCEH1	neutral cholesterol ester hydrolase 1
Pairwise 1 (MII-GV)	-2.03	0,0004	NDC1	NDC1 transmembrane nucleoporin
Pairwise 1 (MII-GV)	-3.35	4,13E-05	NDC80	NDC80 kinetochore complex component
Pairwise 1 (MII-GV)	-2.49	9,04E-05	NDE1	nudE neurodevelopment protein 1
Pairwise 1 (MII-GV)	3.19	0,0001	NDFIP2	Nedd4 family interacting protein 2
Pairwise 1 (MII-GV)	11.44	1,37E-06	NDNF	neuron-derived neurotrophic factor
Pairwise 1 (MII-GV)	2.17	0,0026	NDRG1	N-myc downstream regulated 1
Pairwise 1 (MII-GV)	-2.01	0,0019	NDUFA11	NADH dehydrogenase (ubiquinone) 1 alpha subcomplex, 11, 14.7kDa
Pairwise 1 (MII-GV)	-2.8	0,0015	NDUFA3	NADH dehydrogenase (ubiquinone) 1 alpha subcomplex, 3, 9kDa
Pairwise 1 (MII-GV)	-2.08	0,0106	NDUFA7	NADH dehydrogenase (ubiquinone) 1 alpha subcomplex, 7, 14.5kDa
Pairwise 1 (MII-GV)	-2.22	0,0002	NDUFAF3	NADH dehydrogenase (ubiquinone) complex I, assembly factor 3
Pairwise 1 (MII-GV)	-2.29	0,0008	NDUFV1	NADH dehydrogenase (ubiquinone) flavoprotein 1, 51kDa
Pairwise 1 (MII-GV)	2.13	0,0003	NEB	nebulin
Pairwise 1 (MII-GV)	2.04	0,0006	NEDD1	neural precursor cell expressed, developmentally down-regulated 1
Pairwise 1 (MII-GV)	6.04	0,0059	NEFM	neurofilament, medium polypeptide
Pairwise 1 (MII-GV)	-2.3	0,0002	NEK2	NIMA-related kinase 2
Pairwise 1 (MII-GV)	-2.17	0,003	NELL1	NEL-like 1 (chicken)
Pairwise 1 (MII-GV)	-2.01	0,0003	NFATC2IP	nuclear factor of activated T-cells, cytoplasmic, calcineurin-dependent 2 interacting protein
Pairwise 1 (MII-GV)	-2.41	9,23E-05	NFE2L3	nuclear factor, erythroid 2-like 3
Pairwise 1 (MII-GV)	2.1	0,0029	NFIL3	nuclear factor, interleukin 3 regulated
Pairwise 1 (MII-GV)	-2.26	0,0004	NHP2	NHP2 ribonucleoprotein
Pairwise 1 (MII-GV)	-2.05	0,0029	NINJ1	ninjurin 1
Pairwise 1 (MII-GV)	-2.14	0,0125	NKAIN3	Na+/K+ transporting ATPase interacting 3
Pairwise 1 (MII-GV)	-2.01	0,0049	NMB	neuromedin B
Pairwise 1 (MII-GV)	-3.7	7,71E-05	NME4	NME/NM23 nucleoside diphosphate kinase 4
Pairwise 1 (MII-GV)	2.38	0,0007	NMI	N-myc (and STAT) interactor
Pairwise 1 (MII-GV)	-2.65	0,0002	NOS2	nitric oxide synthase 2, inducible
Pairwise 1 (MII-GV)	-2.14	0,0007	NPAS2	neuronal PAS domain protein 2
Pairwise 1 (MII-GV)	2.17	0,0014	NPEPPS	aminopeptidase puromycin sensitive
Pairwise 1 (MII-GV)	2.21	0,0446	NPNT	nephronectin
Pairwise 1 (MII-GV)	-2.31	0,0019	NPR3	natriuretic peptide receptor 3
Pairwise 1 (MII-GV)	-3.16	0,001	NPTX2	neuronal pentraxin II
Pairwise 1 (MII-GV)	2.54	0,0009	NPY1R	neuropeptide Y receptor Y1
Pairwise 1 (MII-GV)	2.32	0,0021	NR1D2	nuclear receptor subfamily 1, group D, member 2
Pairwise 1 (MII-GV)	4.4	0,0002	NRCAM	neuronal cell adhesion molecule
Pairwise 1 (MII-GV)	-3.75	8,36E-05	NRM	nurim (nuclear envelope membrane protein)
Pairwise 1 (MII-GV)	-2.73	0,0001	NSDHL	NAD(P) dependent steroid dehydrogenase-like
Pairwise 1 (MII-GV)	-2.6	0,0001	NT5C	5, 3-nucleotidase, cytosolic
Pairwise 1 (MII-GV)	-4.99	8,22E-06	NT5DC1	5-nucleotidase domain containing 1
Pairwise 1 (MII-GV)	5.08	0,0015	NTRK2	neurotrophic tyrosine kinase, receptor, type 2
Pairwise 1 (MII-GV)	-2.1	0,0064	NUDT14	nudix (nucleoside diphosphate linked moiety X)-type motif 14
Pairwise 1 (MII-GV)	-2.06	0,0007	NUF2	NUF2, NDC80 kinetochore complex component
Pairwise 1 (MII-GV)	-4.57	4,13E-06	NUP205	nucleoporin 205kDa
Pairwise 1 (MII-GV)	-2.08	0,0009	NUP43	nucleoporin 43kDa
Pairwise 1 (MII-GV)	-2.68	6,24E-05	NUSAP1	nucleolar and spindle associated protein 1
Pairwise 1 (MII-GV)	-2.16	0,0003	NUTF2	nuclear transport factor 2
Pairwise 1 (MII-GV)	-3.33	0,001	OAS1	2-5-oligoadenylate synthetase 1, 40/46kDa
Pairwise 1 (MII-GV)	3.06	6,26E-05	OCIAD2	OCIA domain containing 2
Pairwise 1 (MII-GV)	-2.23	0,0002	ODC1	ornithine decarboxylase 1
Pairwise 1 (MII-GV)	8.17	1,63E-06	ODF2L	outer dense fiber of sperm tails 2-like
Pairwise 1 (MII-GV)	-2.16	0,0003	OGFOD3	2-oxoglutarate and iron-dependent oxygenase domain containing 3
Pairwise 1 (MII-GV)	-2.1	0,002	OIP5	Opa interacting protein 5
Pairwise 1 (MII-GV)	3.53	0,0066	OLR1	oxidized low density lipoprotein (lectin-like) receptor 1
Pairwise 1 (MII-GV)	-2.5	0,0003	ORC1	origin recognition complex, subunit 1
Pairwise 1 (MII-GV)	6.14	0,0004	OSMR	oncostatin M receptor
Pairwise 1 (MII-GV)	-2.9	8,77E-05	OXCT1	3-oxoacid CoA-transferase 1
Pairwise 1 (MII-GV)	-2.12	0,0024	OXNAD1	oxidoreductase NAD-binding domain containing 1
Pairwise 1 (MII-GV)	2.03	0,0022	P2RY1	purinergic receptor P2Y, G-protein coupled, 1
Pairwise 1 (MII-GV)	-2.53	8,25E-05	P3H4	prolyl 3-hydroxylase family member 4 (non-enzymatic)
Pairwise 1 (MII-GV)	2.3	0,0104	P4HA1	prolyl 4-hydroxylase, alpha polypeptide I
Pairwise 1 (MII-GV)	-2.19	0,0003	PAG1	phosphoprotein membrane anchor with glycosphingolipid microdomains 1
Pairwise 1 (MII-GV)	3.23	0,0014	PALMD	palmdelphin
Pairwise 1 (MII-GV)	2.84	0,0001	PAM	peptidylglycine alpha-amidating monooxygenase
Pairwise 1 (MII-GV)	2.2	0,0003	PAQR3	progestin and adipoQ receptor family member III
Pairwise 1 (MII-GV)	-2.21	0,0012	PARP1	poly(ADP-ribose) polymerase 1
Pairwise 1 (MII-GV)	2.96	2,56E-05	PARP8	poly(ADP-ribose) polymerase family member 8
Pairwise 1 (MII-GV)	-2.25	0,0006	PARPBP	PARP1 binding protein
Pairwise 1 (MII-GV)	2.01	0,0044	PCDH19	protocadherin 19
Pairwise 1 (MII-GV)	2.18	0,0004	PCED1B	PC-esterase domain containing 1B
Pairwise 1 (MII-GV)	-2.74	4,37E-05	PCNA	proliferating cell nuclear antigen
Pairwise 1 (MII-GV)	4.03	0,0006	PCSK1	proprotein convertase subtilisin/kexin type 1
Pairwise 1 (MII-GV)	-2.32	0,0065	PCYOX1L	prenylcysteine oxidase 1 like
Pairwise 1 (MII-GV)	-2.32	0,0013	PCYT2	phosphate cytidylyltransferase 2, ethanolamine
Pairwise 1 (MII-GV)	6.85	0,0021	PDE5A	phosphodiesterase 5A, cGMP-specific
Pairwise 1 (MII-GV)	-2.3	0,0001	PDIA4	protein disulfide isomerase family A, member 4
Pairwise 1 (MII-GV)	2.15	0,0007	PDK4	pyruvate dehydrogenase kinase, isozyme 4
Pairwise 1 (MII-GV)	2.42	0,0014	PDLIM1	PDZ and LIM domain 1
Pairwise 1 (MII-GV)	-2.18	0,0004	PDP2	pyruvate dehyrogenase phosphatase catalytic subunit 2
Pairwise 1 (MII-GV)	-2.22	0,025	PDPN	podoplanin
Pairwise 1 (MII-GV)	-2.73	5,50E-05	PDSS1	prenyl (decaprenyl) diphosphate synthase, subunit 1
Pairwise 1 (MII-GV)	2.86	0,0007	PELI2	pellino E3 ubiquitin protein ligase family member 2
Pairwise 1 (MII-GV)	-2.19	0,0011	PFAS	phosphoribosylformylglycinamidine synthase
Pairwise 1 (MII-GV)	2.66	0,0032	PGM2L1	phosphoglucomutase 2-like 1
Pairwise 1 (MII-GV)	-2.02	0,0011	PGP	phosphoglycolate phosphatase
Pairwise 1 (MII-GV)	-2.19	0,0002	PHB	prohibitin
Pairwise 1 (MII-GV)	-4.56	6,43E-06	PHEX	phosphate regulating endopeptidase homolog, X-linked
Pairwise 1 (MII-GV)	-3	0,0001	PHGDH	phosphoglycerate dehydrogenase
Pairwise 1 (MII-GV)	3.1	0,0004	PHLDA1	pleckstrin homology-like domain, family A, member 1
Pairwise 1 (MII-GV)	2.21	0,003	PHYH	phytanoyl-CoA 2-hydroxylase
Pairwise 1 (MII-GV)	-3.08	0,0002	PHYHIP	phytanoyl-CoA 2-hydroxylase interacting protein
Pairwise 1 (MII-GV)	5.68	0,0005	PI15	peptidase inhibitor 15
Pairwise 1 (MII-GV)	-2.55	0,0002	PIGB	phosphatidylinositol glycan anchor biosynthesis class B
Pairwise 1 (MII-GV)	-2.14	0,0004	PIGF	phosphatidylinositol glycan anchor biosynthesis class F
Pairwise 1 (MII-GV)	-3.15	0,0008	PIGS	phosphatidylinositol glycan anchor biosynthesis class S
Pairwise 1 (MII-GV)	4.44	0,001	PIR	pirin (iron-binding nuclear protein)
Pairwise 1 (MII-GV)	-2.33	0,0015	PKDCC	protein kinase domain containing, cytoplasmic
Pairwise 1 (MII-GV)	4.67	0,0011	PLA2G2F	phospholipase A2, group IIF
Pairwise 1 (MII-GV)	-2.67	0,0026	PLB1	phospholipase B1
Pairwise 1 (MII-GV)	-3.79	9,82E-05	PLEK	pleckstrin
Pairwise 1 (MII-GV)	2.16	0,0032	PLEKHA1	pleckstrin homology domain containing, family A (phosphoinositide binding specific) member 1
Pairwise 1 (MII-GV)	-2.15	0,0007	PLEKHA7	pleckstrin homology domain containing, family A member 7
Pairwise 1 (MII-GV)	-2.47	8,97E-05	PLEKHH1	pleckstrin homology domain containing, family H (with MyTH4 domain) member 1
Pairwise 1 (MII-GV)	2.77	0,0013	PLIN2	perilipin 2
Pairwise 1 (MII-GV)	-2.37	0,0003	PLK1	polo-like kinase 1
Pairwise 1 (MII-GV)	-2.35	0,0003	PLK4	polo-like kinase 4
Pairwise 1 (MII-GV)	3.77	9,80E-05	PLOD2	procollagen-lysine, 2-oxoglutarate 5-dioxygenase 2
Pairwise 1 (MII-GV)	2.27	0,0003	PLP2	LOC443338
Pairwise 1 (MII-GV)	2.1	0,0013	PLS3	plastin 3
Pairwise 1 (MII-GV)	2.07	0,0009	PLSCR1	phospholipid scramblase 1
Pairwise 1 (MII-GV)	3.39	0,0016	PLSCR4	PLSCR4 LOC101103365
Pairwise 1 (MII-GV)	2.39	0,0007	PLXNA4	plexin A4
Pairwise 1 (MII-GV)	-7.77	1,06E-06	PMM1	phosphomannomutase 1
Pairwise 1 (MII-GV)	2.17	0,0019	PNPLA8	patatin-like phospholipase domain containing 8
Pairwise 1 (MII-GV)	-2.2	0,0007	POC1A	POC1 centriolar protein A
Pairwise 1 (MII-GV)	-2.22	0,0009	PODNL1	podocan-like 1
Pairwise 1 (MII-GV)	-2.86	0,0003	POLA1	polymerase (DNA directed), alpha 1, catalytic subunit
Pairwise 1 (MII-GV)	-2.96	2,88E-05	POLA2	polymerase (DNA directed), alpha 2, accessory subunit
Pairwise 1 (MII-GV)	-2.08	0,0009	POLD3	polymerase (DNA-directed), delta 3, accessory subunit
Pairwise 1 (MII-GV)	-3.08	8,11E-05	POLE2	polymerase (DNA directed), epsilon 2, accessory subunit
Pairwise 1 (MII-GV)	-2.22	0,0008	POLQ	polymerase (DNA directed), theta
Pairwise 1 (MII-GV)	-2.44	9,25E-05	POLR2D	polymerase (RNA) II (DNA directed) polypeptide D
Pairwise 1 (MII-GV)	-2.45	0,0001	POLR2E	polymerase (RNA) II (DNA directed) polypeptide E, 25kDa
Pairwise 1 (MII-GV)	2.38	0,0037	PORCN	porcupine homolog (Drosophila)
Pairwise 1 (MII-GV)	77.4	4,22E-07	POSTN	periostin, osteoblast specific factor
Pairwise 1 (MII-GV)	2.38	0,0006	PPFIA2	protein tyrosine phosphatase, receptor type, f polypeptide (PTPRF), interacting protein (liprin), alpha 2
Pairwise 1 (MII-GV)	3.25	3,17E-05	PPFIBP1	PTPRF interacting protein, binding protein 1 (liprin beta 1)
Pairwise 1 (MII-GV)	-2.08	0,0041	PPIC	peptidylprolyl isomerase C (cyclophilin C)
Pairwise 1 (MII-GV)	-2.04	0,0025	PPIF	peptidylprolyl isomerase F
Pairwise 1 (MII-GV)	-2.15	0,0022	PPP1R1A	protein phosphatase 1, regulatory (inhibitor) subunit 1A
Pairwise 1 (MII-GV)	2.52	0,0009	PPP2R5C	protein phosphatase 2, regulatory subunit B, gamma
Pairwise 1 (MII-GV)	-2.23	0,0003	PPP2R5D	protein phosphatase 2, regulatory subunit B, delta
Pairwise 1 (MII-GV)	2.47	0,0065	PPP4R1	protein phosphatase 4, regulatory subunit 1
Pairwise 1 (MII-GV)	4.46	2,25E-05	PPP4R4	protein phosphatase 4, regulatory subunit 1
Pairwise 1 (MII-GV)	-2.17	0,0022	PPP5C	protein phosphatase 4, regulatory subunit 4
Pairwise 1 (MII-GV)	-2.11	0,0009	PPT1	protein phosphatase 5, catalytic subunit
Pairwise 1 (MII-GV)	-2.1	0,0008	PPWD1	palmitoyl-protein thioesterase 1
Pairwise 1 (MII-GV)	-2.01	0,0022	PRICKLE4	peptidylprolyl isomerase domain and WD repeat containing 1
Pairwise 1 (MII-GV)	-3.07	2,37E-05	PRIM1	TOMM6
Pairwise 1 (MII-GV)	2.08	0,0007	PRKAA1	primase, DNA, polypeptide 1 (49kDa)
Pairwise 1 (MII-GV)	2.29	0,0005	PRKAG2	protein kinase, AMP-activated, alpha 1 catalytic subunit
Pairwise 1 (MII-GV)	2	0,0175	PRKCD	protein kinase C, delta
Pairwise 1 (MII-GV)	2.06	0,0174	PRKX	protein kinase, X-linked
Pairwise 1 (MII-GV)	-2.19	0,0005	PRMT5	protein arginine methyltransferase 5
Pairwise 1 (MII-GV)	-3.83	8,02E-06	PROM1	prominin 1
Pairwise 1 (MII-GV)	4.42	5,20E-06	PROS1	protein S (alpha)
Pairwise 1 (MII-GV)	-2.64	7,85E-05	PROSC	proline synthetase co-transcribed homolog (bacterial)
Pairwise 1 (MII-GV)	-2.1	0,0018	PRR11	proline rich 11
Pairwise 1 (MII-GV)	-3.2	4,14E-05	PRR15	proline rich 15
Pairwise 1 (MII-GV)	2.61	0,0141	PRR16	proline rich 16
Pairwise 1 (MII-GV)	2.15	0,0125	PRSS23	protease, serine, 23
Pairwise 1 (MII-GV)	2.89	0,0001	PSAT1	phosphoserine aminotransferase 1
Pairwise 1 (MII-GV)	-2.23	0,0003	PSMB3	proteasome (prosome, macropain) subunit, beta type, 3
Pairwise 1 (MII-GV)	-2.84	8,21E-05	PSMC3IP	PSMC3 interacting protein
Pairwise 1 (MII-GV)	-2.34	0,0008	PSRC1	proline/serine-rich coiled-coil 1
Pairwise 1 (MII-GV)	2.25	0,0002	PTCH1	patched 1
Pairwise 1 (MII-GV)	-2.65	5,22E-05	PTGES	prostaglandin E synthase
Pairwise 1 (MII-GV)	-3.49	1,10E-05	PTGFRN	prostaglandin F2 receptor inhibitor
Pairwise 1 (MII-GV)	-2.62	0,001	PTGR1	prostaglandin reductase 1
Pairwise 1 (MII-GV)	3.24	0,0075	PTGS1	prostaglandin-endoperoxide synthase 1 (prostaglandin G/H synthase and cyclooxygenase)
Pairwise 1 (MII-GV)	2.29	0,0002	PTPN13	protein tyrosine phosphatase, non-receptor type 13 (APO-1/CD95 (Fas)-associated phosphatase)
Pairwise 1 (MII-GV)	2.03	0,002	PTPRN	protein tyrosine phosphatase, receptor type, N
Pairwise 1 (MII-GV)	2.45	0,0057	PTX3	pentraxin 3, long
Pairwise 1 (MII-GV)	-3.19	2,94E-05	PVR	poliovirus receptor
Pairwise 1 (MII-GV)	-2.51	0,0009	PYCR1	pyrroline-5-carboxylate reductase 1
Pairwise 1 (MII-GV)	2.11	0,0003	PYGL	phosphorylase, glycogen, liver
Pairwise 1 (MII-GV)	-2.37	0,0028	QRFPR	pyroglutamylated RFamide peptide receptor
Pairwise 1 (MII-GV)	2.42	0,0002	RAB13	RAB13, member RAS oncogene family
Pairwise 1 (MII-GV)	-2.89	4,00E-05	RAB15	RAB15 LOC105615749
Pairwise 1 (MII-GV)	2.68	0,0011	RAB31	RAB31, member RAS oncogene family
Pairwise 1 (MII-GV)	-2.03	0,0056	RABGGTA	Rab geranylgeranyltransferase, alpha subunit
Pairwise 1 (MII-GV)	-2.1	0,0011	RAC3	ras-related C3 botulinum toxin substrate 3 (rho family, small GTP binding protein Rac3)
Pairwise 1 (MII-GV)	-3.9	7,77E-05	RAD51	RAD51 recombinase
Pairwise 1 (MII-GV)	-2.68	0,0002	RAD51AP1	RAD51 associated protein 1
Pairwise 1 (MII-GV)	-3.03	0,0003	RAD54L	RAD54-like (S. cerevisiae)
Pairwise 1 (MII-GV)	3.45	0,0003	RAI14	retinoic acid induced 14
Pairwise 1 (MII-GV)	2.62	0,0018	RALGAPA2	Ral GTPase activating protein, alpha subunit 2 (catalytic)
Pairwise 1 (MII-GV)	-3.23	2,50E-05	RANBP1	RAN binding protein 1
Pairwise 1 (MII-GV)	-3.19	0,0001	RAP2A	RAP2A, member of RAS oncogene family
Pairwise 1 (MII-GV)	2.35	0,0007	RAPH1	Ras association (RalGDS/AF-6) and pleckstrin homology domains 1
Pairwise 1 (MII-GV)	2.66	7,12E-05	RASA2	RAS p21 protein activator 2
Pairwise 1 (MII-GV)	-4.79	0,0002	RASL11B	RAS-like, family 11, member B
Pairwise 1 (MII-GV)	2.02	0,0011	RASSF8	Ras association (RalGDS/AF-6) domain family (N-terminal) member 8
Pairwise 1 (MII-GV)	-2.84	3,77E-05	RBL1	retinoblastoma-like 1
Pairwise 1 (MII-GV)	-2.19	0,0002	RBM14	RNA binding motif protein 14
Pairwise 1 (MII-GV)	5.71	0,0013	RBM24	RNA binding motif protein 24
Pairwise 1 (MII-GV)	2.64	0,0001	RBM3	RNA binding motif (RNP1, RRM) protein 3
Pairwise 1 (MII-GV)	-2.33	0,0003	RBM38	RNA binding motif protein 38
Pairwise 1 (MII-GV)	2.03	0,001	RBMS2	RNA binding motif, single stranded interacting protein 2
Pairwise 1 (MII-GV)	-3.74	9,74E-06	RBP4	retinol binding protein 4, plasma
Pairwise 1 (MII-GV)	-2.34	0,0015	RCAN3	RCAN family member 3
Pairwise 1 (MII-GV)	-5.13	7,94E-06	RECQL	RecQ helicase-like
Pairwise 1 (MII-GV)	-2.12	0,0019	RECQL4	RecQ protein-like 4
Pairwise 1 (MII-GV)	-2.36	0,0009	REEP4	receptor accessory protein 4
Pairwise 1 (MII-GV)	-2.14	0,0004	REEP5	receptor accessory protein 5
Pairwise 1 (MII-GV)	2.27	0,0002	RERG	RAS-like, estrogen-regulated, growth inhibitor
Pairwise 1 (MII-GV)	2.81	0,0005	REV3L	REV3-like, polymerase (DNA directed), zeta, catalytic subunit
Pairwise 1 (MII-GV)	-3.62	1,98E-05	RFC2	replication factor C subunit 2
Pairwise 1 (MII-GV)	-2.17	0,0002	RFC4	replication factor C (activator 1) 4, 37kDa
Pairwise 1 (MII-GV)	-2.37	0,0002	RFWD3	ring finger and WD repeat domain 3
Pairwise 1 (MII-GV)	-2.03	0,0005	RFXAP	regulatory factor X-associated protein
Pairwise 1 (MII-GV)	2.18	0,0486	RGCC	RGCC LOC101108061
Pairwise 1 (MII-GV)	2.15	0,0006	RGMB	repulsive guidance molecule family member b
Pairwise 1 (MII-GV)	2.55	0,0003	RGS16	regulator of G-protein signaling 16
Pairwise 1 (MII-GV)	-2.07	0,0022	RGS19	regulator of G-protein signaling 19
Pairwise 1 (MII-GV)	3.73	0,0248	RGS2	regulator of G-protein signaling 2
Pairwise 1 (MII-GV)	7.35	1,76E-06	RGS4	regulator of G-protein signaling 4
Pairwise 1 (MII-GV)	-2.28	0,0322	RGS6	regulator of G-protein signaling 6
Pairwise 1 (MII-GV)	2.11	0,0062	RHBDD2	rhomboid domain containing 2
Pairwise 1 (MII-GV)	11.77	0,001	RHCG	Rh family, C glycoprotein
Pairwise 1 (MII-GV)	-2.39	0,0004	RHNO1	RAD9-HUS1-RAD1 interacting nuclear orphan 1
Pairwise 1 (MII-GV)	2.64	0,0013	RHOB	ras homolog family member B
Pairwise 1 (MII-GV)	2.16	0,0003	RHOBTB3	Rho-related BTB domain containing 3
Pairwise 1 (MII-GV)	2.22	0,0003	RICTOR	RPTOR independent companion of MTOR, complex 2
Pairwise 1 (MII-GV)	-3.11	3,45E-05	RIMKLA	ribosomal modification protein rimK-like family member A
Pairwise 1 (MII-GV)	-2.2	0,0002	RIMKLB	ribosomal modification protein rimK-like family member B
Pairwise 1 (MII-GV)	2.31	0,0004	RIMS2	regulating synaptic membrane exocytosis 2
Pairwise 1 (MII-GV)	-2.89	4,48E-05	RMI1	RecQ mediated genome instability 1
Pairwise 1 (MII-GV)	-9.08	4,88E-07	RMI2	RecQ mediated genome instability 2
Pairwise 1 (MII-GV)	4.88	0,0009	RNF125	ring finger protein 125, E3 ubiquitin protein ligase
Pairwise 1 (MII-GV)	-4.31	8,09E-06	ROR2	receptor tyrosine kinase-like orphan receptor 2
Pairwise 1 (MII-GV)	3.05	9,13E-05	RORA	RAR-related orphan receptor A
Pairwise 1 (MII-GV)	-2.06	0,0004	RPA2	replication protein A2
Pairwise 1 (MII-GV)	-2.34	0,0003	RPN2	ribophorin II
Pairwise 1 (MII-GV)	2.13	0,0003	RPS6KA3	ribosomal protein S6 kinase, 90kDa, polypeptide 3
Pairwise 1 (MII-GV)	-2.13	0,0012	RRAGD	Ras-related GTP binding D
Pairwise 1 (MII-GV)	-2.99	3,32E-05	RRM1	ribonucleotide reductase M1
Pairwise 1 (MII-GV)	-9.64	1,54E-06	RRM2	ribonucleotide reductase M2
Pairwise 1 (MII-GV)	-2.84	4,10E-05	RRP7A	ribosomal RNA processing 7 homolog A
Pairwise 1 (MII-GV)	-2.14	0,0012	RTKN2	rhotekin 2
Pairwise 1 (MII-GV)	2.44	0,0009	RUNX2	runt-related transcription factor 2
Pairwise 1 (MII-GV)	-3.49	1,29E-05	RUVBL1	RuvB-like AAA ATPase 1
Pairwise 1 (MII-GV)	-2.1	0,0002	RUVBL2	RuvB-like AAA ATPase 2
Pairwise 1 (MII-GV)	-2.29	0,0183	S100A12	S100 calcium binding protein A12
Pairwise 1 (MII-GV)	2.01	0,0004	S100A13	S100 calcium binding protein A13
Pairwise 1 (MII-GV)	10.88	7,45E-05	S1PR1	sphingosine-1-phosphate receptor 1
Pairwise 1 (MII-GV)	-2.12	0,0005	SAE1	SUMO1 activating enzyme subunit 1
Pairwise 1 (MII-GV)	2.11	0,0013	SAMD8	sterile alpha motif domain containing 8
Pairwise 1 (MII-GV)	2.38	0,0007	SASH1	SAM and SH3 domain containing 1
Pairwise 1 (MII-GV)	2.14	0,0022	SAT1	spermidine/spermine N1-acetyltransferase 1
Pairwise 1 (MII-GV)	2.18	0,0003	SBF2	SET binding factor 2
Pairwise 1 (MII-GV)	-3.33	0,0001	SCD	stearoyl-CoA desaturase (delta-9-desaturase)
Pairwise 1 (MII-GV)	2.08	0,0016	SCG2	secretogranin II
Pairwise 1 (MII-GV)	2.28	0,0126	SCG3	secretogranin III
Pairwise 1 (MII-GV)	-2.21	0,0048	SCIN	scinderin
Pairwise 1 (MII-GV)	-2.97	2,50E-05	SCML2	sex comb on midleg-like 2 (Drosophila)
Pairwise 1 (MII-GV)	2.25	0,0029	SCN10A	sodium channel, voltage gated, type X alpha subunit
Pairwise 1 (MII-GV)	2.18	0,0003	SCN5A	sodium channel, voltage gated, type V alpha subunit
Pairwise 1 (MII-GV)	-2.47	0,0012	SCPEP1	serine carboxypeptidase 1
Pairwise 1 (MII-GV)	-2.64	0,0008	SEC11C	SEC11 homolog C, signal peptidase complex subunit
Pairwise 1 (MII-GV)	-2.56	0,0004	SEC14L2	SEC14-like 2 (S. cerevisiae)
Pairwise 1 (MII-GV)	2.19	0,0069	SEMA3A	sema domain, immunoglobulin domain (Ig), short basic domain, secreted, (semaphorin) 3A
Pairwise 1 (MII-GV)	-2.28	0,0001	SEMA4D	sema domain, immunoglobulin domain (Ig), transmembrane domain (TM) and short cytoplasmic domain, (semaphorin) 4D
Pairwise 1 (MII-GV)	2.28	0,0039	SEMA6A	sema domain, transmembrane domain (TM), and cytoplasmic domain, (semaphorin) 6A
Pairwise 1 (MII-GV)	-2.67	0,005	SEMA7A	semaphorin 7A, GPI membrane anchor (John Milton Hagen blood group)
Pairwise 1 (MII-GV)	-2.15	0,0019	SEPT5	septin 5
Pairwise 1 (MII-GV)	7.57	0,0206	SERPINA14	serpin peptidase inhibitor, clade A (alpha-1 antiproteinase, antitrypsin), member 14
Pairwise 1 (MII-GV)	2.55	0,0014	SERPINE1	serpin peptidase inhibitor, clade E (nexin, plasminogen activator inhibitor type 1), member 1
Pairwise 1 (MII-GV)	2.16	0,0006	SFMBT2	Scm-like with four mbt domains 2
Pairwise 1 (MII-GV)	2.16	0,0378	SFRP4	secreted frizzled-related protein 4
Pairwise 1 (MII-GV)	3.08	0,0063	SGK1	serum/glucocorticoid regulated kinase 1
Pairwise 1 (MII-GV)	5.71	2,59E-06	SGMS2	sphingomyelin synthase 2
Pairwise 1 (MII-GV)	2.78	8,24E-05	SH3GLB1	SH3-domain GRB2-like endophilin B1
Pairwise 1 (MII-GV)	-2	0,0024	SHCBP1	SHC SH2-domain binding protein 1
Pairwise 1 (MII-GV)	-2.57	0,0001	SIGMAR1	sigma non-opioid intracellular receptor 1
Pairwise 1 (MII-GV)	2.05	0,0043	SIRT1	sirtuin 1
Pairwise 1 (MII-GV)	-2.74	0,0002	SIT1	signaling threshold regulating transmembrane adaptor 1
Pairwise 1 (MII-GV)	-2.98	0,0004	SKA1	spindle and kinetochore associated complex subunit 1
Pairwise 1 (MII-GV)	-3.62	1,68E-05	SKA3	spindle and kinetochore associated complex subunit 3
Pairwise 1 (MII-GV)	-5.4	5,13E-06	SKP2	S-phase kinase-associated protein 2, E3 ubiquitin protein ligase
Pairwise 1 (MII-GV)	3.12	9,78E-05	SLC18B1	solute carrier family 18, subfamily B, member 1
Pairwise 1 (MII-GV)	-2.76	0,0009	SLC22A17	solute carrier family 22, member 17
Pairwise 1 (MII-GV)	-2.3	0,0005	SLC25A1	solute carrier family 25 (mitochondrial carrier
Pairwise 1 (MII-GV)	-2	0,0016	SLC25A10	solute carrier family 25 (mitochondrial carrier
Pairwise 1 (MII-GV)	2.16	0,0002	SLC25A12	solute carrier family 25 (aspartate/glutamate carrier), member 12
Pairwise 1 (MII-GV)	-2.1	0,0007	SLC25A19	solute carrier family 25 (mitochondrial thiamine pyrophosphate carrier), member 19
Pairwise 1 (MII-GV)	2.68	0,0001	SLC25A32	solute carrier family 25 (mitochondrial folate carrier), member 32
Pairwise 1 (MII-GV)	-2.34	0,0006	SLC25A39	solute carrier family 25, member 39
Pairwise 1 (MII-GV)	-2.04	0,001	SLC25A44	solute carrier family 25, member 44
Pairwise 1 (MII-GV)	-2.78	0,0015	SLC29A1	solute carrier family 29 (equilibrative nucleoside transporter), member 1
Pairwise 1 (MII-GV)	2.09	0,0119	SLC2A3	solute carrier family 2 (facilitated glucose transporter), member 3
Pairwise 1 (MII-GV)	-2	0,0439	SLC35F2	solute carrier family 35, member F2
Pairwise 1 (MII-GV)	-10.08	1,60E-05	SLC35G1	solute carrier family 35, member G1
Pairwise 1 (MII-GV)	2.41	0,0002	SLC38A2	solute carrier family 38, member 2
Pairwise 1 (MII-GV)	2.83	8,96E-05	SLC38A3	solute carrier family 38, member 3
Pairwise 1 (MII-GV)	4.12	4,17E-05	SLC38A4	solute carrier family 38, member 4
Pairwise 1 (MII-GV)	9.64	0,0064	SLC39A8	solute carrier family 39 (zinc transporter), member 8
Pairwise 1 (MII-GV)	2.14	0,0097	SLC4A7	solute carrier family 4, sodium bicarbonate cotransporter, member 7
Pairwise 1 (MII-GV)	-2.17	0,0004	SLC5A6	solute carrier family 5 (sodium/multivitamin and iodide cotransporter), member 6
Pairwise 1 (MII-GV)	-4.88	2,58E-05	SLC6A4	solute carrier family 6 (neurotransmitter transporter), member 4
Pairwise 1 (MII-GV)	3.02	0,0125	SLC7A11	solute carrier family 7 (anionic amino acid transporter light chain, xc- system), member 11
Pairwise 1 (MII-GV)	4.8	1,36E-05	SLC7A2	solute carrier family 7 (cationic amino acid transporter, y+ system), member 2
Pairwise 1 (MII-GV)	3.42	3,59E-05	SLC7A8	solute carrier family 7 (amino acid transporter light chain, L system), member 8
Pairwise 1 (MII-GV)	3.08	4,01E-05	SLC8A1	solute carrier family 8 (sodium/calcium exchanger), member 1, W5PD11
Pairwise 1 (MII-GV)	-2.02	0,0033	SLC9A3R1	solute carrier family 9, subfamily A (NHE3, cation proton antiporter 3), member 3 regulator 1
Pairwise 1 (MII-GV)	-2.53	0,0027	SLC9A9	solute carrier family 9, subfamily A (NHE9, cation proton antiporter 9), member 9
Pairwise 1 (MII-GV)	2.85	0,0011	SLITRK2	SLIT and NTRK-like family, member 2
Pairwise 1 (MII-GV)	-2.03	0,0009	SMARCB1	SWI/SNF related, matrix associated, actin dependent regulator of chromatin, subfamily b, member 1
Pairwise 1 (MII-GV)	-3.27	0,0002	SMC2	structural maintenance of chromosomes 2
Pairwise 1 (MII-GV)	-2.03	0,0009	SMC4	structural maintenance of chromosomes 4
Pairwise 1 (MII-GV)	-2.33	0,0034	SMOC2	SPARC related modular calcium binding 2
Pairwise 1 (MII-GV)	-3.37	5,98E-05	SMPDL3A	sphingomyelin phosphodiesterase, acid-like 3A
Pairwise 1 (MII-GV)	2.24	0,0002	SNAP25	synaptosomal-associated protein, 25kDa
Pairwise 1 (MII-GV)	-3.24	0,0001	SNRPA	small nuclear ribonucleoprotein polypeptide A
Pairwise 1 (MII-GV)	-2.07	0,0007	SNRPD3	small nuclear ribonucleoprotein D3 polypeptide 18kDa
Pairwise 1 (MII-GV)	2.3	0,0007	SNX16	sorting nexin 16
Pairwise 1 (MII-GV)	-3.3	0,0065	SNX24	sorting nexin 24
Pairwise 1 (MII-GV)	-3.02	0,0001	SORBS1	sorbin and SH3 domain containing 1
Pairwise 1 (MII-GV)	-2.4	0,0034	SORBS2	sorbin and SH3 domain containing 2
Pairwise 1 (MII-GV)	-2.56	0,0001	SPAG5	sperm associated antigen 5
Pairwise 1 (MII-GV)	-4.06	0,0003	SPC25	SPC25, NDC80 kinetochore complex component
Pairwise 1 (MII-GV)	-2.27	0,0001	SPR	sepiapterin reductase (7,8-dihydrobiopterin:NADP+ oxidoreductase)
Pairwise 1 (MII-GV)	2.08	0,0004	SPRED1	sprouty-related, EVH1 domain containing 1
Pairwise 1 (MII-GV)	3.64	1,74E-05	SPRY2	sprouty homolog 2 (Drosophila)
Pairwise 1 (MII-GV)	2.59	0,0002	SPTLC3	serine palmitoyltransferase, long chain base subunit 3
Pairwise 1 (MII-GV)	2.55	0,0005	SQSTM1	sequestosome 1
Pairwise 1 (MII-GV)	-2.41	0,0002	SRM	spermidine synthase
Pairwise 1 (MII-GV)	2.21	0,0002	STARD3NL	STARD3 N-terminal like
Pairwise 1 (MII-GV)	2.27	0,0001	STAT3	signal transducer and activator of transcription 3 (acute-phase response factor)
Pairwise 1 (MII-GV)	17.94	0,0001	STC1	stanniocalcin 1
Pairwise 1 (MII-GV)	-3.08	2,91E-05	STIL	SCL/TAL1 interrupting locus
Pairwise 1 (MII-GV)	-2.08	0,0003	STIP1	stress-induced phosphoprotein 1
Pairwise 1 (MII-GV)	3.24	0,0001	STK17A	serine/threonine kinase 17a
Pairwise 1 (MII-GV)	2.27	0,0074	STK26	serine/threonine protein kinase 26
Pairwise 1 (MII-GV)	2.06	0,0004	STK32B	serine/threonine kinase 32B
Pairwise 1 (MII-GV)	4.87	3,75E-06	STK38L	serine/threonine kinase 38 like
Pairwise 1 (MII-GV)	-2.33	0,0002	STUB1	STIP1 homology and U-box containing protein 1, E3 ubiquitin protein ligase
Pairwise 1 (MII-GV)	-2.1	0,0003	SUGP2	SURP and G patch domain containing 2
Pairwise 1 (MII-GV)	2.63	0,0041	SULF1	sulfatase 1
Pairwise 1 (MII-GV)	-3.16	2,96E-05	SUV39H2	suppressor of variegation 3-9 homolog 2 (Drosophila)
Pairwise 1 (MII-GV)	-2.19	0,0006	SYCP1	synaptonemal complex protein 1
Pairwise 1 (MII-GV)	2.01	0,0024	TAC1	tachykinin, precursor 1
Pairwise 1 (MII-GV)	-5.88	0,0001	TAC3	tachykinin 3
Pairwise 1 (MII-GV)	3.73	0,0008	TACR3	tachykinin receptor 3
Pairwise 1 (MII-GV)	-2.14	0,0002	TALDO1	transaldolase 1
Pairwise 1 (MII-GV)	2.43	0,0009	TANC2	tetratricopeptide repeat, ankyrin repeat and coiled-coil containing 2
Pairwise 1 (MII-GV)	-2.19	0,0003	TAPBP	TAP binding protein (tapasin)
Pairwise 1 (MII-GV)	2.83	0,0017	TBXAS1	thromboxane A synthase 1 (platelet)
Pairwise 1 (MII-GV)	-2.87	0,0004	TCEA3	transcription elongation factor A (SII), 3
Pairwise 1 (MII-GV)	3.1	0,0002	TCP11L2	t-complex 11, testis-specific-like 2
Pairwise 1 (MII-GV)	-2.02	0,0073	TCTN1	tectonic family member 1
Pairwise 1 (MII-GV)	4.86	0,0029	TFPI2	tissue factor pathway inhibitor 2
Pairwise 1 (MII-GV)	3.29	0,0028	TGFA	transforming growth factor, alpha
Pairwise 1 (MII-GV)	3.94	1,36E-05	THBS1	thrombospondin 1
Pairwise 1 (MII-GV)	2.02	0,001	THBS4	thrombospondin 4
Pairwise 1 (MII-GV)	-2.78	4,14E-05	TICRR	TOPBP1-interacting checkpoint and replication regulator
Pairwise 1 (MII-GV)	-3.08	2,12E-05	TIMELESS	timeless circadian clock
Pairwise 1 (MII-GV)	-2.17	0,0008	TIMM50	translocase of inner mitochondrial membrane 50 homolog (S. cerevisiae)
Pairwise 1 (MII-GV)	2.25	0,003	TIPARP	TCDD-inducible poly(ADP-ribose) polymerase
Pairwise 1 (MII-GV)	7	0,0275	TKDP5	TKDP5 LOC100137065
Pairwise 1 (MII-GV)	-2.26	0,0001	TKT	transketolase
Pairwise 1 (MII-GV)	2.03	0,0061	TLE1	transducin-like enhancer of split 1 (E(sp1) homolog, Drosophila)
Pairwise 1 (MII-GV)	-2.17	0,0021	TLL2	tolloid like 2
Pairwise 1 (MII-GV)	2.02	0,0027	TM4SF1	transmembrane 4 L six family member 1
Pairwise 1 (MII-GV)	2.07	0,0016	TMCC3	transmembrane and coiled-coil domain family 3
Pairwise 1 (MII-GV)	-2.38	0,0003	TMED3	transmembrane p24 trafficking protein 3
Pairwise 1 (MII-GV)	-2.22	0,0015	TMEM104	transmembrane protein 104
Pairwise 1 (MII-GV)	2.56	0,0002	TMEM106C	transmembrane protein 106C
Pairwise 1 (MII-GV)	-2.21	0,0004	TMEM109	transmembrane protein 109
Pairwise 1 (MII-GV)	-2.4	0,0011	TMEM126A	transmembrane protein 126A
Pairwise 1 (MII-GV)	3.18	1,97E-05	TMEM14A	transmembrane protein 14A
Pairwise 1 (MII-GV)	2.53	0,0026	TMEM176A	transmembrane protein 176A
Pairwise 1 (MII-GV)	2.11	0,0007	TMEM176B	transmembrane protein 176B
Pairwise 1 (MII-GV)	2.03	0,0011	CEMIP2	transmembrane protein 2
Pairwise 1 (MII-GV)	3.43	9,27E-05	TMEM26	transmembrane protein 26
Pairwise 1 (MII-GV)	10.16	0,0001	TMEM37	transmembrane protein 37
Pairwise 1 (MII-GV)	-2.09	0,0002	TMEM38B	transmembrane protein 38B
Pairwise 1 (MII-GV)	-2.19	0,0022	TMEM52B	transmembrane protein 52B
Pairwise 1 (MII-GV)	-3.36	1,82E-05	TMEM56	transmembrane protein 56
Pairwise 1 (MII-GV)	-2.87	0,0005	TMEM97	transmembrane protein 97
Pairwise 1 (MII-GV)	-2.5	9,57E-05	TMLHE	CLIC2
Pairwise 1 (MII-GV)	2.09	0,0017	TMOD1	tropomodulin 1
Pairwise 1 (MII-GV)	2.5	0,0009	TMOD2	tropomodulin 2 (neuronal)
Pairwise 1 (MII-GV)	-2.39	0,0003	TMX2	thioredoxin-related transmembrane protein 2
Pairwise 1 (MII-GV)	37.89	6,31E-06	TNFAIP6	tumor necrosis factor, alpha-induced protein 6
Pairwise 1 (MII-GV)	2.23	0,002	TNFRSF12A	tumor necrosis factor receptor superfamily, member 12A
Pairwise 1 (MII-GV)	3.43	0,0362	TNFRSF21	tumor necrosis factor receptor superfamily, member 21
Pairwise 1 (MII-GV)	-2.58	0,0004	TNFSF10	tumor necrosis factor (ligand) superfamily, member 10
Pairwise 1 (MII-GV)	-6.49	9,03E-06	TNNI3	troponin I type 3 (cardiac)
Pairwise 1 (MII-GV)	-2.18	0,0002	TOMM40	translocase of outer mitochondrial membrane 40 homolog (yeast)
Pairwise 1 (MII-GV)	-2.29	0,0001	TOP2A	topoisomerase (DNA) II alpha 170kDa
Pairwise 1 (MII-GV)	2.11	0,0047	TOR1AIP2	TOR1AIP2 LOC101122123
Pairwise 1 (MII-GV)	-2.27	0,0007	TOX2	TOX high mobility group box family member 2
Pairwise 1 (MII-GV)	6.03	3,60E-05	TP53BP2	tumor protein p53 binding protein 2
Pairwise 1 (MII-GV)	2.36	9,87E-05	TP53INP1	tumor protein p53 inducible nuclear protein 1
Pairwise 1 (MII-GV)	2.14	0,003	TPBG	trophoblast glycoprotein
Pairwise 1 (MII-GV)	-2.14	0,0002	TPGS2	tubulin polyglutamylase complex subunit 2
Pairwise 1 (MII-GV)	2.11	0,004	TPMT	thiopurine S-methyltransferase
Pairwise 1 (MII-GV)	-2.58	0,0002	TPX2	TPX2, microtubule-associated
Pairwise 1 (MII-GV)	-3.69	1,22E-05	TRAM2	translocation associated membrane protein 2
Pairwise 1 (MII-GV)	2.46	0,0008	TREM1	triggering receptor expressed on myeloid cells 1
Pairwise 1 (MII-GV)	2.94	8,00E-05	TRIB1	tribbles pseudokinase 1
Pairwise 1 (MII-GV)	-4.11	1,11E-05	TRIB2	tribbles pseudokinase 2
Pairwise 1 (MII-GV)	3.08	0,0002	TRIOBP	TRIO and F-actin binding protein
Pairwise 1 (MII-GV)	-2.19	0,0035	TROAP	trophinin associated protein
Pairwise 1 (MII-GV)	4.71	1,49E-05	TRPC4	transient receptor potential cation channel, subfamily C, member 4
Pairwise 1 (MII-GV)	-2.3	0,0044	TSACC	TSSK6 activating co-chaperone
Pairwise 1 (MII-GV)	-3.46	0,0001	TSPAN2	tetraspanin 2
Pairwise 1 (MII-GV)	-2.45	7,68E-05	TSPYL4	TSPY-like 4
Pairwise 1 (MII-GV)	-2.66	7,30E-05	TTC13	tetratricopeptide repeat domain 13
Pairwise 1 (MII-GV)	2.58	0,0002	TTC39C	tetratricopeptide repeat domain 39C
Pairwise 1 (MII-GV)	-3.14	9,60E-05	TTF2	transcription termination factor, RNA polymerase II
Pairwise 1 (MII-GV)	-4.34	5,64E-06	TTK	TTK protein kinase
Pairwise 1 (MII-GV)	-2.31	0,0001	TXNDC5	thioredoxin domain containing 5 (endoplasmic reticulum)
Pairwise 1 (MII-GV)	-2.6	0,0003	TYMS	thymidylate synthetase
Pairwise 1 (MII-GV)	2.69	8,22E-05	UBE2D1	ubiquitin-conjugating enzyme E2D 1
Pairwise 1 (MII-GV)	2.2	0,0004	UBE2H	ubiquitin-conjugating enzyme E2H
Pairwise 1 (MII-GV)	-2.46	0,0001	UBE2T	ubiquitin-conjugating enzyme E2T
Pairwise 1 (MII-GV)	-2.11	0,0004	UBL4A	ubiquitin-like 4A
Pairwise 1 (MII-GV)	2.02	0,0016	UFL1	ubiquitin-fold modifier 1
Pairwise 1 (MII-GV)	2.06	0,0074	UGP2	UDP-glucose pyrophosphorylase 2
Pairwise 1 (MII-GV)	-3.22	8,68E-05	UHRF1	ubiquitin-like with PHD and ring finger domains 1
Pairwise 1 (MII-GV)	2.58	9,46E-05	UHRF1BP1L	UHRF1 binding protein 1-like
Pairwise 1 (MII-GV)	-2.7	8,39E-05	UPK1B	uroplakin 1B
Pairwise 1 (MII-GV)	-2.23	0,0005	USP1	ubiquitin specific peptidase 1
Pairwise 1 (MII-GV)	4.03	0,0015	USP27X	ubiquitin specific peptidase 27, X-linked
Pairwise 1 (MII-GV)	2.04	0,0003	USP32	ubiquitin specific peptidase 32
Pairwise 1 (MII-GV)	2.1	0,0003	USP53	ubiquitin specific peptidase 53
Pairwise 1 (MII-GV)	-2.28	0,0045	VHL	von Hippel-Lindau tumor suppressor, E3 ubiquitin protein ligase
Pairwise 1 (MII-GV)	4.57	9,17E-05	VNN1	vanin 1
Pairwise 1 (MII-GV)	12.24	0,0006	VNN2	VNN2 LOC101105417
Pairwise 1 (MII-GV)	-2.17	0,0012	VPS52	vacuolar protein sorting 52 homolog (S. cerevisiae)
Pairwise 1 (MII-GV)	-2.13	0,0008	VRK1	vaccinia related kinase 1
Pairwise 1 (MII-GV)	-3.66	4,30E-05	WDHD1	WD repeat and HMG-box DNA binding protein 1
Pairwise 1 (MII-GV)	-2.04	0,0024	WDPCP	WD repeat containing planar cell polarity effector
Pairwise 1 (MII-GV)	2.34	0,0001	WDR44	WD repeat domain 44
Pairwise 1 (MII-GV)	-2.44	0,0003	WDR76	WD repeat domain 76
Pairwise 1 (MII-GV)	-2.29	0,0021	WEE1	WEE1 G2 checkpoint kinase
Pairwise 1 (MII-GV)	2.99	0,0009	WLS	wntless Wnt ligand secretion mediator
Pairwise 1 (MII-GV)	-4.09	8,03E-06	XRCC2	X-ray repair complementing defective repair in Chinese hamster cells 2
Pairwise 1 (MII-GV)	2.92	0,0034	YOD1	YOD1 deubiquitinase
Pairwise 1 (MII-GV)	2.13	0,004	YPEL5	yippee-like 5 (Drosophila)
Pairwise 1 (MII-GV)	-2.25	0,0009	ZDHHC14	zinc finger, DHHC-type containing 14
Pairwise 1 (MII-GV)	2.91	0,0002	ZFAND5	zinc finger, AN1-type domain 5
Pairwise 1 (MII-GV)	-2.74	0,0002	ZGRF1	zinc finger, GRF-type containing 1
Pairwise 1 (MII-GV)	2.05	0,0004	ZMIZ1	zinc finger, MIZ-type containing 1
Pairwise 1 (MII-GV)	-2.22	0,0033	ZNF215	zinc finger protein 215
Pairwise 1 (MII-GV)	2.36	0,0118	ZNF304	zinc finger protein 304
Pairwise 1 (MII-GV)	-2.07	0,0043	ZNF414	zinc finger protein 414
Pairwise 1 (MII-GV)	-3.67	1,90E-05	ZWILCH	zwilch kinetochore protein
Pairwise 1 (MII-GV)	-2.37	9,80E-05	ZWINT	ZW10 interacting kinetochore protein
Pairwise 1 (MII-GV)	2.71	6,43E-05	ARNTL	aryl hydrocarbon receptor nuclear translocator-like
Pairwise 1 (MII-GV)	-2.04	0,0022	BLOC1S1	biogenesis of lysosomal organelles complex-1, subunit 1
Pairwise 1 (MII-GV)	-2.19	0,0014	BST-2B	LOC101111628
Pairwise 1 (MII-GV)	-2.55	9,84E-05	BUB1B	BUB1 mitotic checkpoint serine/threonine kinase B
Pairwise 1 (MII-GV)	2.61	0,0002	C4BPA	complement component 4 binding protein, alpha
Pairwise 1 (MII-GV)	-2.09	0,0008	C6H4orf50	chromosome 6 open reading frame, human C4orf50
Pairwise 1 (MII-GV)	-2.11	0,0005	CD320	CD320 molecule
Pairwise 1 (MII-GV)	-3.38	5,56E-05	DTNBP1	dystrobrevin binding protein 1
Pairwise 1 (MII-GV)	2.04	0,0016	ERCC6L2	excision repair cross-complementation group 6-like 2
Pairwise 1 (MII-GV)	2.98	0,0205	FAM13A	family with sequence similarity 13, member A
Pairwise 1 (MII-GV)	-12,31	2,85E-07		ENSBTAP00000041782; NM_001123000; AJ012153
Pairwise 1 (MII-GV)	-5,73	1,76E-06		GLEAN_10012943; XM_004006058; XM_004006059; XM_004006060; XM_004006061; XM_004006062; XM_004006063; XM_004006065; XM_012173618; XM_012173619; XM_012173620; XM_012173621; XM_012173623; XM_012173624; XM_012173625; XM_012173626; XM_012173627; XM_012173628
Pairwise 1 (MII-GV)	-4,32	4,36E-06		ENST00000291295; XM_004015329
Pairwise 1 (MII-GV)	-3,78	1,33E-05		ENSBTAP00000007722; XM_004016425; XM_012096281; XM_012096282; XM_012096283; XM_012096284; XM_012096285; XM_012096286
Pairwise 1 (MII-GV)	-4,88	1,39E-05		GLEAN_10017221; XM_004006058; XM_004006059; XM_004006060; XM_004006061; XM_004006062; XM_004006063; XM_004006065; XM_012173618; XM_012173619; XM_012173620; XM_012173621; XM_012173623; XM_012173624; XM_012173625; XM_012173626; XM_012173627; XM_012173628
Pairwise 1 (MII-GV)	-3,77	1,77E-05		GLEAN_10010496; XM_004011823; XM_012184096; XM_012184097; XM_012184099; XM_012184100
Pairwise 1 (MII-GV)	-4,25	1,97E-05		GLEAN_10001829; XM_012189218
Pairwise 1 (MII-GV)	-3,51	2,82E-05		ENSBTAT00000019121; XM_012100401
Pairwise 1 (MII-GV)	-4,09	3,64E-05		GLEAN_10019150; XM_012101127
Pairwise 1 (MII-GV)	-3,32	4,40E-05		NM_001114766; EU399787
Pairwise 1 (MII-GV)	2,62	5,53E-05		GLEAN_10005705; XM_012094751; XM_004015413; XM_004023032; XM_012108238; XM_012108239
Pairwise 1 (MII-GV)	-3,25	6,68E-05		GLEAN_10008534; XM_012106418; XM_012106419; XM_012106420
Pairwise 1 (MII-GV)	2,76	6,85E-05		GLEAN_10002576; XM_004014934; XM_012189613; XM_012189615; XM_012189616
Pairwise 1 (MII-GV)	-2,91	7,49E-05		GLEAN_10018969; XM_004022157; XM_012106845; XM_012106846; XM_012106847; XM_012106848
Pairwise 1 (MII-GV)	2,58	8,65E-05		GLEAN_10001399
Pairwise 1 (MII-GV)	-3,28	1		ENSBTAT00000017654
Pairwise 1 (MII-GV)	-2,39	1		GLEAN_10008468; XM_004014349; XM_012188692; XM_012188693; XM_012188694; XM_012188695
Pairwise 1 (MII-GV)	-2,34	1
Pairwise 1 (MII-GV)	-3,3	1		GLEAN_10010711; XM_012106418; XM_012106419; XM_012106420
Pairwise 1 (MII-GV)	-3,33	1		GLEAN_10006116; XM_012175935
Pairwise 1 (MII-GV)	2,41	1		ENSBTAP00000050071
Pairwise 1 (MII-GV)	-2,3	1		ENSBTAT00000018478; XM_004013064; XM_004013065
Pairwise 1 (MII-GV)	2,79	1		GLEAN_10003453; XM_004023084
Pairwise 1 (MII-GV)	-2,61	1		GLEAN_10012901; XM_004003029; XM_012096688
Pairwise 1 (MII-GV)	-2,59	1		ENSBTAP00000008188; XM_012182010
Pairwise 1 (MII-GV)	-2,23	2		GLEAN_10015634; XM_012176743; XM_012176753
Pairwise 1 (MII-GV)	-2,52	2		ENSBTAP00000053088; XM_004018554
Pairwise 1 (MII-GV)	2,24	2		ENSBTAP00000048145-D16
Pairwise 1 (MII-GV)	-2,97	2		GLEAN_10005696; XM_004022157; XM_012106845; XM_012106846; XM_012106847; XM_012106848
Pairwise 1 (MII-GV)	2,29	2		NM_001009431; AF357007; AF298885; EU183347; AF312016; AF373711
Pairwise 1 (MII-GV)	-2,26	2		GLEAN_10000899; XM_012096541
Pairwise 1 (MII-GV)	-2,45	2		GLEAN_10011970; XM_012103869
Pairwise 1 (MII-GV)	-2,23	2		ENSP00000375693; XM_012095138
Pairwise 1 (MII-GV)	-2,78	2		ENST00000405273; XM_012186815
Pairwise 1 (MII-GV)	2,42	2		GLEAN_10011891
Pairwise 1 (MII-GV)	2,22	2		ENSBTAP00000047646
Pairwise 1 (MII-GV)	2,16	2		GLEAN_10007896
Pairwise 1 (MII-GV)	2,48	2		GLEAN_10009882
Pairwise 1 (MII-GV)	-2,12	2		GLEAN_10000805; XM_012183490
Pairwise 1 (MII-GV)	-2,44	2		GLEAN_10009922
Pairwise 1 (MII-GV)	-2,18	2		GLEAN_10004897; XM_012177706
Pairwise 1 (MII-GV)	2,12	3		GLEAN_10021441
Pairwise 1 (MII-GV)	2,21	3		ENSBTAT00000049348
Pairwise 1 (MII-GV)	2,65	3		GLEAN_10000620
Pairwise 1 (MII-GV)	2,07	3		GLEAN_10017727
Pairwise 1 (MII-GV)	-2,16	3		ENSBTAT00000016098; XM_012175819
Pairwise 1 (MII-GV)	-2,27	3		ENSP00000394616; XM_004005169; XM_012153628
Pairwise 1 (MII-GV)	-2,36	3
Pairwise 1 (MII-GV)	-2,12	3
Pairwise 1 (MII-GV)	-2,29	3		ENSBTAP00000032194; XM_012095083
Pairwise 1 (MII-GV)	2,1	3		ENST00000451472
Pairwise 1 (MII-GV)	2,61	4		GLEAN_10010071
Pairwise 1 (MII-GV)	-2,12	5		ENSBTAP00000010434-D2; XM_004018725
Pairwise 1 (MII-GV)	-2,03	5		ENSBTAP00000041386; XM_004006642; XM_012174854; XM_012174855; XM_012174856; XM_012174857; XM_012174858; XM_012174860; XM_012174861; XM_012174862; XM_012174863; XM_012174864
Pairwise 1 (MII-GV)	-2,67	5		GLEAN_10014389; XM_004011823; XM_012184096; XM_012184097; XM_012184099; XM_012184100
Pairwise 1 (MII-GV)	-2,1	5		GLEAN_10004751; XM_012184647; XM_012184648; XM_012184649; XM_012184650; XM_012184651; XM_012184652
Pairwise 1 (MII-GV)	-2,04	5		ENST00000367128; XM_004013564
Pairwise 1 (MII-GV)	-2,26	5		GLEAN_10019076
Pairwise 1 (MII-GV)	14,39	5		ENSBTAT00000037545; XM_004020694
Pairwise 1 (MII-GV)	-2,38	6		GLEAN_10006629; XM_004016425; XM_012096281; XM_012096282; XM_012096283; XM_012096284; XM_012096285; XM_012096286
Pairwise 1 (MII-GV)	2,23	7		ENSBTAT00000051876
Pairwise 1 (MII-GV)	3,6	7		NM_001009730; AF078926
Pairwise 1 (MII-GV)	2,13	7		ENSBTAT00000017069; XM_012175914
Pairwise 1 (MII-GV)	-2,11	7		GLEAN_10006769; XM_004011699
Pairwise 1 (MII-GV)	-2,26	7		XM_012102192; ENSP00000315774-D2
Pairwise 1 (MII-GV)	2,41	7		GLEAN_10013121; XM_012105515
Pairwise 1 (MII-GV)	2,23	7		GLEAN_10013476
Pairwise 1 (MII-GV)	-3,11	7		GLEAN_10019845
Pairwise 1 (MII-GV)	2	7		GLEAN_10002185
Pairwise 1 (MII-GV)	-3,85	9		NM_001159759; M93430; JQ824378
Pairwise 1 (MII-GV)	2,19	9		ENSBTAP00000019860
Pairwise 1 (MII-GV)	2,42	9		GLEAN_10016748
Pairwise 1 (MII-GV)	2,5	9		GLEAN_10018341
Pairwise 1 (MII-GV)	2,51	11		GLEAN_10017739
Pairwise 1 (MII-GV)	-2,75	11		GLEAN_10018929; XM_004012206
Pairwise 1 (MII-GV)	-3,1	12		ENSBTAP00000050712; XM_012177795
Pairwise 1 (MII-GV)	2,12	13		GLEAN_10012233
Pairwise 1 (MII-GV)	4,44	13		GLEAN_10012160
Pairwise 1 (MII-GV)	2,18	13		GLEAN_10016814
Pairwise 1 (MII-GV)	2,28	14		GLEAN_10002185
Pairwise 1 (MII-GV)	-2,16	15		GLEAN_10022016
Pairwise 1 (MII-GV)	-2,84	15		GLEAN_10002246; XM_004012206
Pairwise 1 (MII-GV)	-2,07	15		GLEAN_10009071
Pairwise 1 (MII-GV)	2,09	16		ENSBTAP00000052911-D2
Pairwise 1 (MII-GV)	2,19	17		GLEAN_10010860
Pairwise 1 (MII-GV)	2,01	19		ENSBTAP00000047592-D4; XM_004023659; XM_012108381; ENSP00000312326-D2
Pairwise 1 (MII-GV)	2,21	20		GLEAN_10008953
Pairwise 1 (MII-GV)	2,08	21		ENSBTAP00000009638-D3; ENSBTAP00000048145-D16; AF030021; ENSBTAP00000053138-D2; ENSBTAP00000048104-D2
Pairwise 1 (MII-GV)	2,33	21		GLEAN_10015752
Pairwise 1 (MII-GV)	2,02	21		GLEAN_10014738
Pairwise 1 (MII-GV)	2,12	21		GLEAN_10011775
Pairwise 1 (MII-GV)	2,99	22		GLEAN_10017913
Pairwise 1 (MII-GV)	3,28	23		GLEAN_10005582; XM_012175772
Pairwise 1 (MII-GV)	3,27	26		GLEAN_10007229; XM_004002799; XM_004002800; XM_004002801; XM_004002804; XM_004002805; XM_004002806
Pairwise 1 (MII-GV)	2,41	26		GLEAN_10020317
Pairwise 1 (MII-GV)	-2,29	27		GLEAN_10005952; XM_012097532; XM_012097533
Pairwise 1 (MII-GV)	2,22	27		GLEAN_10014160
Pairwise 1 (MII-GV)	2,14	28		GLEAN_10015416
Pairwise 1 (MII-GV)	2,22	29		ENSP00000411718
Pairwise 1 (MII-GV)	2,26	32
Pairwise 1 (MII-GV)	2,15	33
Pairwise 1 (MII-GV)	-2,01	34		GLEAN_10001862; XM_012186416; XM_012186417; XM_012186418; XM_012186419; XM_012186420
Pairwise 1 (MII-GV)	2,22	34		GLEAN_10020817
Pairwise 1 (MII-GV)	2,24	35		GLEAN_10008651
Pairwise 1 (MII-GV)	-2	43		NM_001162543; FJ969420; XM_012098275
Pairwise 1 (MII-GV)	2,01	45		GLEAN_10021326
Pairwise 1 (MII-GV)	3,97	47		GLEAN_10007610; XM_012186996; GU991526
Pairwise 1 (MII-GV)	2,23	48		ENSBTAP00000050921-D6
Pairwise 1 (MII-GV)	2,19	49		GLEAN_10012112
Pairwise 1 (MII-GV)	-2,11	55		ENSBTAT00000017243; XM_012103210
Pairwise 1 (MII-GV)	4,33	61		ENSBTAP00000043782; NM_001009477; AY684195
Pairwise 1 (MII-GV)	2,13	61		NM_001009459; L77967; XR_001041776
Pairwise 1 (MII-GV)	2,05	64		ENSBTAP00000050167
Pairwise 1 (MII-GV)	2,34	70		GLEAN_10002167
Pairwise 1 (MII-GV)	2,07	76		GLEAN_10011462
Pairwise 1 (MII-GV)	-2,59	87		GLEAN_10019470
Pairwise 1 (MII-GV)	2,37	92		GLEAN_10020867
Pairwise 1 (MII-GV)	2,13	94		GLEAN_10005583; XM_012175772
Pairwise 1 (MII-GV)	2,08	97		ENSBTAP00000048104-D2
Pairwise 1 (MII-GV)	2,46	101		GLEAN_10019994
Pairwise 1 (MII-GV)	2,46	101		GLEAN_10019994
Pairwise 1 (MII-GV)	2,05	104		GLEAN_10001398
Pairwise 1 (MII-GV)	2,97	133		GLEAN_10015337; ENST00000264888; XM_004009924; XM_012180189
Pairwise 1 (MII-GV)	2,01	162		GLEAN_10010298
Pairwise 1 (MII-GV)	2,3	220		GLEAN_10004922; XM_004007697
Pairwise 1 (MII-GV)	2,16	236		GLEAN_10018533; XM_012101506
Pairwise 1 (MII-GV)	2,4	276		GLEAN_10011207
Pairwise 1 (MII-GV)	-2,52	286		ENSBTAP00000010086; XM_012097118; XM_012097119
Pairwise 1 (MII-GV)	3,4	364		GLEAN_10019803
Pairwise 1 (MII-GV)	2,25	388		ENSP00000335529-D7
Pairwise 1 (MII-GV)	-4,78	0,0011	LOC101101998	histone H4 type VIII-like
Pairwise 1 (MII-GV)	2,06	0,0295	LOC101103603	histone H4
Pairwise 1 (MII-GV)	2,26	0,0042	LOC101105038	histone H4
Pairwise 1 (MII-GV)	-3,63	1,94E-05	LOC101108611	histone H4
Pairwise 1 (MII-GV)	2,31	0,0006	LOC101108953	histone H4
Pairwise 1 (MII-GV)	-3,86	3,29E-05	LOC101112606	histone H4
Pairwise 1 (MII-GV)	-3,2	0,0018	LOC101120961	histone H4
Pairwise 1 (MII-GV)	-2,51	0,0002	LOC101121134	histone H4
Pairwise 1 (MII-GV)	-2,81	0,0002	GYLTL1B	H2A histone family, member X
Pairwise 1 (MII-GV)	-2,98	9,17E-05	HIST1H2AA	histone cluster 1, H2ah
Pairwise 1 (MII-GV)	-4,04	1,87E-05	HIST1H2AH	histone cluster 1, H2am
Pairwise 1 (MII-GV)	-3,96	1,26E-05	HIST1H2AM	histone cluster 2, H3a
Pairwise 1 (MII-GV)	-2,78	6,61E-05	LOC101105008	histone H2A type 1
Pairwise 1 (MII-GV)	2,35	0,0001		histone H2A type 1
Pairwise 1 (MII-GV)	-2,45	9,83E-05	LOC101113108	histone H2A type 1
Pairwise 1 (MII-GV)	-4,39	4,00E-06	LOC101120200	histone H2A type 1
Pairwise 1 (MII-GV)	-4,49	5,06E-06	LOC101120702	histone H2A type 1
Pairwise 1 (MII-GV)	-5,66	2,82E-06	LOC101123417	histone H2A type 1-D
Pairwise 1 (MII-GV)	-2,22	0,0011	LOC101102019	histone H2B type 1-J
Pairwise 1 (MII-GV)	2,25	0,0002	LOC101107430	histone H2B type 1
Pairwise 1 (MII-GV)	-2,16	0,0009	LOC101108497	histone H2B type 1
Pairwise 1 (MII-GV)	-2,01	0,0006	LOC101116011	histone H2B type 2-E-like
Pairwise 1 (MII-GV)	-2,15	0,0003	LOC101118999	histone H2B type 1-N
Pairwise 1 (MII-GV)	-2,21	0,0004	LOC101119941	histone H2B type 1-like
Pairwise 1 (MII-GV)	2,02	0,0006	LOC101122255	histone H2B-like
Pairwise 1 (MII-GV)	-3,08	0,0001	LOC105603814	histone H3.1
Pairwise 1 (MII-GV)	3,46	0,0003	LOC105605343	uncharacterized LOC105605343
Pairwise 1 (MII-GV)	2,04	0,0016	LOC105605488	uncharacterized LOC105605488
Pairwise 1 (MII-GV)	2,68	0,0008	LOC101117441	uncharacterized LOC101117441
Pairwise 1 (MII-GV)	2,29	0,0092	LOC101105609	uncharacterized LOC101105787
Pairwise 1 (MII-GV)	-3,27	2,06E-05	LOC101105787	uncharacterized LOC101105787
Pairwise 1 (MII-GV)	2,01	0,0025	LOC101103010	uncharacterized LOC101103247
Pairwise 1 (MII-GV)	4.45	3,94E-05	OR1E2	olfactory receptor, family 1, subfamily E, member 2
Pairwise 1 (MII-GV)	2.62	0,0006	OR1L8	olfactory receptor, family 1, subfamily L, member 8
Pairwise 1 (MII-GV)	2.25	0,0289	OR5B12	olfactory receptor, family 5, subfamily B, member 12
Pairwise 1 (MII-GV)	2.57	8,89E-05	PCDH20	protocadherin 20
Pairwise 1 (MII-GV)	2.09	0,0028	PPAP2B	phosphatidic acid phosphatase type 2B
Pairwise 1 (MII-GV)	2.29	0,0002	PRTFDC1	phosphoribosyl transferase domain containing 1
Pairwise 1 (MII-GV)	-2.02	0,0003	QSOX2	quiescin Q6 sulfhydryl oxidase 2
Pairwise 1 (MII-GV)	2.04	0,0004	RFWD2	ring finger and WD repeat domain 2, E3 ubiquitin protein ligase
Pairwise 1 (MII-GV)	-2.27	0,0004	SGOL1	LOC101117093
Pairwise 1 (MII-GV)	-5.07	7,19E-06	STRA13	stimulated by retinoic acid 13
Pairwise 1 (MII-GV)	-2.76	0,0006	TMEM243	LOC101103550
Pairwise 1 (MII-GV)	2.2	0,0031	TMEM45A	transmembrane protein 45A
Pairwise 1 (MII-GV)	-2.27	0,0014	WHSC1	Wolf-Hirschhorn syndrome candidate 1
Pairwise 1 (MII-GV)	2.31	0,0002	ZCCHC6	zinc finger, CCHC domain containing 6
Pairwise 1 (MII-GV)	-2.15	0,001	APITD1-CORT	APITD1-CORT readthrough
Pairwise 1 (MII-GV)	-2.03	0,0006	ATPIF1	ATPase inhibitory factor 1
Pairwise 1 (MII-GV)	-2.02	0,0013	C10orf88	chromosome 10 open reading frame 88
Pairwise 1 (MII-GV)	-2.14	0,0009	C11H2orf40	chromosome 11 open reading frame, human C2orf40
Pairwise 1 (MII-GV)	-2.23	0,0005	PRNP	C25H16orf13
Pairwise 1 (MII-GV)	-2.34	0,0006	C25H1orf198	chromosome 25 open reading frame, human C1orf198
Pairwise 1 (MII-GV)	-2.14	0,0004	C2H4orf27	C8H4orf27
Pairwise 1 (MII-GV)	-2.55	0,0013	CCDC64	coiled-coil domain containing 64
Pairwise 1 (MII-GV)	-6.43	0,0024	CCL7	chemokine (C-C motif) ligand 7
Pairwise 1 (MII-GV)	3.42	1,36E-05	CD46	CD46 molecule, complement regulatory protein
Pairwise 1 (MII-GV)	-5.5	6,60E-05	CDCA5	cell division cycle associated 5
Pairwise 1 (MII-GV)	-2.28	0,0002	CHID1	chitinase domain containing 1
Pairwise 1 (MII-GV)	2.1	0,001	CXorf23	chromosome X open reading frame 23
Pairwise 1 (MII-GV)	-2.01	0,0181	DMBT1	deleted in malignant brain tumors 1
Pairwise 1 (MII-GV)	2.01	0,0004	FAM21C	family with sequence similarity 21, member C
Pairwise 1 (MII-GV)	3.17	5,32E-05	GAS1	growth arrest-specific 1
Pairwise 1 (MII-GV)	-2.91	0,0007	GCNT2	GRINL1A complex locus 1
Pairwise 1 (MII-GV)	-2.25	0,0002	GSG2	glutathione S-transferase, C-terminal domain containing
Pairwise 1 (MII-GV)	-7.92	2,65E-06	HIST1H1B	HIST1H1C LOC101109652
Pairwise 1 (MII-GV)	-4.27	3,51E-05	HIST2H3A	human immunodeficiency virus type I enhancer binding protein 2
Pairwise 1 (MII-GV)	-2.03	0,003	HLA-C	high mobility group box 2
Pairwise 1 (MII-GV)	-2.7	0,0004	HMGN2	hyaluronan-mediated motility receptor (RHAMM)
Pairwise 1 (MII-GV)	-2.38	0,0001	MYL6B	myosin, light chain 6B, alkali, smooth muscle and non-muscle
Pairwise 1 (MII-GV)	-2.12	0,0003	NME1	NME/NM23 nucleoside diphosphate kinase 1
Pairwise 1 (MII-GV)	-3.52	0,0002	NXT1	nuclear transport factor 2-like export factor 1
Pairwise 1 (MII-GV)	-2.33	0,0002	LOC101102272	cytochrome c oxidase subunit 4 isoform 2, mitochondrial
Pairwise 1 (MII-GV)	-2.2	0,0371	LOC101103767	olfactory receptor 5AC1-like
Pairwise 1 (MII-GV)	2.14	0,0104	LOC101104359	olfactory receptor 491-like
Pairwise 1 (MII-GV)	-5.81	1,53E-05	LOC101104536	spindle and kinetochore-associated protein 3
Pairwise 1 (MII-GV)	-3.81	8,30E-05	LOC101109397	BOLA-DRA
Pairwise 1 (MII-GV)	-3.64	0,0001	LOC101109747	olfactory receptor 143-like
Pairwise 1 (MII-GV)	2.03	0,0024	LOC101109750	LOC101109617
Pairwise 1 (MII-GV)	-2.57	0,0003	LOC101110974	histone H2B type 1-M
Pairwise 1 (MII-GV)	2.16	0,0038	LOC101111453	olfactory receptor 56-like
Pairwise 1 (MII-GV)	2.11	0,0153	LOC101113455	olfactory receptor 1052-like
Pairwise 1 (MII-GV)	2.21	0,007	LOC101113524	olfactory receptor 4A15-like
Pairwise 1 (MII-GV)	2.39	0,0007	LOC101114196	olfactory receptor 5AU1
Pairwise 1 (MII-GV)	-3.63	0,0002	LOC101115343	synaptotagmin-15
Pairwise 1 (MII-GV)	2.37	0,0097	LOC101115634	keratin-associated protein 9-2
Pairwise 1 (MII-GV)	-2.44	9,28E-05	LOC101116026	protein CutA homolog
Pairwise 1 (MII-GV)	2.25	0,0033	LOC101116068	keratin-associated protein 9-9-like
Pairwise 1 (MII-GV)	2.13	0,0076	LOC101120061	olfactory receptor 5W2-like
Pairwise 1 (MII-GV)	2.13	0,0058	LOC101120190	olfactory receptor 56A3-like
Pairwise 1 (MII-GV)	2.18	0,027	LOC101120345	peptidyl-prolyl cis-trans isomerase A-like
Pairwise 1 (MII-GV)	2.05	0,0022	LOC101121100	olfactory receptor 11H6-like
Pairwise 1 (MII-GV)	2.18	0,0046	LOC101123324	olfactory receptor 4C45-like
Pairwise 1 (MII-GV)	2.08	0,0005	LOC105601878	olfactory receptor 5I1-like
Pairwise 1 (MII-GV)	2.6	0,0004	LOC105602278	olfactory receptor 52I2-like
Pairwise 1 (MII-GV)	2.74	0,0023	LOC105601879	PRAME family member 12-like
Pairwise 1 (MII-GV)	-3.5	0,0032	LOC105601918	LOC101104536
Pairwise 1 (MII-GV)	2.08	0,0006	LOC105605068	disintegrin and metalloproteinase domain-containing protein 21-like
Pairwise 1 (MII-GV)	-2.68	0,0024	LOC105609869	LOC100848540
Pairwise 1 (MII-GV)	2.16	0,0028	LOC105612482	olfactory receptor 13-like
Pairwise 1 (MII-GV)	2.74	0,0244	LOC105613401	trophoblast Kunitz domain protein 1-like
Pairwise 1 (MII-GV)	2.48	0,0038	LOC105614386	EGF-like module-containing mucin-like hormone receptor-like 3
Pairwise 1 (MII-GV)	-2.03	0,0004	UQCC3	ubiquinol-cytochrome c reductase complex assembly factor 3
Pairwise 1 (MII-GV)	-8.71	3,77E-05	HIST1H1A	histone cluster 1, H1b
Pairwise 1 (MII-GV)	2.6	0,0221	LOC101108945;	cAMP-specific 3,5-cyclic phosphodiesterase 4D
Pairwise 1 (MII-GV)	-2.12	0,0003	NME1	NME/NM23 nucleoside diphosphate kinase 1
Pairwise 1 (MII-GV)	-3.52	0,0002	NXT1	nuclear transport factor 2-like export factor 1
Pairwise 1 (MII-GV)	-2.15	0,0003	RABL6	RAB, member RAS oncogene family-like 6; W5NTY1
Pairwise 2 (GV-GV)	4.35	2.07e-06	ABCA1	ATP binding cassette subfamily A member 1
Pairwise 2 (GV-GV)	-2.16	0.0005	ABCB10	ATP binding cassette subfamily B member 10
Pairwise 2 (GV-GV)	-2.02	0.0001	ABCF2	ATP binding cassette subfamily F member 2
Pairwise 2 (GV-GV)	-2.64	5.4e-05	ABHD11	abhydrolase domain containing 11
Pairwise 2 (GV-GV)	2.01	0.0005	ABHD14A	abhydrolase domain containing 14A
Pairwise 2 (GV-GV)	-2.66	0.0039	ABI3BP	ABI family, member 3 (NESH) binding protein
Pairwise 2 (GV-GV)	2.25	6.63e-05	ABL2	ABL proto-oncogene 2, non-receptor tyrosine kinase
Pairwise 2 (GV-GV)	-2.16	5.01e-05	ACACA	LOC105616296
Pairwise 2 (GV-GV)	-2.79	2.62e-05	ACADSB	acyl-CoA dehydrogenase, short/branched chain
Pairwise 2 (GV-GV)	2.92	0.0003	ACER2	alkaline ceramidase 2
Pairwise 2 (GV-GV)	-2.22	0.0009	ACER3	alkaline ceramidase 3
Pairwise 2 (GV-GV)	2.48	0.0006	ACKR3	atypical chemokine receptor 3
Pairwise 2 (GV-GV)	-2.5	2.21e-05	ACOT11	acyl-CoA thioesterase 11
Pairwise 2 (GV-GV)	-2.27	0.0005	ACOT7	acyl-CoA thioesterase 7
Pairwise 2 (GV-GV)	-5.55	1.05e-06	ACSBG1	acyl-CoA synthetase bubblegum family member 1
Pairwise 2 (GV-GV)	2.17	0.0001	ACSL4	acyl-CoA synthetase long-chain family member 4
Pairwise 2 (GV-GV)	-2.84	2.94e-05	ADAMTS7	ADAM metallopeptidase with thrombospondin type 1 motif, 7
Pairwise 2 (GV-GV)	2.11	9.97e-05	ADAMTS9	ADAM metallopeptidase with thrombospondin type 1 motif 9
Pairwise 2 (GV-GV)	-2.02	0.0003	ADD3	adducin 3 (gamma)
Pairwise 2 (GV-GV)	-2.64	7.09e-05	ADGRG1	adhesion G protein-coupled receptor G1
Pairwise 2 (GV-GV)	-4.51	0.0001	ADGRG6	adhesion G protein-coupled receptor G6
Pairwise 2 (GV-GV)	-2.01	0.0092	ADHFE1	alcohol dehydrogenase, iron containing 1
Pairwise 2 (GV-GV)	-2.62	4.91e-05	ADI1	acireductone dioxygenase 1
Pairwise 2 (GV-GV)	3.33	3.24e-05	ADM	adrenomedullin
Pairwise 2 (GV-GV)	2.04	0.0018	ADRA1A	adrenoceptor alpha 1A
Pairwise 2 (GV-GV)	2.79	0.0002	ADRA1D	adrenoceptor alpha 1D
Pairwise 2 (GV-GV)	2.07	0.0044	ADRB2	adrenoceptor beta 2, surface
Pairwise 2 (GV-GV)	-2.05	0.0003	AEN	apoptosis enhancing nuclease
Pairwise 2 (GV-GV)	2.12	9.1e-05	AFF4	AF4/FMR2 family, member 4
Pairwise 2 (GV-GV)	-2.04	9.34e-05	AGK	acylglycerol kinase
Pairwise 2 (GV-GV)	2.76	2.18e-05	AHNAK	AHNAK nucleoprotein
Pairwise 2 (GV-GV)	-2.16	0.0035	AIF1	AHNAK nucleoprotein
Pairwise 2 (GV-GV)	2.69	3.17e-05	AK4	allograft inflammatory factor 1
Pairwise 2 (GV-GV)	2.77	1.44e-05	AK7	adenylate kinase 4
Pairwise 2 (GV-GV)	7.08	8.11e-07	AKAP12	adenylate kinase 7
Pairwise 2 (GV-GV)	-3.47	2.68e-06	AKR1B1	A kinase (PRKA) anchor protein 12
Pairwise 2 (GV-GV)	-2.16	8.43e-05	ALAD	aldo-keto reductase family 1, member B1 (aldose reductase)
Pairwise 2 (GV-GV)	2.52	2.84e-05	ALDH1A3	aminolevulinate dehydratase
Pairwise 2 (GV-GV)	-3.47	5.45e-06	ALDH5A1	aldehyde dehydrogenase 1 family, member A3
Pairwise 2 (GV-GV)	-2.31	4.49e-05	ALG14	aldehyde dehydrogenase 5 family, member A1
Pairwise 2 (GV-GV)	-2.4	7.86e-05	ALG3	ALG14, UDP-N-acetylglucosaminyltransferase subunit
Pairwise 2 (GV-GV)	-2.88	3.73e-05	ALG6	ALG3, alpha-1,3- mannosyltransferase
Pairwise 2 (GV-GV)	-2.14	0.0014	ALG8	ALG6, alpha-1,3-glucosyltransferase
Pairwise 2 (GV-GV)	-2.16	7.45e-05	ALYREF	ALG8, alpha-1,3-glucosyltransferase
Pairwise 2 (GV-GV)	3.77	7e-05	AMIGO2	Aly/REF export factor
Pairwise 2 (GV-GV)	2.09	9.58e-05	AMMECR1	adhesion molecule with Ig-like domain 2
Pairwise 2 (GV-GV)	-2.05	0.0001	AMPH	Alport syndrome, mental retardation, midface hypoplasia and elliptocytosis chromosomal region gene 1
Pairwise 2 (GV-GV)	-2.11	8.45e-05	ANAPC4	amphiphysin
Pairwise 2 (GV-GV)	-3.48	4.26e-06	ANAPC5	anaphase promoting complex subunit 4
Pairwise 2 (GV-GV)	-2.43	2.84e-05	ANAPC7	anaphase promoting complex subunit 5
Pairwise 2 (GV-GV)	2.06	7.63e-05	ANK3	anaphase promoting complex subunit 7
Pairwise 2 (GV-GV)	2.26	0.0001	ANKRD12	ankyrin 3, node of Ranvier (ankyrin G)
Pairwise 2 (GV-GV)	5.12	1.29e-06	ANKRD37	ankyrin repeat domain 12
Pairwise 2 (GV-GV)	-2.15	0.001	ANKRD40	ankyrin repeat domain 37
Pairwise 2 (GV-GV)	3.15	2.06e-05	ANKRD44	ankyrin repeat domain 40
Pairwise 2 (GV-GV)	-2.06	0.0003	ANLN	ankyrin repeat domain 44
Pairwise 2 (GV-GV)	2.51	2.29e-05	ANO6	anillin actin binding protein
Pairwise 2 (GV-GV)	2.37	3.36e-05	ANTXR2	anoctamin 6
Pairwise 2 (GV-GV)	-2.3	3.32e-05	APCDD1	anthrax toxin receptor 2
Pairwise 2 (GV-GV)	2.15	0.0025	APLN	APITD1-CORT readthrough
Pairwise 2 (GV-GV)	-2.24	4.19e-05	APMAP	apelin
Pairwise 2 (GV-GV)	-7.36	1.51e-07	APOA1	adipocyte plasma membrane associated protein
Pairwise 2 (GV-GV)	-2.13	9.09e-05	APOA1BP	apolipoprotein A-I
Pairwise 2 (GV-GV)	2.12	0.0001	APPL2	apolipoprotein A-I binding protein
Pairwise 2 (GV-GV)	2.75	2.14e-05	ARG2	adaptor protein, phosphotyrosine interaction, PH domain and leucine zipper containing 2
Pairwise 2 (GV-GV)	-2.36	5.86e-05	ARHGAP11A	arginase 2
Pairwise 2 (GV-GV)	-2.21	0.0001	ARHGAP19	Rho GTPase activating protein 11A
Pairwise 2 (GV-GV)	2.06	0.0004	ARHGAP20	Rho GTPase activating protein 19
Pairwise 2 (GV-GV)	2.34	0.0002	ARHGAP21	Rho GTPase activating protein 20
Pairwise 2 (GV-GV)	4.12	1.74e-05	ARHGAP29	Rho GTPase activating protein 21
Pairwise 2 (GV-GV)	-3.37	1.2e-05	ARHGEF39	Rho GTPase activating protein 29
Pairwise 2 (GV-GV)	2.88	1.76e-05	ARID5B	Rho guanine nucleotide exchange factor 39
Pairwise 2 (GV-GV)	3.21	5.83e-06	ARNTL	AT rich interactive domain 5B (MRF1-like)
Pairwise 2 (GV-GV)	2.98	9.96e-06	ARNTL2	aryl hydrocarbon receptor nuclear translocator-like
Pairwise 2 (GV-GV)	-2.53	0.0002	ARSB	aryl hydrocarbon receptor nuclear translocator-like 2
Pairwise 2 (GV-GV)	3.69	6.88e-06	ARSJ	arylsulfatase B
Pairwise 2 (GV-GV)	-2.2	0.0027	ASF1B	arylsulfatase family, member J
Pairwise 2 (GV-GV)	-2.72	1.57e-05	ASRGL1	anti-silencing function 1B histone chaperone
Pairwise 2 (GV-GV)	2.12	0.0003	ATF3	asparaginase like 1
Pairwise 2 (GV-GV)	-3.57	0.0001	ATF7IP2	activating transcription factor 3
Pairwise 2 (GV-GV)	-2.04	0.0009	ATIC	activating transcription factor 7 interacting protein 2
Pairwise 2 (GV-GV)	-2.46	8.26e-05	ATOX1	5-aminoimidazole-4-carboxamide ribonucleotide formyltransferase/IMP cyclohydrolase
Pairwise 2 (GV-GV)	-2.89	2.16e-05	ATP1A3	antioxidant 1 copper chaperone
Pairwise 2 (GV-GV)	3.36	9.54e-06	ATP1B1	ATPase, Na+/K+ transporting, alpha 3 polypeptide
Pairwise 2 (GV-GV)	-4.52	3.66e-06	ATP5G1	ATPase, Na+/K+ transporting, beta 1 polypeptide
Pairwise 2 (GV-GV)	2.34	4.74e-05	ATP6V0A1	ATP synthase, H+ transporting, mitochondrial Fo complex subunit C1 (subunit 9)
Pairwise 2 (GV-GV)	-2.94	2.44e-05	AURKB	ATPase, H+ transporting, lysosomal V0 subunit a1
Pairwise 2 (GV-GV)	-3.7	4.12e-06	B3GLCT	aurora kinase B
Pairwise 2 (GV-GV)	-2.59	0.001	B3GNT6	beta 3-glucosyltransferase
Pairwise 2 (GV-GV)	-2.25	0.0002	B4GAT1	UDP-GlcNAc:betaGal beta-1,3-N-acetylglucosaminyltransferase 6
Pairwise 2 (GV-GV)	-2.32	9.85e-05	B9D1	beta-1,4-glucuronyltransferase 1
Pairwise 2 (GV-GV)	2.09	0.0001	BACH1	B9 protein domain 1
Pairwise 2 (GV-GV)	-2.26	7.16e-05	BANF1	BTB and CNC homology 1, basic leucine zipper transcription factor 1
Pairwise 2 (GV-GV)	-2.57	2.44e-05	BARD1	barrier to autointegration factor 1
Pairwise 2 (GV-GV)	-2.24	0.0001	BCAP31	BRCA1 associated RING domain 1
Pairwise 2 (GV-GV)	-2.77	0.0002	BCAT2	B-cell receptor-associated protein 31
Pairwise 2 (GV-GV)	3.41	4.15e-06	BCL6	branched chain amino-acid transaminase 2, mitochondrial
Pairwise 2 (GV-GV)	3.81	7.23e-06	BEND5	B-cell CLL/lymphoma 6
Pairwise 2 (GV-GV)	2.08	0.0002	BEND7	BEN domain containing 5
Pairwise 2 (GV-GV)	-4.02	2.03e-06	BGN	BEN domain containing 7
Pairwise 2 (GV-GV)	2.38	0.0082	BIIIB4	biglycan
Pairwise 2 (GV-GV)	-3.7	3.55e-06	BLM	high-sulfur keratin BIIIB4 protein
Pairwise 2 (GV-GV)	-2.04	9.1e-05	BLOC1S1	Bloom syndrome, RecQ helicase-like
Pairwise 2 (GV-GV)	2.28	3.9e-05	BMF	biogenesis of lysosomal organelles complex-1, subunit 1
Pairwise 2 (GV-GV)	-2.94	8.31e-06	BMP1	Bcl2 modifying factor
Pairwise 2 (GV-GV)	2.57	3.51e-05	BNIP3	bone morphogenetic protein 1
Pairwise 2 (GV-GV)	-2.34	0.0002	BORA	BCL2/adenovirus E1B 19kDa interacting protein 3
Pairwise 2 (GV-GV)	-2.63	2.04e-05	BPNT1	bora, aurora kinase A activator
Pairwise 2 (GV-GV)	-2.71	2e-05	BRCA1	3(2), 5-bisphosphate nucleotidase 1
Pairwise 2 (GV-GV)	-2.11	6.61e-05	BRCC3	breast cancer 1, early onset
Pairwise 2 (GV-GV)	-3.16	1.23e-05	BRI3BP	BRCA1/BRCA2-containing complex, subunit 3
Pairwise 2 (GV-GV)	-3.02	8.71e-06	BRIP1	BRI3 binding protein
Pairwise 2 (GV-GV)	-2.04	0.0001	BSG	BRCA1 interacting protein C-terminal helicase 1
Pairwise 2 (GV-GV)	-2.49	0.0017	BST-2B	basigin (Ok blood group)
Pairwise 2 (GV-GV)	3.87	1.02e-05	BTBD3	LOC101111628
Pairwise 2 (GV-GV)	-2.11	0.0001	BUB1	BTB (POZ) domain containing 3
Pairwise 2 (GV-GV)	-2.82	5.56e-05	BUB1B	BUB1 mitotic checkpoint serine/threonine kinase
Pairwise 2 (GV-GV)	-2.12	0.0002	ECRG4	BUB1 mitotic checkpoint serine/threonine kinase B
Pairwise 2 (GV-GV)	-2.73	1.05e-05	W5PNF7_SHEEP	chromosome 11 open reading frame, human C2orf40
Pairwise 2 (GV-GV)	-2.2	0.0016	C12orf65	LOC784034
Pairwise 2 (GV-GV)	2.27	9.54e-05	ABHD18	C20H5orf28
Pairwise 2 (GV-GV)	2.53	7.78e-05	C18orf54	chromosome 17 open reading frame, human C4orf29
Pairwise 2 (GV-GV)	2.49	3.66e-05	C1H21orf91	chromosome 18 open reading frame 54
Pairwise 2 (GV-GV)	-2.23	0.0003	C1H3orf33	chromosome 1 open reading frame, human C21orf91
Pairwise 2 (GV-GV)	-2.5	7.31e-05	C1orf115	chromosome 1 open reading frame, human C3orf33
Pairwise 2 (GV-GV)	2.03	0.0001	C1QTNF1	chromosome 1 open reading frame 115
Pairwise 2 (GV-GV)	2.13	0.0017	C1QTNF3	C1q and tumor necrosis factor related protein 1
Pairwise 2 (GV-GV)	-4.87	1.49e-06	VSIR	C1q and tumor necrosis factor related protein 3
Pairwise 2 (GV-GV)	-2.08	0.0001	W5Q1L0_SHEEP	chromosome 25 open reading frame, human C1orf198
Pairwise 2 (GV-GV)	-2.12	0.0016	C6H4orf50	chromosome 4 open reading frame, human C7orf60
Pairwise 2 (GV-GV)	-4.28	2.72e-05	CA8	chromosome 6 open reading frame, human C4orf50
Pairwise 2 (GV-GV)	5.51	1.88e-06	CA9	carbonic anhydrase VIII
Pairwise 2 (GV-GV)	2.6	6.16e-05	CABYR	carbonic anhydrase IX
Pairwise 2 (GV-GV)	-2.15	0.0001	CAD	calcium binding tyrosine-(Y)-phosphorylation regulated
Pairwise 2 (GV-GV)	-2.24	6.6e-05	CADM1	calcium binding tyrosine-(Y)-phosphorylation regulated
Pairwise 2 (GV-GV)	5.68	3.37e-06	CADM2	carbamoyl-phosphate synthetase 2, aspartate transcarbamylase, and dihydroorotase
Pairwise 2 (GV-GV)	-2.31	3.99e-05	CADPS2	cell adhesion molecule 1
Pairwise 2 (GV-GV)	9.77	7.97e-07	CALCRL	cell adhesion molecule 2
Pairwise 2 (GV-GV)	-2.31	3.33e-05	CALM1	Ca++-dependent secretion activator 2
Pairwise 2 (GV-GV)	-2.04	0.0009	CASP2	calcitonin receptor-like
Pairwise 2 (GV-GV)	-2.03	0.0001	CASP3	calmodulin 1 (phosphorylase kinase, delta)
Pairwise 2 (GV-GV)	2.46	0.0001	CAST	caspase 2
Pairwise 2 (GV-GV)	2.08	0.0003	CAV2	caspase 3
Pairwise 2 (GV-GV)	-2.38	0.0123	CC2D2B	calpastatin
Pairwise 2 (GV-GV)	-2.49	0.0009	CCDC134	caveolin 2
Pairwise 2 (GV-GV)	-2.17	7.64e-05	CCDC167	ENTPD1
Pairwise 2 (GV-GV)	-2.29	6.63e-05	CCDC34	coiled-coil domain containing 134
Pairwise 2 (GV-GV)	2.24	0.0001	CCL1	coiled-coil domain containing 34
Pairwise 2 (GV-GV)	-5.95	8.49e-07	CCL25	coiled-coil domain containing 64
Pairwise 2 (GV-GV)	-3.48	1.97e-05	CCNA2	chemokine (C-C motif) ligand 25
Pairwise 2 (GV-GV)	-2.33	4.71e-05	CCNB1	chemokine (C-C motif) ligand 7
Pairwise 2 (GV-GV)	-5.58	1.3e-06	CCND2	cyclin A2
Pairwise 2 (GV-GV)	-2.79	7.5e-05	CCNE2	cyclin B1
Pairwise 2 (GV-GV)	2.09	9.26e-05	CCNG2	cyclin D2
Pairwise 2 (GV-GV)	-2.82	0.0434	CCRL2	cyclin E2
Pairwise 2 (GV-GV)	-2.34	3.14e-05	CCT6A	cyclin G2
Pairwise 2 (GV-GV)	-2.97	2.21e-05	CD101	chemokine (C-C motif) receptor-like 2
Pairwise 2 (GV-GV)	-2.03	0.0049	CD14	chaperonin containing TCP1, subunit 6A (zeta 1)
Pairwise 2 (GV-GV)	-2.08	0.0009	CD1E	CD101 molecule
Pairwise 2 (GV-GV)	3.6	2.65e-06	CD200	CD14 molecule
Pairwise 2 (GV-GV)	-2.27	4.09e-05	CD320	CD1e molecule
Pairwise 2 (GV-GV)	2.9	0.0002	CD34	CD200 molecule
Pairwise 2 (GV-GV)	-2.2	0.0081	CD53	CD34 molecule
Pairwise 2 (GV-GV)	-2.04	0.0004	CD74	CD46 molecule, complement regulatory protein
Pairwise 2 (GV-GV)	2.26	5.93e-05	CD9	CD53 molecule
Pairwise 2 (GV-GV)	4.66	7.27e-07	CDA	CD74 molecule, major histocompatibility complex, class II invariant chain
Pairwise 2 (GV-GV)	-3.09	2.13e-05	CDC14A	CD9 molecule
Pairwise 2 (GV-GV)	-2.95	2.63e-05	CDC20	cytidine deaminase
Pairwise 2 (GV-GV)	-2.64	0.0003	CDC25A	cell division cycle 14A
Pairwise 2 (GV-GV)	-4.21	4.89e-06	CDC6	cell division cycle 20
Pairwise 2 (GV-GV)	-2.89	6e-05	CDC7	cell division cycle 25A
Pairwise 2 (GV-GV)	-2.7	2.31e-05	CDCA2	cell division cycle 6
Pairwise 2 (GV-GV)	-3.4	8.54e-06	CDCA3	cell division cycle 7
Pairwise 2 (GV-GV)	-3.3	7.64e-06	CDCA7	cell division cycle associated 3
Pairwise 2 (GV-GV)	-2.31	4.96e-05	CDCA8	cell division cycle associated 5
Pairwise 2 (GV-GV)	-2.01	0.0112	CDH12	cell division cycle associated 7
Pairwise 2 (GV-GV)	-4.39	3.42e-05	CDK2AP1	cell division cycle associated 8
Pairwise 2 (GV-GV)	-2.45	2.94e-05	CDK4	cadherin 12, type 2 (N-cadherin 2)
Pairwise 2 (GV-GV)	2.04	9.97e-05	CDKL5	cyclin-dependent kinase 2 associated protein 1
Pairwise 2 (GV-GV)	3.18	6.37e-05	CDKN1A	cyclin-dependent kinase 4
Pairwise 2 (GV-GV)	-2.25	0.0002	CDKN2C	cyclin-dependent kinase-like 5
Pairwise 2 (GV-GV)	-2.47	0.0002	CDKN3	cyclin-dependent kinase inhibitor 1A (p21, Cip1)
Pairwise 2 (GV-GV)	-2.8	9.41e-05	CDO1	cyclin-dependent kinase inhibitor 2C (p18, inhibits CDK4)
Pairwise 2 (GV-GV)	-2.21	4.74e-05	CDON	cyclin-dependent kinase inhibitor 3
Pairwise 2 (GV-GV)	2.04	0.0001	CEBPG	cysteine dioxygenase type 1
Pairwise 2 (GV-GV)	-2.53	2.93e-05	CELSR2	cell adhesion associated, oncogene regulated
Pairwise 2 (GV-GV)	-2.17	9.07e-05	CENPE	CCAAT/enhancer binding protein (C/EBP), gamma
Pairwise 2 (GV-GV)	-3.3	5.24e-06	CENPH	cadherin, EGF LAG seven-pass G-type receptor 2
Pairwise 2 (GV-GV)	-4.7	3.13e-06	CENPK	centromere protein E, 312kDa
Pairwise 2 (GV-GV)	-2.73	1.28e-05	CENPN	centromere protein H
Pairwise 2 (GV-GV)	-2.15	9.85e-05	CENPO	centromere protein K
Pairwise 2 (GV-GV)	-2.17	0.0005	CENPQ	centromere protein N
Pairwise 2 (GV-GV)	-3.48	3.95e-06	CENPU	centromere protein O
Pairwise 2 (GV-GV)	-3.71	8.83e-06	CENPW	centromere protein Q
Pairwise 2 (GV-GV)	-2.06	0.0001	CEP55	centromere protein U
Pairwise 2 (GV-GV)	-2.29	5.9e-05	CEP78	centromere protein W
Pairwise 2 (GV-GV)	-2.71	3.47e-05	CEP85	centrosomal protein 55kDa
Pairwise 2 (GV-GV)	-2.17	0.0002	CETN3	centrosomal protein 78kDa
Pairwise 2 (GV-GV)	-2.92	3.35e-05	CHAC1	centrosomal protein 85kDa
Pairwise 2 (GV-GV)	-2.58	1.53e-05	CHAF1B	centrin 3
Pairwise 2 (GV-GV)	-2.44	0.0001	CHCHD10	ChaC glutathione-specific gamma-glutamylcyclotransferase 1
Pairwise 2 (GV-GV)	-3.52	6.68e-06	CHEK1	chromatin assembly factor 1, subunit B (p60)
Pairwise 2 (GV-GV)	2.94	2.97e-05	CHI3L1	coiled-coil-helix-coiled-coil-helix domain containing 10
Pairwise 2 (GV-GV)	2.34	3.2e-05	CHIC2	checkpoint kinase 1
Pairwise 2 (GV-GV)	-2.04	0.0001	CHKB	cysteine-rich hydrophobic domain 2
Pairwise 2 (GV-GV)	2.4	8.22e-05	CHL1	chitinase domain containing 1
Pairwise 2 (GV-GV)	-2	0.0002	CHMP7	choline kinase beta
Pairwise 2 (GV-GV)	-3.34	1.79e-05	CHRDL1	cell adhesion molecule L1-like
Pairwise 2 (GV-GV)	-2.54	0.0003	CHRNA2	charged multivesicular body protein 7
Pairwise 2 (GV-GV)	2.25	0.0006	CHRNA3	chordin-like 1
Pairwise 2 (GV-GV)	3.17	0.0001	CHRNA7	cholinergic receptor, nicotinic alpha 2
Pairwise 2 (GV-GV)	2.53	3.46e-05	CHRNB1	cholinergic receptor, nicotinic, alpha 3 (neuronal)
Pairwise 2 (GV-GV)	3.14	4.71e-06	CHRNB4	cholinergic receptor, nicotinic alpha 7
Pairwise 2 (GV-GV)	-2.39	0.0001	CIB2	cholinergic receptor, nicotinic, beta 1 (muscle)
Pairwise 2 (GV-GV)	3.34	2.69e-05	CITED2	cholinergic receptor, nicotinic, beta 4 (neuronal)
Pairwise 2 (GV-GV)	-2.25	6.1e-05	CKAP2	calcium and integrin binding family member 2
Pairwise 2 (GV-GV)	-2.64	1.25e-05	CKAP5	Cbp/p300-interacting transactivator, with Glu/Asp rich carboxy-terminal domain, 2
Pairwise 2 (GV-GV)	-2.2	0.0011	CKM	cytoskeleton associated protein 2
Pairwise 2 (GV-GV)	6.72	1.08e-05	CLDN11	cytoskeleton associated protein 5
Pairwise 2 (GV-GV)	2.6	2.94e-05	CLDND1	creatine kinase, muscle
Pairwise 2 (GV-GV)	-2.95	7.59e-06	CLEC2L	claudin 11
Pairwise 2 (GV-GV)	2.1	0.0009	CLIC4	claudin domain containing 1
Pairwise 2 (GV-GV)	3.33	4.77e-06	CLMN	C-type lectin domain family 2, member L
Pairwise 2 (GV-GV)	2.34	3.47e-05	CLOCK	chloride intracellular channel 4
Pairwise 2 (GV-GV)	-2.43	2.77e-05	CLSPN	calmin (calponin-like, transmembrane)
Pairwise 2 (GV-GV)	-2.63	0.0001	CLSTN2	clock circadian regulator
Pairwise 2 (GV-GV)	-2.61	1.98e-05	CMBL	claspin
Pairwise 2 (GV-GV)	-2.38	9.97e-05	CMC4	calsyntenin 2
Pairwise 2 (GV-GV)	-2.32	4.94e-05	CMTM7	carboxymethylenebutenolidase homolog (Pseudomonas)
Pairwise 2 (GV-GV)	-2.23	0.001	CNDP2	C-x(9)-C motif containing 4
Pairwise 2 (GV-GV)	2.99	0.0006	CNN1	CKLF-like MARVEL transmembrane domain containing 7
Pairwise 2 (GV-GV)	-2.52	1.82e-05	CNN3	CNDP dipeptidase 2 (metallopeptidase M20 family)
Pairwise 2 (GV-GV)	-2.12	0.0005	CNPY3	calponin 1, basic, smooth muscle
Pairwise 2 (GV-GV)	-2.83	2.24e-05	CNR1	calponin 3, acidic
Pairwise 2 (GV-GV)	-2.35	3.34e-05	COPRS	canopy FGF signaling regulator 3
Pairwise 2 (GV-GV)	-2.63	1.33e-05	COQ2	cannabinoid receptor 1 (brain)
Pairwise 2 (GV-GV)	-2.61	5.88e-05	COQ6	coordinator of PRMT5, differentiation stimulator
Pairwise 2 (GV-GV)	-2.36	5.56e-05	COQ7	coenzyme Q2 4-hydroxybenzoate polyprenyltransferase
Pairwise 2 (GV-GV)	-2.06	0.0008	COX11	coenzyme Q6 monooxygenase
Pairwise 2 (GV-GV)	-2.46	7.72e-05	CPE	coenzyme Q7 homolog, ubiquinone (yeast)
Pairwise 2 (GV-GV)	2.13	0.0002	CPEB2	COX11 cytochrome c oxidase assembly homolog (yeast)
Pairwise 2 (GV-GV)	2.54	2.15e-05	CPEB4	carboxypeptidase E
Pairwise 2 (GV-GV)	-2.61	1.5e-05	CPM	cytoplasmic polyadenylation element binding protein 2
Pairwise 2 (GV-GV)	-2.47	2.51e-05	CRCP	cytoplasmic polyadenylation element binding protein 4
Pairwise 2 (GV-GV)	2.52	2.23e-05	CREBRF	carboxypeptidase M
Pairwise 2 (GV-GV)	-3.11	2.23e-05	CRELD2	CGRP receptor component
Pairwise 2 (GV-GV)	3.5	5.44e-05	CRISP3	CREB3 regulatory factor
Pairwise 2 (GV-GV)	3.5	6.05e-06	CRLF3	cysteine rich with EGF-like domains 2
Pairwise 2 (GV-GV)	2.34	5.06e-05	CRY1	cysteine-rich secretory protein 3
Pairwise 2 (GV-GV)	-2.17	0.0001	CSDC2	cytokine receptor-like factor 3
Pairwise 2 (GV-GV)	2.22	0.0003	CSRNP1	cryptochrome circadian clock 1
Pairwise 2 (GV-GV)	2.67	1.66e-05	CTNNAL1	cysteine-serine-rich nuclear protein 1
Pairwise 2 (GV-GV)	-8.45	3.55e-07	CTNS	cardiotrophin 1
Pairwise 2 (GV-GV)	-3.11	9.2e-06	CTSA	catenin (cadherin-associated protein), alpha-like 1
Pairwise 2 (GV-GV)	-2.03	0.0015	CTSC	cystinosin, lysosomal cystine transporter
Pairwise 2 (GV-GV)	-2.72	0.0075	CTSS	cathepsin A
Pairwise 2 (GV-GV)	-2.52	0.0003	CTSZ	cathepsin C
Pairwise 2 (GV-GV)	2.47	2.85e-05	CTTNBP2	cathepsin S
Pairwise 2 (GV-GV)	-2.22	0.0001	CUEDC2	cathepsin Z
Pairwise 2 (GV-GV)	2.08	0.0015	CXADR	cortactin binding protein 2
Pairwise 2 (GV-GV)	2.76	0.0001	CXCL10	CUE domain containing 2
Pairwise 2 (GV-GV)	2.06	0.0087	CXCL9	coxsackie virus and adenovirus receptor
Pairwise 2 (GV-GV)	-2.14	0.0002	CYB5R3	chemokine (C-X-C motif) ligand 9
Pairwise 2 (GV-GV)	-2.03	0.0002	CYBB	chromosome X open reading frame 23
Pairwise 2 (GV-GV)	-2.8	1.19e-05	CYC1	cytochrome b5 reductase 3
Pairwise 2 (GV-GV)	-3.63	1.37e-05	CYP11A1	cytochrome b-245, beta polypeptide
Pairwise 2 (GV-GV)	-10.93	5.54e-08	CYP19	Cytochrome P450 Family 19 Subfamily A Member 1
Pairwise 2 (GV-GV)	4.01	3.21e-06	CCN1	cytochrome c-1
Pairwise 2 (GV-GV)	2.89	0.0001	DAAM1	cytochrome P450, family 11, subfamily A, polypeptide 1
Pairwise 2 (GV-GV)	4.54	9.68e-06	DAB2	cytochrome P450, family 19
Pairwise 2 (GV-GV)	2	0.0001	DAPK3	cysteine-rich, angiogenic inducer, 61
Pairwise 2 (GV-GV)	-2.15	0.004	DARS2	dishevelled associated activator of morphogenesis 1
Pairwise 2 (GV-GV)	-2.89	1.25e-05	DCLRE1B	Dab, mitogen-responsive phosphoprotein, homolog 2 (Drosophila)
Pairwise 2 (GV-GV)	3.24	1.76e-05	DCN	death-associated protein kinase 3
Pairwise 2 (GV-GV)	-2.35	3.24e-05	DCTD	aspartyl-tRNA synthetase 2, mitochondrial
Pairwise 2 (GV-GV)	-2.03	0.0002	DCTN5	DNA cross-link repair 1B
Pairwise 2 (GV-GV)	-2.42	4.97e-05	DCTPP1	decorin
Pairwise 2 (GV-GV)	2.65	1.26e-05	DCUN1D4	dCMP deaminase
Pairwise 2 (GV-GV)	4.07	8.68e-06	DDIT3	dynactin 5 (p25)
Pairwise 2 (GV-GV)	2.06	0.0001	DDIT4	dCTP pyrophosphatase 1
Pairwise 2 (GV-GV)	-4.55	1.59e-06	DDIT4L	DCN1, defective in cullin neddylation 1, domain containing 4
Pairwise 2 (GV-GV)	-2.05	0.0005	DDX39A	DNA-damage-inducible transcript 3
Pairwise 2 (GV-GV)	-3.44	3.76e-05	DDX58	DNA damage inducible transcript 4
Pairwise 2 (GV-GV)	-3.41	1.41e-05	DECR1	DNA-damage-inducible transcript 4-like
Pairwise 2 (GV-GV)	3.89	0.0002	DEFB112	DEAD (Asp-Glu-Ala-Asp) box polypeptide 39A
Pairwise 2 (GV-GV)	3.46	4.45e-06	DENND4C	DEAD (Asp-Glu-Ala-Asp) box polypeptide 58
Pairwise 2 (GV-GV)	2.17	6.16e-05	DENND5B	2,4-dienoyl-CoA reductase 1, mitochondrial
Pairwise 2 (GV-GV)	-4.17	1.53e-06	DHCR24	defensin, beta 112
Pairwise 2 (GV-GV)	-3.1	1.83e-05	DHCR7	DENN/MADD domain containing 4C
Pairwise 2 (GV-GV)	-2.51	5.41e-05	DHFR	DENN/MADD domain containing 5B
Pairwise 2 (GV-GV)	2.48	9.53e-05	DISP1	24-dehydrocholesterol reductase
Pairwise 2 (GV-GV)	2.08	0.0046	DKK3	7-dehydrocholesterol reductase
Pairwise 2 (GV-GV)	2.91	5.91e-05	DLG2	dihydrofolate reductase
Pairwise 2 (GV-GV)	2.38	8.86e-05	DNAJB4	dispatched homolog 1 (Drosophila)
Pairwise 2 (GV-GV)	2.53	0.0001	DNAJC6	dickkopf WNT signaling pathway inhibitor 3
Pairwise 2 (GV-GV)	-2.38	0.0002	DNAJC9	discs, large homolog 2 (Drosophila)
Pairwise 2 (GV-GV)	-2.64	1.19e-05	DNMT1	DnaJ (Hsp40) homolog, subfamily B, member 4
Pairwise 2 (GV-GV)	3.17	8.3e-06	DOCK4	DnaJ (Hsp40) homolog, subfamily C, member 6
Pairwise 2 (GV-GV)	2.2	0.0001	DOCK7	DnaJ (Hsp40) homolog, subfamily C, member 9
Pairwise 2 (GV-GV)	-2.76	0.0002	DONSON	DNA (cytosine-5-)-methyltransferase 1
Pairwise 2 (GV-GV)	-2.39	0.0014	DPEP2	dedicator of cytokinesis 4
Pairwise 2 (GV-GV)	-2.47	2.8e-05	DPP3	dedicator of cytokinesis 7
Pairwise 2 (GV-GV)	-2.44	5.34e-05	DPYSL2	downstream neighbor of SON
Pairwise 2 (GV-GV)	-3.94	2.27e-06	DPYSL3	LOC101110863
Pairwise 2 (GV-GV)	-2.03	0.0002	DROSHA	dipeptidyl-peptidase 3
Pairwise 2 (GV-GV)	-2.17	0.0001	DSE	dihydropyrimidinase-like 2
Pairwise 2 (GV-GV)	2.14	0.0002	DSEL	dihydropyrimidinase-like 3
Pairwise 2 (GV-GV)	-2.19	0.0001	DSN1	drosha, ribonuclease type III
Pairwise 2 (GV-GV)	-6.06	6.56e-07	DTL	dermatan sulfate epimerase
Pairwise 2 (GV-GV)	4.8	1.64e-06	DTNA	dermatan sulfate epimerase-like
Pairwise 2 (GV-GV)	-3.41	4.56e-06	DTNBP1	DSN1, MIS12 kinetochore complex component
Pairwise 2 (GV-GV)	-3.57	3.65e-05	DTYMK	denticleless E3 ubiquitin protein ligase homolog (Drosophila)
Pairwise 2 (GV-GV)	2.37	0.0006	DUSP10	dystrobrevin, alpha
Pairwise 2 (GV-GV)	2.07	7.55e-05	DUSP14	dystrobrevin binding protein 1
Pairwise 2 (GV-GV)	2.19	6.35e-05	DUSP16	deoxythymidylate kinase
Pairwise 2 (GV-GV)	-2.13	0.0002	DYNLL1	dual specificity phosphatase 10
Pairwise 2 (GV-GV)	-2.33	4.02e-05	E2F1	dual specificity phosphatase 14
Pairwise 2 (GV-GV)	-2.64	7.74e-05	E2F7	dual specificity phosphatase 16
Pairwise 2 (GV-GV)	-2.95	6.55e-06	E2F8	dynein, light chain, LC8-type 1
Pairwise 2 (GV-GV)	-2.2	9.93e-05	EBF4	PXMP4
Pairwise 2 (GV-GV)	-2.78	9.27e-05	ECI2	E2F transcription factor 7
Pairwise 2 (GV-GV)	-2.03	0.0001	ECT2	E2F transcription factor 8
Pairwise 2 (GV-GV)	-2.38	3.56e-05	EDA	early B-cell factor 4
Pairwise 2 (GV-GV)	6.13	5.73e-06	EDIL3	enoyl-CoA delta isomerase 2
Pairwise 2 (GV-GV)	2.08	6.78e-05	EDN1	epithelial cell transforming 2
Pairwise 2 (GV-GV)	-2.07	0.0009	EEF1E1	ectodysplasin A
Pairwise 2 (GV-GV)	10.48	1.6e-06	EFEMP1	ectodysplasin A
Pairwise 2 (GV-GV)	2.52	0.0003	EFHC1	EGF-like repeats and discoidin I-like domains 3
Pairwise 2 (GV-GV)	-5.36	4.71e-07	EFHD1	endothelin 1
Pairwise 2 (GV-GV)	2.71	2.34e-05	EFNA1	eukaryotic translation elongation factor 1 epsilon 1
Pairwise 2 (GV-GV)	7.66	3.67e-07	EGLN3	EGF containing fibulin-like extracellular matrix protein 1
Pairwise 2 (GV-GV)	2.27	0.0008	EGR2	EF-hand domain (C-terminal) containing 1
Pairwise 2 (GV-GV)	-4	2.8e-06	EHHADH	EF-hand domain family, member D1
Pairwise 2 (GV-GV)	-2.17	0.0002	EI24	ephrin-A1
Pairwise 2 (GV-GV)	-2.23	7.89e-05	EIF4E3	egl-9 family hypoxia-inducible factor 3
Pairwise 2 (GV-GV)	2.43	2.23e-05	ELL2	early growth response 2
Pairwise 2 (GV-GV)	-2.27	5.13e-05	ELMOD2	enoyl-CoA, hydratase/3-hydroxyacyl CoA dehydrogenase
Pairwise 2 (GV-GV)	-2.21	5.52e-05	ELOVL4	etoposide induced 2.4
Pairwise 2 (GV-GV)	2.41	3.97e-05	ELOVL5	eukaryotic translation initiation factor 4E family member 3
Pairwise 2 (GV-GV)	-10.5	4.51e-07	ELOVL6	elongation factor, RNA polymerase II, 2
Pairwise 2 (GV-GV)	-5.03	1.71e-06	EMB	ELMO/CED-12 domain containing 2
Pairwise 2 (GV-GV)	-2.78	1.06e-05	EMC1	ELOVL fatty acid elongase 4
Pairwise 2 (GV-GV)	-4.89	1.06e-06	ENPP1	ELOVL fatty acid elongase 5
Pairwise 2 (GV-GV)	-2.72	6.55e-05	ENPP4	ELOVL fatty acid elongase 6
Pairwise 2 (GV-GV)	2.01	0.0001	ENTPD4	embigin
Pairwise 2 (GV-GV)	-2.59	1.96e-05	ENTPD5	ER membrane protein complex subunit 1
Pairwise 2 (GV-GV)	-2.13	5.98e-05	ENTPD6	ectonucleotide pyrophosphatase/phosphodiesterase 1
Pairwise 2 (GV-GV)	-2.36	2.73e-05	ENTPD7	ectonucleotide pyrophosphatase/phosphodiesterase 4 (putative)
Pairwise 2 (GV-GV)	-2.38	0.0001	EOGT	ectonucleoside triphosphate diphosphohydrolase 4
Pairwise 2 (GV-GV)	2.45	2.07e-05	EPB41L4B	ectonucleoside triphosphate diphosphohydrolase 5
Pairwise 2 (GV-GV)	-2.63	1.24e-05	EPDR1	ectonucleoside triphosphate diphosphohydrolase 6 (putative)
Pairwise 2 (GV-GV)	2.08	0.0007	EPHA7	ectonucleoside triphosphate diphosphohydrolase 7
Pairwise 2 (GV-GV)	3.89	1.88e-05	EPS8	EGF domain-specific O-linked N-acetylglucosamine (GlcNAc) transferase
Pairwise 2 (GV-GV)	-2.05	0.0007	EPSTI1	erythrocyte membrane protein band 4.1 like 4B
Pairwise 2 (GV-GV)	-2.02	0.0005	ERAL1	ependymin related 1
Pairwise 2 (GV-GV)	-2.58	2.64e-05	ERAP1	EPH receptor A7
Pairwise 2 (GV-GV)	-2.58	0.0001	ERAP2	epidermal growth factor receptor pathway substrate 8
Pairwise 2 (GV-GV)	-2.04	0.0009	ERCC6L	epithelial stromal interaction 1 (breast)
Pairwise 2 (GV-GV)	-2.45	6.51e-05	ERI3	Era-like 12S mitochondrial rRNA chaperone 1
Pairwise 2 (GV-GV)	-2.62	1.99e-05	ERLIN1	endoplasmic reticulum aminopeptidase 1
Pairwise 2 (GV-GV)	-2.73	1.11e-05	ERMP1	endoplasmic reticulum aminopeptidase 2
Pairwise 2 (GV-GV)	14.47	2.35e-08	ERO1A	excision repair cross-complementation group 6-like
Pairwise 2 (GV-GV)	3.4	1.2e-05	ERP27	ERI1 exoribonuclease family member 3
Pairwise 2 (GV-GV)	2.36	2.63e-05	ERRFI1	ER lipid raft associated 1
Pairwise 2 (GV-GV)	-3.09	3.11e-05	ESCO2	endoplasmic reticulum metallopeptidase 1
Pairwise 2 (GV-GV)	-4.82	0.0069	ESM1	ERO1-like (S. cerevisiae)
Pairwise 2 (GV-GV)	-2.42	4.12e-05	ETNK2	endoplasmic reticulum protein 27
Pairwise 2 (GV-GV)	-2.94	7.82e-06	EXO5	ERBB receptor feedback inhibitor 1
Pairwise 2 (GV-GV)	-2.16	0.0001	EXOSC7	establishment of sister chromatid cohesion N-acetyltransferase 2
Pairwise 2 (GV-GV)	7.22	3.71e-07	F3	endothelial cell-specific molecule 1
Pairwise 2 (GV-GV)	-7.66	0.0018	FABP4	ethanolamine kinase 2
Pairwise 2 (GV-GV)	-4.18	1.52e-06	FADS1	exonuclease 5
Pairwise 2 (GV-GV)	-4.05	1.55e-05	FADS2	exosome component 7
Pairwise 2 (GV-GV)	3.21	0.0002	FAM110B	coagulation factor III (thromboplastin, tissue factor)
Pairwise 2 (GV-GV)	2.9	1.23e-05	FAM126B	fatty acid binding protein 4, adipocyte
Pairwise 2 (GV-GV)	5.69	3.58e-07	FAM13A	fatty acid desaturase 1
Pairwise 2 (GV-GV)	-2.3	3.42e-05	FAM161B	fatty acid desaturase 2
Pairwise 2 (GV-GV)	2.11	0.0001	FAM162A	family with sequence similarity 110, member B
Pairwise 2 (GV-GV)	-2.14	9.37e-05	FAM189A2	family with sequence similarity 126, member B
Pairwise 2 (GV-GV)	-2.14	7.45e-05	FAM20B	family with sequence similarity 13, member A
Pairwise 2 (GV-GV)	-2.13	0.0002	PRXL2A	family with sequence similarity 161, member B
Pairwise 2 (GV-GV)	2.56	1.88e-05	TENT5A	family with sequence similarity 162, member A
Pairwise 2 (GV-GV)	-4.52	3.24e-06	FAM49A	family with sequence similarity 189, member A2
Pairwise 2 (GV-GV)	3.76	0.0002	RIPOR2	family with sequence similarity 20, member B
Pairwise 2 (GV-GV)	-2.57	0.0006	FAM83A	family with sequence similarity 213, member A
Pairwise 2 (GV-GV)	4	3.33e-06	FAM8A1	family with sequence similarity 46, member A
Pairwise 2 (GV-GV)	-2.68	3.49e-05	FANCD2	family with sequence similarity 49, member A
Pairwise 2 (GV-GV)	-3.09	6.02e-05	FANCI	family with sequence similarity 65, member B
Pairwise 2 (GV-GV)	2.11	0.0012	FAP	family with sequence similarity 83, member A
Pairwise 2 (GV-GV)	-2.45	3.17e-05	FARSA	family with sequence similarity 8, member A1
Pairwise 2 (GV-GV)	-2.51	1.8e-05	FARSB	Fanconi anemia, complementation group D2
Pairwise 2 (GV-GV)	-2	0.0021	FASTKD3	Fanconi anemia complementation group I
Pairwise 2 (GV-GV)	3.56	2.54e-06	FAT1	fibroblast activation protein, alpha
Pairwise 2 (GV-GV)	-2.38	2.66e-05	FBL	phenylalanyl-tRNA synthetase, alpha subunit
Pairwise 2 (GV-GV)	2.23	9.54e-05	FBXO28	phenylalanyl-tRNA synthetase beta subunit
Pairwise 2 (GV-GV)	2.14	8.88e-05	FBXO32	FAST kinase domains 3
Pairwise 2 (GV-GV)	-4.71	7.18e-06	FBXO5	FAT atypical cadherin 1
Pairwise 2 (GV-GV)	-2.16	9.29e-05	FDXR	fibrillarin
Pairwise 2 (GV-GV)	-3.05	4.13e-05	FEN1	F-box protein 28
Pairwise 2 (GV-GV)	2.07	0.0001	FERMT2	F-box protein 32
Pairwise 2 (GV-GV)	2.87	1.47e-05	FGF14	F-box protein 5
Pairwise 2 (GV-GV)	2.11	6.48e-05	FGFR1OP2	ferredoxin reductase
Pairwise 2 (GV-GV)	-2.14	0.0002	FGL2	flap structure-specific endonuclease 1
Pairwise 2 (GV-GV)	-2.03	0.0001	FKBP3	fermitin family member 2
Pairwise 2 (GV-GV)	-3.14	1.23e-05	FKBP4	fibroblast growth factor 14
Pairwise 2 (GV-GV)	2.76	0.0003	FLNB	FGFR1 oncogene partner 2
Pairwise 2 (GV-GV)	2.77	2.7e-05	FLRT3	fibrinogen-like 2
Pairwise 2 (GV-GV)	-2.04	0.0027	FLT1	FK506 binding protein 3
Pairwise 2 (GV-GV)	-3.72	3.94e-06	FLVCR1	FK506 binding protein 4, 59kDa
Pairwise 2 (GV-GV)	3.18	1.03e-05	FMNL3	filamin B, beta
Pairwise 2 (GV-GV)	2.27	7.26e-05	FNBP1	fibronectin leucine rich transmembrane protein 3
Pairwise 2 (GV-GV)	2.39	3.81e-05	FNIP1	fms-related tyrosine kinase 1
Pairwise 2 (GV-GV)	-2.49	3.18e-05	FOCAD	feline leukemia virus subgroup C cellular receptor 1
Pairwise 2 (GV-GV)	2.08	0.0004	FOSB	formin-like 3
Pairwise 2 (GV-GV)	2.35	3e-05	FOSL1	formin binding protein 1
Pairwise 2 (GV-GV)	-2.92	3.2e-05	FOXL2	folliculin interacting protein 1
Pairwise 2 (GV-GV)	2.84	1.94e-05	FOXO3	focadhesin
Pairwise 2 (GV-GV)	2.09	0.0006	FOXP2	FBJ murine osteosarcoma viral oncogene homolog B
Pairwise 2 (GV-GV)	-2.03	0.0001	FRMD3	FOS-like antigen 1
Pairwise 2 (GV-GV)	2.34	0.002	FRMD4B	forkhead box L2
Pairwise 2 (GV-GV)	2.02	0.0001	FRMPD2	forkhead box O3
Pairwise 2 (GV-GV)	2.13	0.0001	FRY	forkhead box P2
Pairwise 2 (GV-GV)	2.27	0.0001	FSD1L	FERM domain containing 3
Pairwise 2 (GV-GV)	-2.83	8.67e-06	FSHR	FERM domain containing 4B
Pairwise 2 (GV-GV)	-7.03	4.25e-07	FST	FERM and PDZ domain containing 2
Pairwise 2 (GV-GV)	-2.34	0.0001	FTSJ3	FRY microtubule binding protein
Pairwise 2 (GV-GV)	-2.25	0.0042	FUT4	fibronectin type III and SPRY domain containing 1-like
Pairwise 2 (GV-GV)	-2.16	0.0002	FXN	follicle stimulating hormone receptor
Pairwise 2 (GV-GV)	2.21	4.35e-05	FZD6	follistatin
Pairwise 2 (GV-GV)	-2.45	2.5e-05	G6PC3	FtsJ homolog 3 (E. coli)
Pairwise 2 (GV-GV)	4.28	2.74e-05	GABRA2	fucosyltransferase 4 (alpha (1,3) fucosyltransferase, myeloid-specific)
Pairwise 2 (GV-GV)	2.07	0.0059	GABRA4	frataxin
Pairwise 2 (GV-GV)	-3.42	0.0004	GABRB2	frizzled class receptor 6
Pairwise 2 (GV-GV)	-2.83	2.8e-05	GADD45B	glucose 6 phosphatase, catalytic, 3
Pairwise 2 (GV-GV)	-2.24	0.0001	GADD45G	gamma-aminobutyric acid (GABA) A receptor, alpha 2
Pairwise 2 (GV-GV)	-2.41	2.7e-05	GALNT12	gamma-aminobutyric acid (GABA) A receptor, alpha 4
Pairwise 2 (GV-GV)	-2.16	0.0001	GAMT	gamma-aminobutyric acid (GABA) A receptor, beta 2
Pairwise 2 (GV-GV)	-3.79	5.91e-05	GARNL3	growth arrest and DNA-damage-inducible, beta
Pairwise 2 (GV-GV)	3.25	6.72e-06	GBE1	polypeptide N-acetylgalactosaminyltransferase 12
Pairwise 2 (GV-GV)	3.37	6.97e-05	GCG	guanidinoacetate N-methyltransferase
Pairwise 2 (GV-GV)	-2	0.0198	GCNT1	GTPase activating Rap/RanGAP domain-like 3
Pairwise 2 (GV-GV)	-2.84	3.12e-05	GCNT2	growth arrest-specific 1
Pairwise 2 (GV-GV)	-2.14	8.39e-05	GEMIN5	glucagon
Pairwise 2 (GV-GV)	-2.98	2.4e-05	GEN1	glucosaminyl (N-acetyl) transferase 1, core 2
Pairwise 2 (GV-GV)	5.94	9.22e-07	GFPT2	glucosaminyl (N-acetyl) transferase 2, I-branching enzyme (I blood group)
Pairwise 2 (GV-GV)	-13.21	1.66e-07	GFRA3	GRINL1A complex locus 1
Pairwise 2 (GV-GV)	4.51	1.11e-05	GGTA2P	gem (nuclear organelle) associated protein 5
Pairwise 2 (GV-GV)	3.38	1.06e-05	GHR	GEN1 Holliday junction 5 flap endonuclease
Pairwise 2 (GV-GV)	-2.27	4.27e-05	GID4	glutamine-fructose-6-phosphate transaminase 2
Pairwise 2 (GV-GV)	-3.56	1.07e-05	GINS1	GDNF family receptor alpha 3
Pairwise 2 (GV-GV)	-2.13	0.0028	GINS2	GGTA1
Pairwise 2 (GV-GV)	-2.43	0.0004	GINS3	growth hormone receptor
Pairwise 2 (GV-GV)	-2.08	0.0004	GINS4	GID complex subunit 4 homolog
Pairwise 2 (GV-GV)	2.04	0.0005	GJC1	LOC523427
Pairwise 2 (GV-GV)	-2.62	1.45e-05	GLO1	GINS complex subunit 3 (Psf3 homolog)
Pairwise 2 (GV-GV)	-2.25	3.74e-05	GLTP	GINS complex subunit 4 (Sld5 homolog)
Pairwise 2 (GV-GV)	2.67	1.24e-05	GLUD1	gap junction protein, gamma 1, 45kDa
Pairwise 2 (GV-GV)	-3.21	4.98e-05	GM2A	gap junction protein, gamma 3, 30.2kDa
Pairwise 2 (GV-GV)	-2.36	0.0005	GMDS	glyoxalase I
Pairwise 2 (GV-GV)	-2.21	6.9e-05	GMNN	glycolipid transfer protein
Pairwise 2 (GV-GV)	-2.4	9.58e-05	GNG4	glutamate dehydrogenase 1
Pairwise 2 (GV-GV)	-2.57	3.25e-05	GNPTAB	GM2 ganglioside activator
Pairwise 2 (GV-GV)	-2.13	6.44e-05	GOT2	GDP-mannose 4,6-dehydratase
Pairwise 2 (GV-GV)	-2.01	8.57e-05	GPAA1	geminin, DNA replication inhibitor
Pairwise 2 (GV-GV)	-2.28	0.0001	GPATCH4	guanine nucleotide binding protein (G protein), gamma 4
Pairwise 2 (GV-GV)	-2.39	4.74e-05	GPD1L	N-acetylglucosamine-1-phosphate transferase, alpha and beta subunits
Pairwise 2 (GV-GV)	2.13	0.0003	GPM6B	glutamic-oxaloacetic transaminase 2, mitochondrial
Pairwise 2 (GV-GV)	-2.59	1.6e-05	GPR180	glycosylphosphatidylinositol anchor attachment 1
Pairwise 2 (GV-GV)	-2.92	0.0005	GPX2	G patch domain containing 4
Pairwise 2 (GV-GV)	-2.24	0.0033	GPX3	glycerol-3-phosphate dehydrogenase 1-like
Pairwise 2 (GV-GV)	3.12	0.0008	GRIA3	G protein-coupled receptor 180
Pairwise 2 (GV-GV)	-2.51	0.0003	GSTCD	glutathione peroxidase 3
Pairwise 2 (GV-GV)	-3.76	4.22e-05	W5PVT7_SHEEP	glutathione peroxidase 3
Pairwise 2 (GV-GV)	-2.33	0.0003	GUCY1A1	gremlin 1, DAN family BMP antagonist
Pairwise 2 (GV-GV)	-2.26	3.69e-05	GUCY1B1	glutamate receptor, ionotropic, AMPA 3
Pairwise 2 (GV-GV)	-2.06	7.95e-05	GUF1	germ cell associated 2 (haspin)
Pairwise 2 (GV-GV)	2.14	0.0002	GULP1	glutathione S-transferase, C-terminal domain containing
Pairwise 2 (GV-GV)	2.43	0.0013	GXYLT2	glutathione S-transferase theta 2
Pairwise 2 (GV-GV)	-2.28	0.0001	H2AFX	guanylate cyclase 1, soluble, beta 3
Pairwise 2 (GV-GV)	6.91	7.45e-06	HACD4	GUF1 GTPase homolog (S. cerevisiae)
Pairwise 2 (GV-GV)	2.2	0.0001	HAPLN3	GULP, engulfment adaptor PTB domain containing 1
Pairwise 2 (GV-GV)	-3.06	1.07e-05	HAUS4	LOC105606116
Pairwise 2 (GV-GV)	2.27	0.0001	HBP1	H2A histone family, member X
Pairwise 2 (GV-GV)	-2.44	0.0002	HEBP1	PTPLAD2
Pairwise 2 (GV-GV)	-5.93	4.99e-07	HEG1	hyaluronan and proteoglycan link protein 3
Pairwise 2 (GV-GV)	-4.84	1.39e-06	HELLS	HAUS augmin like complex subunit 4
Pairwise 2 (GV-GV)	2.75	1.4e-05	HERC3	hemoglobin subunit alpha
Pairwise 2 (GV-GV)	2	0.0002	HERPUD2	HMG-box transcription factor 1
Pairwise 2 (GV-GV)	-4.98	5.66e-06	HHIPL1	heme binding protein 1
Pairwise 2 (GV-GV)	2.22	0.0006	HIP1	heart development protein with EGF-like domains 1
Pairwise 2 (GV-GV)	3.05	5.64e-06	HIPK2	helicase, lymphoid-specific
Pairwise 2 (GV-GV)	-2.41	2.64e-05	HIST1H1C	HHIP-like 1
Pairwise 2 (GV-GV)	-3.02	6.04e-05	HIST1H2AH	homeodomain interacting protein kinase 2
Pairwise 2 (GV-GV)	3.81	2.21e-06	HIVEP2	LOC101109652
Pairwise 2 (GV-GV)	2.15	0.0003	HK2	histone cluster 1, H2aa
Pairwise 2 (GV-GV)	-2.09	0.0008	HMBS	histone cluster 2, H3a
Pairwise 2 (GV-GV)	-2.14	6.46e-05	HMGB1	human immunodeficiency virus type I enhancer binding protein 2
Pairwise 2 (GV-GV)	-2.37	3.19e-05	HMGB3	hexokinase 2
Pairwise 2 (GV-GV)	-2.54	2.83e-05	HMMR	major histocompatibility complex, class I, E
Pairwise 2 (GV-GV)	-2.46	2.02e-05	JPT2	hydroxymethylbilane synthase
Pairwise 2 (GV-GV)	3.6	4.84e-06	HOPX	LOC101112071, LOC101112330
Pairwise 2 (GV-GV)	-5.11	3.63e-06	HPSE	high mobility group box 3
Pairwise 2 (GV-GV)	-6.02	3.53e-06	HS3ST1	high mobility group nucleosomal binding domain 2
Pairwise 2 (GV-GV)	-3.07	4.29e-05	HS6ST2	hyaluronan-mediated motility receptor (RHAMM)
Pairwise 2 (GV-GV)	-7.39	2.34e-07	HSD17B1	hematological and neurological expressed 1-like
Pairwise 2 (GV-GV)	-2.02	0.0001	HSD17B10	HOP homeobox
Pairwise 2 (GV-GV)	-3	6.01e-06	HSD3B1	heparanase
Pairwise 2 (GV-GV)	-3.26	4.34e-06	HSPA4L	heparan sulfate (glucosamine) 3-O-sulfotransferase 1
Pairwise 2 (GV-GV)	2.21	4.06e-05	HSPA6	heparan sulfate 6-O-sulfotransferase 2
Pairwise 2 (GV-GV)	-2.28	0.0004	HTR1E	hydroxysteroid (17-beta) dehydrogenase 1
Pairwise 2 (GV-GV)	-2.25	0.0006	HYLS1	hydroxysteroid (17-beta) dehydrogenase 10
Pairwise 2 (GV-GV)	-2.32	3.46e-05	HYOU1	hydroxy-delta-5-steroid dehydrogenase, 3 beta- and steroid delta-isomerase 1
Pairwise 2 (GV-GV)	-2.24	0.0001	ICOSLG	heat shock 70kDa protein 4-like
Pairwise 2 (GV-GV)	-2.22	0.0003	ID1	heat shock 70kDa protein 6 (HSP70B)
Pairwise 2 (GV-GV)	-2.06	0.0002	ID3	5-hydroxytryptamine (serotonin) receptor 1E, G protein-coupled
Pairwise 2 (GV-GV)	-4.41	1.28e-05	IDH3A	hydrolethalus syndrome 1
Pairwise 2 (GV-GV)	-2.17	0.0002	IDH3G	hypoxia up-regulated 1
Pairwise 2 (GV-GV)	-3.31	0.0008	IFI30	inducible T-cell co-stimulator ligand
Pairwise 2 (GV-GV)	-2.05	0.0022	IFI44L	inhibitor of DNA binding 1, dominant negative helix-loop-helix protein
Pairwise 2 (GV-GV)	-2.86	4.3e-05	IFI6	inhibitor of DNA binding 3, dominant negative helix-loop-helix protein
Pairwise 2 (GV-GV)	-2.74	0.0008	IFIT1	isocitrate dehydrogenase 3 (NAD+) alpha
Pairwise 2 (GV-GV)	2.08	0.0002	IFNE	isocitrate dehydrogenase 3 (NAD+) gamma
Pairwise 2 (GV-GV)	2.95	9.25e-06	IFRD1	interferon, gamma-inducible protein 30
Pairwise 2 (GV-GV)	3.35	5.21e-06	IGF2	interferon-induced protein 44-like
Pairwise 2 (GV-GV)	7.08	1.72e-06	IGFBP1	interferon, alpha-inducible protein 6
Pairwise 2 (GV-GV)	3.65	5.62e-05	IGFBP3	IFIT1, LOC101102194
Pairwise 2 (GV-GV)	2.35	0.0002	IGFBP6	interferon, epsilon
Pairwise 2 (GV-GV)	-2.77	1.32e-05	IGSF11	interferon-related developmental regulator 1
Pairwise 2 (GV-GV)	-8.17	1.7e-07	IHH	insulin-like growth factor 2
Pairwise 2 (GV-GV)	2.17	6.25e-05	IL13RA1	insulin like growth factor binding protein 1
Pairwise 2 (GV-GV)	-2.48	2.46e-05	IL17RB	insulin-like growth factor binding protein 3
Pairwise 2 (GV-GV)	4.97	5.62e-07	IL1A	insulin like growth factor binding protein 6
Pairwise 2 (GV-GV)	2.31	4.2e-05	IL1RAP	immunoglobulin superfamily, member 11
Pairwise 2 (GV-GV)	5.69	1.9e-06	IL1RL1	indian hedgehog
Pairwise 2 (GV-GV)	3.19	6.56e-06	IL6ST	interleukin 13 receptor, alpha 1
Pairwise 2 (GV-GV)	-2.07	0.0002	IMP4	interleukin 17 receptor B
Pairwise 2 (GV-GV)	-17.69	1.99e-08	INHA	interleukin 1, alpha
Pairwise 2 (GV-GV)	-5.28	5.72e-07	INHBA	interleukin 1 receptor accessory protein
Pairwise 2 (GV-GV)	2.01	0.0004	INSR	interleukin 6 signal transducer
Pairwise 2 (GV-GV)	3.13	5.55e-06	IP6K2	IMP4, U3 small nucleolar ribonucleoprotein
Pairwise 2 (GV-GV)	-2.23	0.0002	IPP	inhibin alpha
Pairwise 2 (GV-GV)	2.03	0.0001	IRS1	inhibin, beta A
Pairwise 2 (GV-GV)	-2.06	0.003	ISYNA1	inhibin beta B
Pairwise 2 (GV-GV)	2.08	0.0016	ITGA2	insulin receptor
Pairwise 2 (GV-GV)	-4.03	1.72e-06	ITGA6	inositol hexakisphosphate kinase 2
Pairwise 2 (GV-GV)	2.05	0.0003	ITGB8	intracisternal A particle-promoted polypeptide
Pairwise 2 (GV-GV)	3.73	8.6e-06	ITIH5	insulin receptor substrate 1
Pairwise 2 (GV-GV)	4.08	1.45e-06	JAG1	inositol-3-phosphate synthase 1
Pairwise 2 (GV-GV)	2.03	8.68e-05	JAK1	integrin, alpha 2 (CD49B, alpha 2 subunit of VLA-2 receptor)
Pairwise 2 (GV-GV)	2	0.0007	JPH1	integrin alpha 6
Pairwise 2 (GV-GV)	3.07	6.23e-06	KALRN	integrin beta 8
Pairwise 2 (GV-GV)	-2	0.0002	KAT2A	inter-alpha-trypsin inhibitor heavy chain family, member 5
Pairwise 2 (GV-GV)	2.19	5.73e-05	KAT6B	jagged 1
Pairwise 2 (GV-GV)	-2.65	1.27e-05	KCNAB1	Janus kinase 1
Pairwise 2 (GV-GV)	2.17	0.0004	KCND2	junctophilin 1
Pairwise 2 (GV-GV)	-5.6	6.48e-07	KCNIP1	kalirin, RhoGEF kinase
Pairwise 2 (GV-GV)	-3.82	7.9e-06	KCNK2	kalirin, RhoGEF kinase
Pairwise 2 (GV-GV)	-3.62	0.003	KCNMA1	K(lysine) acetyltransferase 2A
Pairwise 2 (GV-GV)	-2.28	0.0001	KCNN2	K(lysine) acetyltransferase 6B
Pairwise 2 (GV-GV)	2.61	1.45e-05	KDM3A	potassium channel, voltage gated subfamily A regulatory beta subunit 1
Pairwise 2 (GV-GV)	3.64	5.2e-06	KDM7A	potassium channel, voltage gated Shal related subfamily D, member 2
Pairwise 2 (GV-GV)	-5.83	1.05e-06	PCLAF	Kv channel interacting protein 1
Pairwise 2 (GV-GV)	2.25	5.8e-05	KIAA2026	potassium channel, two pore domain subfamily K, member 2
Pairwise 2 (GV-GV)	-3.07	8.98e-06	KIF11	potassium channel, calcium activated large conductance subfamily M alpha, member 1
Pairwise 2 (GV-GV)	-2.52	4.51e-05	KIF18A	potassium intermediate/small conductance calcium-activated channel, subfamily N, member 2
Pairwise 2 (GV-GV)	-2.15	8.14e-05	KIF24	lysine (K)-specific demethylase 3A
Pairwise 2 (GV-GV)	-2.78	0.0001	KIF2C	lysine (K)-specific demethylase 7A
Pairwise 2 (GV-GV)	2.45	0.0292	KLF5	KIAA0101
Pairwise 2 (GV-GV)	3.25	0.0004	KLF6	KIAA2026
Pairwise 2 (GV-GV)	2.55	5.22e-05	KLF7	kinesin family member 11
Pairwise 2 (GV-GV)	-2.36	4.01e-05	KLHL2	kinesin family member 18A
Pairwise 2 (GV-GV)	2.1	7.08e-05	KMT2E	kinesin family member 24
Pairwise 2 (GV-GV)	-3.51	2.52e-06	KNTC1	kinesin family member 2C
Pairwise 2 (GV-GV)	-2.36	6.48e-05	KPNA2	Kruppel-like factor 5 (intestinal)
Pairwise 2 (GV-GV)	4.63	9.78e-06	KRT18	Kruppel-like factor 6
Pairwise 2 (GV-GV)	14.19	2.05e-07	KRT8	Kruppel-like factor 7 (ubiquitous)
Pairwise 2 (GV-GV)	-2.17	5.13e-05	L3MBTL2	kelch-like family member 2
Pairwise 2 (GV-GV)	-2.32	3.15e-05	LACTB	lysine (K)-specific methyltransferase 2E
Pairwise 2 (GV-GV)	2.07	0.0001	LAMB1	kinetochore associated 1
Pairwise 2 (GV-GV)	-2.87	0.0021	LAPTM5	karyopherin alpha 2 (RAG cohort 1, importin alpha 1)
Pairwise 2 (GV-GV)	-3.32	0.0002	LBH	keratin 18, type I
Pairwise 2 (GV-GV)	-2.25	9.24e-05	LBHD1	keratin 8, type II
Pairwise 2 (GV-GV)	2.25	0.0001	LCAT	LOC101102895, LOC105614873
Pairwise 2 (GV-GV)	-2.38	0.0131	LCP1	lactamase, beta
Pairwise 2 (GV-GV)	3.36	1.78e-05	LEF1	laminin, beta 1
Pairwise 2 (GV-GV)	3.71	0.0001	LEPR	lysosomal protein transmembrane 5
Pairwise 2 (GV-GV)	-2.54	3.75e-05	LGALS3BP	limb bud and heart development
Pairwise 2 (GV-GV)	-4.36	0.0003	LGMN	LBH domain containing 1
Pairwise 2 (GV-GV)	-2.01	0.0006	LHPP	lymphocyte cytosolic protein 1 (L-plastin)
Pairwise 2 (GV-GV)	3.49	2.71e-06	LIMCH1	lymphoid enhancer-binding factor 1
Pairwise 2 (GV-GV)	-2	0.0006	LIPG	leptin receptor
Pairwise 2 (GV-GV)	-3.7	4.69e-06	LMNB1	lectin, galactoside-binding, soluble, 3 binding protein
Pairwise 2 (GV-GV)	-2.75	9.56e-05	LMNB2	legumain
Pairwise 2 (GV-GV)	2.31	0.0002	LMO7	lipoma HMGIC fusion partner
Pairwise 2 (GV-GV)	-6.98	0.0001	LOC100101238	phospholysine phosphohistidine inorganic pyrophosphate phosphatase
Pairwise 2 (GV-GV)	-3.85	1.81e-05	SEPTIN4	LIM and calponin homology domains 1
Pairwise 2 (GV-GV)	-2.46	0.0014	LOC101102327	lipase, endothelial
Pairwise 2 (GV-GV)	-2.82	0.0025	SKA2	lamin B1
Pairwise 2 (GV-GV)	2.66	0.0017	LOC101103358	lamin B2
Pairwise 2 (GV-GV)	-2.25	6.01e-05	LOC101105290	septin-4
[truncated: 821 more rows]
[truncated: 1 more columns]

## Sheet: Final Dataset
Pairwise	FOLD CHANGE	P-VALUE	GENE NAME	DESCRIPTION
Pairwise 2 (GV-GV)	4.35	2.07e-06	ABCA1	ATP binding cassette subfamily A member 1
Pairwise 2 (GV-GV)	-2.16	0.0005	ABCB10	ATP binding cassette subfamily B member 10
Pairwise 2 (GV-GV)	-2.02	0.0001	ABCF2	ATP binding cassette subfamily F member 2
Pairwise 2 (GV-GV)	-2.64	5.4e-05	ABHD11	abhydrolase domain containing 11
Pairwise 2 (GV-GV)	2.01	0.0005	ABHD14A	abhydrolase domain containing 14A
Pairwise 2 (GV-GV)	-2.66	0.0039	ABI3BP	ABI family, member 3 (NESH) binding protein
Pairwise 2 (GV-GV)	2.25	6.63e-05	ABL2	ABL proto-oncogene 2, non-receptor tyrosine kinase
Pairwise 2 (GV-GV)	-2.16	5.01e-05	ACACA	LOC105616296
Pairwise 2 (GV-GV)	-2.79	2.62e-05	ACADSB	acyl-CoA dehydrogenase, short/branched chain
Pairwise 2 (GV-GV)	2.92	0.0003	ACER2	alkaline ceramidase 2
Pairwise 2 (GV-GV)	-2.22	0.0009	ACER3	alkaline ceramidase 3
Pairwise 2 (GV-GV)	2.48	0.0006	ACKR3	atypical chemokine receptor 3
Pairwise 2 (GV-GV)	-2.5	2.21e-05	ACOT11	acyl-CoA thioesterase 11
Pairwise 2 (GV-GV)	-2.27	0.0005	ACOT7	acyl-CoA thioesterase 7
Pairwise 2 (GV-GV)	-5.55	1.05e-06	ACSBG1	acyl-CoA synthetase bubblegum family member 1
Pairwise 2 (GV-GV)	2.17	0.0001	ACSL4	acyl-CoA synthetase long-chain family member 4
Pairwise 2 (GV-GV)	-2.84	2.94e-05	ADAMTS7	ADAM metallopeptidase with thrombospondin type 1 motif, 7
Pairwise 2 (GV-GV)	2.11	9.97e-05	ADAMTS9	ADAM metallopeptidase with thrombospondin type 1 motif 9
Pairwise 2 (GV-GV)	-2.02	0.0003	ADD3	adducin 3 (gamma)
Pairwise 2 (GV-GV)	-2.64	7.09e-05	ADGRG1	adhesion G protein-coupled receptor G1
Pairwise 2 (GV-GV)	-4.51	0.0001	ADGRG6	adhesion G protein-coupled receptor G6
Pairwise 2 (GV-GV)	-2.01	0.0092	ADHFE1	alcohol dehydrogenase, iron containing 1
Pairwise 2 (GV-GV)	-2.62	4.91e-05	ADI1	acireductone dioxygenase 1
Pairwise 2 (GV-GV)	3.33	3.24e-05	ADM	adrenomedullin
Pairwise 2 (GV-GV)	2.04	0.0018	ADRA1A	adrenoceptor alpha 1A
Pairwise 2 (GV-GV)	2.79	0.0002	ADRA1D	adrenoceptor alpha 1D
Pairwise 2 (GV-GV)	2.07	0.0044	ADRB2	adrenoceptor beta 2, surface
Pairwise 2 (GV-GV)	-2.05	0.0003	AEN	apoptosis enhancing nuclease
Pairwise 2 (GV-GV)	2.12	9.1e-05	AFF4	AF4/FMR2 family, member 4
Pairwise 2 (GV-GV)	-2.04	9.34e-05	AGK	acylglycerol kinase
Pairwise 2 (GV-GV)	2.76	2.18e-05	AHNAK	AHNAK nucleoprotein
Pairwise 2 (GV-GV)	-2.16	0.0035	AIF1	AHNAK nucleoprotein
Pairwise 2 (GV-GV)	2.69	3.17e-05	AK4	allograft inflammatory factor 1
Pairwise 2 (GV-GV)	2.77	1.44e-05	AK7	adenylate kinase 4
Pairwise 2 (GV-GV)	7.08	8.11e-07	AKAP12	adenylate kinase 7
Pairwise 2 (GV-GV)	-3.47	2.68e-06	AKR1B1	A kinase (PRKA) anchor protein 12
Pairwise 2 (GV-GV)	-2.16	8.43e-05	ALAD	aldo-keto reductase family 1, member B1 (aldose reductase)
Pairwise 2 (GV-GV)	2.52	2.84e-05	ALDH1A3	aminolevulinate dehydratase
Pairwise 2 (GV-GV)	-3.47	5.45e-06	ALDH5A1	aldehyde dehydrogenase 1 family, member A3
Pairwise 2 (GV-GV)	-2.31	4.49e-05	ALG14	aldehyde dehydrogenase 5 family, member A1
Pairwise 2 (GV-GV)	-2.4	7.86e-05	ALG3	ALG14, UDP-N-acetylglucosaminyltransferase subunit
Pairwise 2 (GV-GV)	-2.88	3.73e-05	ALG6	ALG3, alpha-1,3- mannosyltransferase
Pairwise 2 (GV-GV)	-2.14	0.0014	ALG8	ALG6, alpha-1,3-glucosyltransferase
Pairwise 2 (GV-GV)	-2.16	7.45e-05	ALYREF	ALG8, alpha-1,3-glucosyltransferase
Pairwise 2 (GV-GV)	3.77	7e-05	AMIGO2	Aly/REF export factor
Pairwise 2 (GV-GV)	2.09	9.58e-05	AMMECR1	adhesion molecule with Ig-like domain 2
Pairwise 2 (GV-GV)	-2.05	0.0001	AMPH	Alport syndrome, mental retardation, midface hypoplasia and elliptocytosis chromosomal region gene 1
Pairwise 2 (GV-GV)	-2.11	8.45e-05	ANAPC4	amphiphysin
Pairwise 2 (GV-GV)	-3.48	4.26e-06	ANAPC5	anaphase promoting complex subunit 4
Pairwise 2 (GV-GV)	-2.43	2.84e-05	ANAPC7	anaphase promoting complex subunit 5
Pairwise 2 (GV-GV)	2.06	7.63e-05	ANK3	anaphase promoting complex subunit 7
Pairwise 2 (GV-GV)	2.26	0.0001	ANKRD12	ankyrin 3, node of Ranvier (ankyrin G)
Pairwise 2 (GV-GV)	5.12	1.29e-06	ANKRD37	ankyrin repeat domain 12
Pairwise 2 (GV-GV)	-2.15	0.001	ANKRD40	ankyrin repeat domain 37
Pairwise 2 (GV-GV)	3.15	2.06e-05	ANKRD44	ankyrin repeat domain 40
Pairwise 2 (GV-GV)	-2.06	0.0003	ANLN	ankyrin repeat domain 44
Pairwise 2 (GV-GV)	2.51	2.29e-05	ANO6	anillin actin binding protein
Pairwise 2 (GV-GV)	2.37	3.36e-05	ANTXR2	anoctamin 6
Pairwise 2 (GV-GV)	-2.3	3.32e-05	APCDD1	anthrax toxin receptor 2
Pairwise 2 (GV-GV)	2.15	0.0025	APLN	APITD1-CORT readthrough
Pairwise 2 (GV-GV)	-2.24	4.19e-05	APMAP	apelin
Pairwise 2 (GV-GV)	-7.36	1.51e-07	APOA1	adipocyte plasma membrane associated protein
Pairwise 2 (GV-GV)	-2.13	9.09e-05	APOA1BP	apolipoprotein A-I
Pairwise 2 (GV-GV)	2.12	0.0001	APPL2	apolipoprotein A-I binding protein
Pairwise 2 (GV-GV)	2.75	2.14e-05	ARG2	adaptor protein, phosphotyrosine interaction, PH domain and leucine zipper containing 2
Pairwise 2 (GV-GV)	-2.36	5.86e-05	ARHGAP11A	arginase 2
Pairwise 2 (GV-GV)	-2.21	0.0001	ARHGAP19	Rho GTPase activating protein 11A
Pairwise 2 (GV-GV)	2.06	0.0004	ARHGAP20	Rho GTPase activating protein 19
Pairwise 2 (GV-GV)	2.34	0.0002	ARHGAP21	Rho GTPase activating protein 20
Pairwise 2 (GV-GV)	4.12	1.74e-05	ARHGAP29	Rho GTPase activating protein 21
Pairwise 2 (GV-GV)	-3.37	1.2e-05	ARHGEF39	Rho GTPase activating protein 29
Pairwise 2 (GV-GV)	2.88	1.76e-05	ARID5B	Rho guanine nucleotide exchange factor 39
Pairwise 2 (GV-GV)	3.21	5.83e-06	ARNTL	AT rich interactive domain 5B (MRF1-like)
Pairwise 2 (GV-GV)	2.98	9.96e-06	ARNTL2	aryl hydrocarbon receptor nuclear translocator-like
Pairwise 2 (GV-GV)	-2.53	0.0002	ARSB	aryl hydrocarbon receptor nuclear translocator-like 2
Pairwise 2 (GV-GV)	3.69	6.88e-06	ARSJ	arylsulfatase B
Pairwise 2 (GV-GV)	-2.2	0.0027	ASF1B	arylsulfatase family, member J
Pairwise 2 (GV-GV)	-2.72	1.57e-05	ASRGL1	anti-silencing function 1B histone chaperone
Pairwise 2 (GV-GV)	2.12	0.0003	ATF3	asparaginase like 1
Pairwise 2 (GV-GV)	-3.57	0.0001	ATF7IP2	activating transcription factor 3
Pairwise 2 (GV-GV)	-2.04	0.0009	ATIC	activating transcription factor 7 interacting protein 2
Pairwise 2 (GV-GV)	-2.46	8.26e-05	ATOX1	5-aminoimidazole-4-carboxamide ribonucleotide formyltransferase/IMP cyclohydrolase
Pairwise 2 (GV-GV)	-2.89	2.16e-05	ATP1A3	antioxidant 1 copper chaperone
Pairwise 2 (GV-GV)	3.36	9.54e-06	ATP1B1	ATPase, Na+/K+ transporting, alpha 3 polypeptide
Pairwise 2 (GV-GV)	-4.52	3.66e-06	ATP5G1	ATPase, Na+/K+ transporting, beta 1 polypeptide
Pairwise 2 (GV-GV)	2.34	4.74e-05	ATP6V0A1	ATP synthase, H+ transporting, mitochondrial Fo complex subunit C1 (subunit 9)
Pairwise 2 (GV-GV)	-2.94	2.44e-05	AURKB	ATPase, H+ transporting, lysosomal V0 subunit a1
Pairwise 2 (GV-GV)	-3.7	4.12e-06	B3GLCT	aurora kinase B
Pairwise 2 (GV-GV)	-2.59	0.001	B3GNT6	beta 3-glucosyltransferase
Pairwise 2 (GV-GV)	-2.25	0.0002	B4GAT1	UDP-GlcNAc:betaGal beta-1,3-N-acetylglucosaminyltransferase 6
Pairwise 2 (GV-GV)	-2.32	9.85e-05	B9D1	beta-1,4-glucuronyltransferase 1
Pairwise 2 (GV-GV)	2.09	0.0001	BACH1	B9 protein domain 1
Pairwise 2 (GV-GV)	-2.26	7.16e-05	BANF1	BTB and CNC homology 1, basic leucine zipper transcription factor 1
Pairwise 2 (GV-GV)	-2.57	2.44e-05	BARD1	barrier to autointegration factor 1
Pairwise 2 (GV-GV)	-2.24	0.0001	BCAP31	BRCA1 associated RING domain 1
Pairwise 2 (GV-GV)	-2.77	0.0002	BCAT2	B-cell receptor-associated protein 31
Pairwise 2 (GV-GV)	3.41	4.15e-06	BCL6	branched chain amino-acid transaminase 2, mitochondrial
Pairwise 2 (GV-GV)	3.81	7.23e-06	BEND5	B-cell CLL/lymphoma 6
Pairwise 2 (GV-GV)	2.08	0.0002	BEND7	BEN domain containing 5
Pairwise 2 (GV-GV)	-4.02	2.03e-06	BGN	BEN domain containing 7
Pairwise 2 (GV-GV)	2.38	0.0082	BIIIB4	biglycan
Pairwise 2 (GV-GV)	-3.7	3.55e-06	BLM	high-sulfur keratin BIIIB4 protein
Pairwise 2 (GV-GV)	-2.04	9.1e-05	BLOC1S1	Bloom syndrome, RecQ helicase-like
Pairwise 2 (GV-GV)	2.28	3.9e-05	BMF	biogenesis of lysosomal organelles complex-1, subunit 1
Pairwise 2 (GV-GV)	-2.94	8.31e-06	BMP1	Bcl2 modifying factor
Pairwise 2 (GV-GV)	2.57	3.51e-05	BNIP3	bone morphogenetic protein 1
Pairwise 2 (GV-GV)	-2.34	0.0002	BORA	BCL2/adenovirus E1B 19kDa interacting protein 3
Pairwise 2 (GV-GV)	-2.63	2.04e-05	BPNT1	bora, aurora kinase A activator
Pairwise 2 (GV-GV)	-2.71	2e-05	BRCA1	3(2), 5-bisphosphate nucleotidase 1
Pairwise 2 (GV-GV)	-2.11	6.61e-05	BRCC3	breast cancer 1, early onset
Pairwise 2 (GV-GV)	-3.16	1.23e-05	BRI3BP	BRCA1/BRCA2-containing complex, subunit 3
Pairwise 2 (GV-GV)	-3.02	8.71e-06	BRIP1	BRI3 binding protein
Pairwise 2 (GV-GV)	-2.04	0.0001	BSG	BRCA1 interacting protein C-terminal helicase 1
Pairwise 2 (GV-GV)	-2.49	0.0017	BST-2B	basigin (Ok blood group)
Pairwise 2 (GV-GV)	3.87	1.02e-05	BTBD3	LOC101111628
Pairwise 2 (GV-GV)	-2.11	0.0001	BUB1	BTB (POZ) domain containing 3
Pairwise 2 (GV-GV)	-2.82	5.56e-05	BUB1B	BUB1 mitotic checkpoint serine/threonine kinase
Pairwise 2 (GV-GV)	-2.12	0.0002	ECRG4	BUB1 mitotic checkpoint serine/threonine kinase B
Pairwise 2 (GV-GV)	-2.73	1.05e-05	W5PNF7_SHEEP	chromosome 11 open reading frame, human C2orf40
Pairwise 2 (GV-GV)	-2.2	0.0016	C12orf65	LOC784034
Pairwise 2 (GV-GV)	2.27	9.54e-05	ABHD18	C20H5orf28
Pairwise 2 (GV-GV)	2.53	7.78e-05	C18orf54	chromosome 17 open reading frame, human C4orf29
Pairwise 2 (GV-GV)	2.49	3.66e-05	C1H21orf91	chromosome 18 open reading frame 54
Pairwise 2 (GV-GV)	-2.23	0.0003	C1H3orf33	chromosome 1 open reading frame, human C21orf91
Pairwise 2 (GV-GV)	-2.5	7.31e-05	C1orf115	chromosome 1 open reading frame, human C3orf33
Pairwise 2 (GV-GV)	2.03	0.0001	C1QTNF1	chromosome 1 open reading frame 115
Pairwise 2 (GV-GV)	2.13	0.0017	C1QTNF3	C1q and tumor necrosis factor related protein 1
Pairwise 2 (GV-GV)	-4.87	1.49e-06	VSIR	C1q and tumor necrosis factor related protein 3
Pairwise 2 (GV-GV)	-2.08	0.0001	W5Q1L0_SHEEP	chromosome 25 open reading frame, human C1orf198
Pairwise 2 (GV-GV)	-2.12	0.0016	C6H4orf50	chromosome 4 open reading frame, human C7orf60
Pairwise 2 (GV-GV)	-4.28	2.72e-05	CA8	chromosome 6 open reading frame, human C4orf50
Pairwise 2 (GV-GV)	5.51	1.88e-06	CA9	carbonic anhydrase VIII
Pairwise 2 (GV-GV)	2.6	6.16e-05	CABYR	carbonic anhydrase IX
Pairwise 2 (GV-GV)	-2.15	0.0001	CAD	calcium binding tyrosine-(Y)-phosphorylation regulated
Pairwise 2 (GV-GV)	-2.24	6.6e-05	CADM1	calcium binding tyrosine-(Y)-phosphorylation regulated
Pairwise 2 (GV-GV)	5.68	3.37e-06	CADM2	carbamoyl-phosphate synthetase 2, aspartate transcarbamylase, and dihydroorotase
Pairwise 2 (GV-GV)	-2.31	3.99e-05	CADPS2	cell adhesion molecule 1
Pairwise 2 (GV-GV)	9.77	7.97e-07	CALCRL	cell adhesion molecule 2
Pairwise 2 (GV-GV)	-2.31	3.33e-05	CALM1	Ca++-dependent secretion activator 2
Pairwise 2 (GV-GV)	-2.04	0.0009	CASP2	calcitonin receptor-like
Pairwise 2 (GV-GV)	-2.03	0.0001	CASP3	calmodulin 1 (phosphorylase kinase, delta)
Pairwise 2 (GV-GV)	2.46	0.0001	CAST	caspase 2
Pairwise 2 (GV-GV)	2.08	0.0003	CAV2	caspase 3
Pairwise 2 (GV-GV)	-2.38	0.0123	CC2D2B	calpastatin
Pairwise 2 (GV-GV)	-2.49	0.0009	CCDC134	caveolin 2
Pairwise 2 (GV-GV)	-2.17	7.64e-05	CCDC167	ENTPD1
Pairwise 2 (GV-GV)	-2.29	6.63e-05	CCDC34	coiled-coil domain containing 134
Pairwise 2 (GV-GV)	2.24	0.0001	CCL1	coiled-coil domain containing 34
Pairwise 2 (GV-GV)	-5.95	8.49e-07	CCL25	coiled-coil domain containing 64
Pairwise 2 (GV-GV)	-3.48	1.97e-05	CCNA2	chemokine (C-C motif) ligand 25
Pairwise 2 (GV-GV)	-2.33	4.71e-05	CCNB1	chemokine (C-C motif) ligand 7
Pairwise 2 (GV-GV)	-5.58	1.3e-06	CCND2	cyclin A2
Pairwise 2 (GV-GV)	-2.79	7.5e-05	CCNE2	cyclin B1
Pairwise 2 (GV-GV)	2.09	9.26e-05	CCNG2	cyclin D2
Pairwise 2 (GV-GV)	-2.82	0.0434	CCRL2	cyclin E2
Pairwise 2 (GV-GV)	-2.34	3.14e-05	CCT6A	cyclin G2
Pairwise 2 (GV-GV)	-2.97	2.21e-05	CD101	chemokine (C-C motif) receptor-like 2
Pairwise 2 (GV-GV)	-2.03	0.0049	CD14	chaperonin containing TCP1, subunit 6A (zeta 1)
Pairwise 2 (GV-GV)	-2.08	0.0009	CD1E	CD101 molecule
Pairwise 2 (GV-GV)	3.6	2.65e-06	CD200	CD14 molecule
Pairwise 2 (GV-GV)	-2.27	4.09e-05	CD320	CD1e molecule
Pairwise 2 (GV-GV)	2.9	0.0002	CD34	CD200 molecule
Pairwise 2 (GV-GV)	-2.2	0.0081	CD53	CD34 molecule
Pairwise 2 (GV-GV)	-2.04	0.0004	CD74	CD46 molecule, complement regulatory protein
Pairwise 2 (GV-GV)	2.26	5.93e-05	CD9	CD53 molecule
Pairwise 2 (GV-GV)	4.66	7.27e-07	CDA	CD74 molecule, major histocompatibility complex, class II invariant chain
Pairwise 2 (GV-GV)	-3.09	2.13e-05	CDC14A	CD9 molecule
Pairwise 2 (GV-GV)	-2.95	2.63e-05	CDC20	cytidine deaminase
Pairwise 2 (GV-GV)	-2.64	0.0003	CDC25A	cell division cycle 14A
Pairwise 2 (GV-GV)	-4.21	4.89e-06	CDC6	cell division cycle 20
Pairwise 2 (GV-GV)	-2.89	6e-05	CDC7	cell division cycle 25A
Pairwise 2 (GV-GV)	-2.7	2.31e-05	CDCA2	cell division cycle 6
Pairwise 2 (GV-GV)	-3.4	8.54e-06	CDCA3	cell division cycle 7
Pairwise 2 (GV-GV)	-3.3	7.64e-06	CDCA7	cell division cycle associated 3
Pairwise 2 (GV-GV)	-2.31	4.96e-05	CDCA8	cell division cycle associated 5
Pairwise 2 (GV-GV)	-2.01	0.0112	CDH12	cell division cycle associated 7
Pairwise 2 (GV-GV)	-4.39	3.42e-05	CDK2AP1	cell division cycle associated 8
Pairwise 2 (GV-GV)	-2.45	2.94e-05	CDK4	cadherin 12, type 2 (N-cadherin 2)
Pairwise 2 (GV-GV)	2.04	9.97e-05	CDKL5	cyclin-dependent kinase 2 associated protein 1
Pairwise 2 (GV-GV)	3.18	6.37e-05	CDKN1A	cyclin-dependent kinase 4
Pairwise 2 (GV-GV)	-2.25	0.0002	CDKN2C	cyclin-dependent kinase-like 5
Pairwise 2 (GV-GV)	-2.47	0.0002	CDKN3	cyclin-dependent kinase inhibitor 1A (p21, Cip1)
Pairwise 2 (GV-GV)	-2.8	9.41e-05	CDO1	cyclin-dependent kinase inhibitor 2C (p18, inhibits CDK4)
Pairwise 2 (GV-GV)	-2.21	4.74e-05	CDON	cyclin-dependent kinase inhibitor 3
Pairwise 2 (GV-GV)	2.04	0.0001	CEBPG	cysteine dioxygenase type 1
Pairwise 2 (GV-GV)	-2.53	2.93e-05	CELSR2	cell adhesion associated, oncogene regulated
Pairwise 2 (GV-GV)	-2.17	9.07e-05	CENPE	CCAAT/enhancer binding protein (C/EBP), gamma
Pairwise 2 (GV-GV)	-3.3	5.24e-06	CENPH	cadherin, EGF LAG seven-pass G-type receptor 2
Pairwise 2 (GV-GV)	-4.7	3.13e-06	CENPK	centromere protein E, 312kDa
Pairwise 2 (GV-GV)	-2.73	1.28e-05	CENPN	centromere protein H
Pairwise 2 (GV-GV)	-2.15	9.85e-05	CENPO	centromere protein K
Pairwise 2 (GV-GV)	-2.17	0.0005	CENPQ	centromere protein N
Pairwise 2 (GV-GV)	-3.48	3.95e-06	CENPU	centromere protein O
Pairwise 2 (GV-GV)	-3.71	8.83e-06	CENPW	centromere protein Q
Pairwise 2 (GV-GV)	-2.06	0.0001	CEP55	centromere protein U
Pairwise 2 (GV-GV)	-2.29	5.9e-05	CEP78	centromere protein W
Pairwise 2 (GV-GV)	-2.71	3.47e-05	CEP85	centrosomal protein 55kDa
Pairwise 2 (GV-GV)	-2.17	0.0002	CETN3	centrosomal protein 78kDa
Pairwise 2 (GV-GV)	-2.92	3.35e-05	CHAC1	centrosomal protein 85kDa
Pairwise 2 (GV-GV)	-2.58	1.53e-05	CHAF1B	centrin 3
Pairwise 2 (GV-GV)	-2.44	0.0001	CHCHD10	ChaC glutathione-specific gamma-glutamylcyclotransferase 1
Pairwise 2 (GV-GV)	-3.52	6.68e-06	CHEK1	chromatin assembly factor 1, subunit B (p60)
Pairwise 2 (GV-GV)	2.94	2.97e-05	CHI3L1	coiled-coil-helix-coiled-coil-helix domain containing 10
Pairwise 2 (GV-GV)	2.34	3.2e-05	CHIC2	checkpoint kinase 1
Pairwise 2 (GV-GV)	-2.04	0.0001	CHKB	cysteine-rich hydrophobic domain 2
Pairwise 2 (GV-GV)	2.4	8.22e-05	CHL1	chitinase domain containing 1
Pairwise 2 (GV-GV)	-2	0.0002	CHMP7	choline kinase beta
Pairwise 2 (GV-GV)	-3.34	1.79e-05	CHRDL1	cell adhesion molecule L1-like
Pairwise 2 (GV-GV)	-2.54	0.0003	CHRNA2	charged multivesicular body protein 7
Pairwise 2 (GV-GV)	2.25	0.0006	CHRNA3	chordin-like 1
Pairwise 2 (GV-GV)	3.17	0.0001	CHRNA7	cholinergic receptor, nicotinic alpha 2
Pairwise 2 (GV-GV)	2.53	3.46e-05	CHRNB1	cholinergic receptor, nicotinic, alpha 3 (neuronal)
Pairwise 2 (GV-GV)	3.14	4.71e-06	CHRNB4	cholinergic receptor, nicotinic alpha 7
Pairwise 2 (GV-GV)	-2.39	0.0001	CIB2	cholinergic receptor, nicotinic, beta 1 (muscle)
Pairwise 2 (GV-GV)	3.34	2.69e-05	CITED2	cholinergic receptor, nicotinic, beta 4 (neuronal)
Pairwise 2 (GV-GV)	-2.25	6.1e-05	CKAP2	calcium and integrin binding family member 2
Pairwise 2 (GV-GV)	-2.64	1.25e-05	CKAP5	Cbp/p300-interacting transactivator, with Glu/Asp rich carboxy-terminal domain, 2
Pairwise 2 (GV-GV)	-2.2	0.0011	CKM	cytoskeleton associated protein 2
Pairwise 2 (GV-GV)	6.72	1.08e-05	CLDN11	cytoskeleton associated protein 5
Pairwise 2 (GV-GV)	2.6	2.94e-05	CLDND1	creatine kinase, muscle
Pairwise 2 (GV-GV)	-2.95	7.59e-06	CLEC2L	claudin 11
Pairwise 2 (GV-GV)	2.1	0.0009	CLIC4	claudin domain containing 1
Pairwise 2 (GV-GV)	3.33	4.77e-06	CLMN	C-type lectin domain family 2, member L
Pairwise 2 (GV-GV)	2.34	3.47e-05	CLOCK	chloride intracellular channel 4
Pairwise 2 (GV-GV)	-2.43	2.77e-05	CLSPN	calmin (calponin-like, transmembrane)
Pairwise 2 (GV-GV)	-2.63	0.0001	CLSTN2	clock circadian regulator
Pairwise 2 (GV-GV)	-2.61	1.98e-05	CMBL	claspin
Pairwise 2 (GV-GV)	-2.38	9.97e-05	CMC4	calsyntenin 2
Pairwise 2 (GV-GV)	-2.32	4.94e-05	CMTM7	carboxymethylenebutenolidase homolog (Pseudomonas)
Pairwise 2 (GV-GV)	-2.23	0.001	CNDP2	C-x(9)-C motif containing 4
Pairwise 2 (GV-GV)	2.99	0.0006	CNN1	CKLF-like MARVEL transmembrane domain containing 7
Pairwise 2 (GV-GV)	-2.52	1.82e-05	CNN3	CNDP dipeptidase 2 (metallopeptidase M20 family)
Pairwise 2 (GV-GV)	-2.12	0.0005	CNPY3	calponin 1, basic, smooth muscle
Pairwise 2 (GV-GV)	-2.83	2.24e-05	CNR1	calponin 3, acidic
Pairwise 2 (GV-GV)	-2.35	3.34e-05	COPRS	canopy FGF signaling regulator 3
Pairwise 2 (GV-GV)	-2.63	1.33e-05	COQ2	cannabinoid receptor 1 (brain)
Pairwise 2 (GV-GV)	-2.61	5.88e-05	COQ6	coordinator of PRMT5, differentiation stimulator
Pairwise 2 (GV-GV)	-2.36	5.56e-05	COQ7	coenzyme Q2 4-hydroxybenzoate polyprenyltransferase
Pairwise 2 (GV-GV)	-2.06	0.0008	COX11	coenzyme Q6 monooxygenase
Pairwise 2 (GV-GV)	-2.46	7.72e-05	CPE	coenzyme Q7 homolog, ubiquinone (yeast)
Pairwise 2 (GV-GV)	2.13	0.0002	CPEB2	COX11 cytochrome c oxidase assembly homolog (yeast)
Pairwise 2 (GV-GV)	2.54	2.15e-05	CPEB4	carboxypeptidase E
Pairwise 2 (GV-GV)	-2.61	1.5e-05	CPM	cytoplasmic polyadenylation element binding protein 2
Pairwise 2 (GV-GV)	-2.47	2.51e-05	CRCP	cytoplasmic polyadenylation element binding protein 4
Pairwise 2 (GV-GV)	2.52	2.23e-05	CREBRF	carboxypeptidase M
Pairwise 2 (GV-GV)	-3.11	2.23e-05	CRELD2	CGRP receptor component
Pairwise 2 (GV-GV)	3.5	5.44e-05	CRISP3	CREB3 regulatory factor
Pairwise 2 (GV-GV)	3.5	6.05e-06	CRLF3	cysteine rich with EGF-like domains 2
Pairwise 2 (GV-GV)	2.34	5.06e-05	CRY1	cysteine-rich secretory protein 3
Pairwise 2 (GV-GV)	-2.17	0.0001	CSDC2	cytokine receptor-like factor 3
Pairwise 2 (GV-GV)	2.22	0.0003	CSRNP1	cryptochrome circadian clock 1
Pairwise 2 (GV-GV)	2.67	1.66e-05	CTNNAL1	cysteine-serine-rich nuclear protein 1
Pairwise 2 (GV-GV)	-8.45	3.55e-07	CTNS	cardiotrophin 1
Pairwise 2 (GV-GV)	-3.11	9.2e-06	CTSA	catenin (cadherin-associated protein), alpha-like 1
Pairwise 2 (GV-GV)	-2.03	0.0015	CTSC	cystinosin, lysosomal cystine transporter
Pairwise 2 (GV-GV)	-2.72	0.0075	CTSS	cathepsin A
Pairwise 2 (GV-GV)	-2.52	0.0003	CTSZ	cathepsin C
Pairwise 2 (GV-GV)	2.47	2.85e-05	CTTNBP2	cathepsin S
Pairwise 2 (GV-GV)	-2.22	0.0001	CUEDC2	cathepsin Z
Pairwise 2 (GV-GV)	2.08	0.0015	CXADR	cortactin binding protein 2
Pairwise 2 (GV-GV)	2.76	0.0001	CXCL10	CUE domain containing 2
Pairwise 2 (GV-GV)	2.06	0.0087	CXCL9	coxsackie virus and adenovirus receptor
Pairwise 2 (GV-GV)	-2.14	0.0002	CYB5R3	chemokine (C-X-C motif) ligand 9
Pairwise 2 (GV-GV)	-2.03	0.0002	CYBB	chromosome X open reading frame 23
Pairwise 2 (GV-GV)	-2.8	1.19e-05	CYC1	cytochrome b5 reductase 3
Pairwise 2 (GV-GV)	-3.63	1.37e-05	CYP11A1	cytochrome b-245, beta polypeptide
Pairwise 2 (GV-GV)	-10.93	5.54e-08	CYP19	Cytochrome P450 Family 19 Subfamily A Member 1
Pairwise 2 (GV-GV)	4.01	3.21e-06	CCN1	cytochrome c-1
Pairwise 2 (GV-GV)	2.89	0.0001	DAAM1	cytochrome P450, family 11, subfamily A, polypeptide 1
Pairwise 2 (GV-GV)	4.54	9.68e-06	DAB2	cytochrome P450, family 19
Pairwise 2 (GV-GV)	2	0.0001	DAPK3	cysteine-rich, angiogenic inducer, 61
Pairwise 2 (GV-GV)	-2.15	0.004	DARS2	dishevelled associated activator of morphogenesis 1
Pairwise 2 (GV-GV)	-2.89	1.25e-05	DCLRE1B	Dab, mitogen-responsive phosphoprotein, homolog 2 (Drosophila)
Pairwise 2 (GV-GV)	3.24	1.76e-05	DCN	death-associated protein kinase 3
Pairwise 2 (GV-GV)	-2.35	3.24e-05	DCTD	aspartyl-tRNA synthetase 2, mitochondrial
Pairwise 2 (GV-GV)	-2.03	0.0002	DCTN5	DNA cross-link repair 1B
Pairwise 2 (GV-GV)	-2.42	4.97e-05	DCTPP1	decorin
Pairwise 2 (GV-GV)	2.65	1.26e-05	DCUN1D4	dCMP deaminase
Pairwise 2 (GV-GV)	4.07	8.68e-06	DDIT3	dynactin 5 (p25)
Pairwise 2 (GV-GV)	2.06	0.0001	DDIT4	dCTP pyrophosphatase 1
Pairwise 2 (GV-GV)	-4.55	1.59e-06	DDIT4L	DCN1, defective in cullin neddylation 1, domain containing 4
Pairwise 2 (GV-GV)	-2.05	0.0005	DDX39A	DNA-damage-inducible transcript 3
Pairwise 2 (GV-GV)	-3.44	3.76e-05	DDX58	DNA damage inducible transcript 4
Pairwise 2 (GV-GV)	-3.41	1.41e-05	DECR1	DNA-damage-inducible transcript 4-like
Pairwise 2 (GV-GV)	3.89	0.0002	DEFB112	DEAD (Asp-Glu-Ala-Asp) box polypeptide 39A
Pairwise 2 (GV-GV)	3.46	4.45e-06	DENND4C	DEAD (Asp-Glu-Ala-Asp) box polypeptide 58
Pairwise 2 (GV-GV)	2.17	6.16e-05	DENND5B	2,4-dienoyl-CoA reductase 1, mitochondrial
Pairwise 2 (GV-GV)	-4.17	1.53e-06	DHCR24	defensin, beta 112
Pairwise 2 (GV-GV)	-3.1	1.83e-05	DHCR7	DENN/MADD domain containing 4C
Pairwise 2 (GV-GV)	-2.51	5.41e-05	DHFR	DENN/MADD domain containing 5B
Pairwise 2 (GV-GV)	2.48	9.53e-05	DISP1	24-dehydrocholesterol reductase
Pairwise 2 (GV-GV)	2.08	0.0046	DKK3	7-dehydrocholesterol reductase
Pairwise 2 (GV-GV)	2.91	5.91e-05	DLG2	dihydrofolate reductase
Pairwise 2 (GV-GV)	2.38	8.86e-05	DNAJB4	dispatched homolog 1 (Drosophila)
Pairwise 2 (GV-GV)	2.53	0.0001	DNAJC6	dickkopf WNT signaling pathway inhibitor 3
Pairwise 2 (GV-GV)	-2.38	0.0002	DNAJC9	discs, large homolog 2 (Drosophila)
Pairwise 2 (GV-GV)	-2.64	1.19e-05	DNMT1	DnaJ (Hsp40) homolog, subfamily B, member 4
Pairwise 2 (GV-GV)	3.17	8.3e-06	DOCK4	DnaJ (Hsp40) homolog, subfamily C, member 6
Pairwise 2 (GV-GV)	2.2	0.0001	DOCK7	DnaJ (Hsp40) homolog, subfamily C, member 9
Pairwise 2 (GV-GV)	-2.76	0.0002	DONSON	DNA (cytosine-5-)-methyltransferase 1
Pairwise 2 (GV-GV)	-2.39	0.0014	DPEP2	dedicator of cytokinesis 4
Pairwise 2 (GV-GV)	-2.47	2.8e-05	DPP3	dedicator of cytokinesis 7
Pairwise 2 (GV-GV)	-2.44	5.34e-05	DPYSL2	downstream neighbor of SON
Pairwise 2 (GV-GV)	-3.94	2.27e-06	DPYSL3	LOC101110863
Pairwise 2 (GV-GV)	-2.03	0.0002	DROSHA	dipeptidyl-peptidase 3
Pairwise 2 (GV-GV)	-2.17	0.0001	DSE	dihydropyrimidinase-like 2
Pairwise 2 (GV-GV)	2.14	0.0002	DSEL	dihydropyrimidinase-like 3
Pairwise 2 (GV-GV)	-2.19	0.0001	DSN1	drosha, ribonuclease type III
Pairwise 2 (GV-GV)	-6.06	6.56e-07	DTL	dermatan sulfate epimerase
Pairwise 2 (GV-GV)	4.8	1.64e-06	DTNA	dermatan sulfate epimerase-like
Pairwise 2 (GV-GV)	-3.41	4.56e-06	DTNBP1	DSN1, MIS12 kinetochore complex component
Pairwise 2 (GV-GV)	-3.57	3.65e-05	DTYMK	denticleless E3 ubiquitin protein ligase homolog (Drosophila)
Pairwise 2 (GV-GV)	2.37	0.0006	DUSP10	dystrobrevin, alpha
Pairwise 2 (GV-GV)	2.07	7.55e-05	DUSP14	dystrobrevin binding protein 1
Pairwise 2 (GV-GV)	2.19	6.35e-05	DUSP16	deoxythymidylate kinase
Pairwise 2 (GV-GV)	-2.13	0.0002	DYNLL1	dual specificity phosphatase 10
Pairwise 2 (GV-GV)	-2.33	4.02e-05	E2F1	dual specificity phosphatase 14
Pairwise 2 (GV-GV)	-2.64	7.74e-05	E2F7	dual specificity phosphatase 16
Pairwise 2 (GV-GV)	-2.95	6.55e-06	E2F8	dynein, light chain, LC8-type 1
Pairwise 2 (GV-GV)	-2.2	9.93e-05	EBF4	PXMP4
Pairwise 2 (GV-GV)	-2.78	9.27e-05	ECI2	E2F transcription factor 7
Pairwise 2 (GV-GV)	-2.03	0.0001	ECT2	E2F transcription factor 8
Pairwise 2 (GV-GV)	-2.38	3.56e-05	EDA	early B-cell factor 4
Pairwise 2 (GV-GV)	6.13	5.73e-06	EDIL3	enoyl-CoA delta isomerase 2
Pairwise 2 (GV-GV)	2.08	6.78e-05	EDN1	epithelial cell transforming 2
Pairwise 2 (GV-GV)	-2.07	0.0009	EEF1E1	ectodysplasin A
Pairwise 2 (GV-GV)	10.48	1.6e-06	EFEMP1	ectodysplasin A
Pairwise 2 (GV-GV)	2.52	0.0003	EFHC1	EGF-like repeats and discoidin I-like domains 3
Pairwise 2 (GV-GV)	-5.36	4.71e-07	EFHD1	endothelin 1
Pairwise 2 (GV-GV)	2.71	2.34e-05	EFNA1	eukaryotic translation elongation factor 1 epsilon 1
Pairwise 2 (GV-GV)	7.66	3.67e-07	EGLN3	EGF containing fibulin-like extracellular matrix protein 1
Pairwise 2 (GV-GV)	2.27	0.0008	EGR2	EF-hand domain (C-terminal) containing 1
Pairwise 2 (GV-GV)	-4	2.8e-06	EHHADH	EF-hand domain family, member D1
Pairwise 2 (GV-GV)	-2.17	0.0002	EI24	ephrin-A1
Pairwise 2 (GV-GV)	-2.23	7.89e-05	EIF4E3	egl-9 family hypoxia-inducible factor 3
Pairwise 2 (GV-GV)	2.43	2.23e-05	ELL2	early growth response 2
Pairwise 2 (GV-GV)	-2.27	5.13e-05	ELMOD2	enoyl-CoA, hydratase/3-hydroxyacyl CoA dehydrogenase
Pairwise 2 (GV-GV)	-2.21	5.52e-05	ELOVL4	etoposide induced 2.4
Pairwise 2 (GV-GV)	2.41	3.97e-05	ELOVL5	eukaryotic translation initiation factor 4E family member 3
Pairwise 2 (GV-GV)	-10.5	4.51e-07	ELOVL6	elongation factor, RNA polymerase II, 2
Pairwise 2 (GV-GV)	-5.03	1.71e-06	EMB	ELMO/CED-12 domain containing 2
Pairwise 2 (GV-GV)	-2.78	1.06e-05	EMC1	ELOVL fatty acid elongase 4
Pairwise 2 (GV-GV)	-4.89	1.06e-06	ENPP1	ELOVL fatty acid elongase 5
Pairwise 2 (GV-GV)	-2.72	6.55e-05	ENPP4	ELOVL fatty acid elongase 6
Pairwise 2 (GV-GV)	2.01	0.0001	ENTPD4	embigin
Pairwise 2 (GV-GV)	-2.59	1.96e-05	ENTPD5	ER membrane protein complex subunit 1
Pairwise 2 (GV-GV)	-2.13	5.98e-05	ENTPD6	ectonucleotide pyrophosphatase/phosphodiesterase 1
Pairwise 2 (GV-GV)	-2.36	2.73e-05	ENTPD7	ectonucleotide pyrophosphatase/phosphodiesterase 4 (putative)
Pairwise 2 (GV-GV)	-2.38	0.0001	EOGT	ectonucleoside triphosphate diphosphohydrolase 4
Pairwise 2 (GV-GV)	2.45	2.07e-05	EPB41L4B	ectonucleoside triphosphate diphosphohydrolase 5
Pairwise 2 (GV-GV)	-2.63	1.24e-05	EPDR1	ectonucleoside triphosphate diphosphohydrolase 6 (putative)
Pairwise 2 (GV-GV)	2.08	0.0007	EPHA7	ectonucleoside triphosphate diphosphohydrolase 7
Pairwise 2 (GV-GV)	3.89	1.88e-05	EPS8	EGF domain-specific O-linked N-acetylglucosamine (GlcNAc) transferase
Pairwise 2 (GV-GV)	-2.05	0.0007	EPSTI1	erythrocyte membrane protein band 4.1 like 4B
Pairwise 2 (GV-GV)	-2.02	0.0005	ERAL1	ependymin related 1
Pairwise 2 (GV-GV)	-2.58	2.64e-05	ERAP1	EPH receptor A7
Pairwise 2 (GV-GV)	-2.58	0.0001	ERAP2	epidermal growth factor receptor pathway substrate 8
Pairwise 2 (GV-GV)	-2.04	0.0009	ERCC6L	epithelial stromal interaction 1 (breast)
Pairwise 2 (GV-GV)	-2.45	6.51e-05	ERI3	Era-like 12S mitochondrial rRNA chaperone 1
Pairwise 2 (GV-GV)	-2.62	1.99e-05	ERLIN1	endoplasmic reticulum aminopeptidase 1
Pairwise 2 (GV-GV)	-2.73	1.11e-05	ERMP1	endoplasmic reticulum aminopeptidase 2
Pairwise 2 (GV-GV)	14.47	2.35e-08	ERO1A	excision repair cross-complementation group 6-like
Pairwise 2 (GV-GV)	3.4	1.2e-05	ERP27	ERI1 exoribonuclease family member 3
Pairwise 2 (GV-GV)	2.36	2.63e-05	ERRFI1	ER lipid raft associated 1
Pairwise 2 (GV-GV)	-3.09	3.11e-05	ESCO2	endoplasmic reticulum metallopeptidase 1
Pairwise 2 (GV-GV)	-4.82	0.0069	ESM1	ERO1-like (S. cerevisiae)
Pairwise 2 (GV-GV)	-2.42	4.12e-05	ETNK2	endoplasmic reticulum protein 27
Pairwise 2 (GV-GV)	-2.94	7.82e-06	EXO5	ERBB receptor feedback inhibitor 1
Pairwise 2 (GV-GV)	-2.16	0.0001	EXOSC7	establishment of sister chromatid cohesion N-acetyltransferase 2
Pairwise 2 (GV-GV)	7.22	3.71e-07	F3	endothelial cell-specific molecule 1
Pairwise 2 (GV-GV)	-7.66	0.0018	FABP4	ethanolamine kinase 2
Pairwise 2 (GV-GV)	-4.18	1.52e-06	FADS1	exonuclease 5
Pairwise 2 (GV-GV)	-4.05	1.55e-05	FADS2	exosome component 7
Pairwise 2 (GV-GV)	3.21	0.0002	FAM110B	coagulation factor III (thromboplastin, tissue factor)
Pairwise 2 (GV-GV)	2.9	1.23e-05	FAM126B	fatty acid binding protein 4, adipocyte
Pairwise 2 (GV-GV)	5.69	3.58e-07	FAM13A	fatty acid desaturase 1
Pairwise 2 (GV-GV)	-2.3	3.42e-05	FAM161B	fatty acid desaturase 2
Pairwise 2 (GV-GV)	2.11	0.0001	FAM162A	family with sequence similarity 110, member B
Pairwise 2 (GV-GV)	-2.14	9.37e-05	FAM189A2	family with sequence similarity 126, member B
Pairwise 2 (GV-GV)	-2.14	7.45e-05	FAM20B	family with sequence similarity 13, member A
Pairwise 2 (GV-GV)	-2.13	0.0002	PRXL2A	family with sequence similarity 161, member B
Pairwise 2 (GV-GV)	2.56	1.88e-05	TENT5A	family with sequence similarity 162, member A
Pairwise 2 (GV-GV)	-4.52	3.24e-06	FAM49A	family with sequence similarity 189, member A2
Pairwise 2 (GV-GV)	3.76	0.0002	RIPOR2	family with sequence similarity 20, member B
Pairwise 2 (GV-GV)	-2.57	0.0006	FAM83A	family with sequence similarity 213, member A
Pairwise 2 (GV-GV)	4	3.33e-06	FAM8A1	family with sequence similarity 46, member A
Pairwise 2 (GV-GV)	-2.68	3.49e-05	FANCD2	family with sequence similarity 49, member A
Pairwise 2 (GV-GV)	-3.09	6.02e-05	FANCI	family with sequence similarity 65, member B
Pairwise 2 (GV-GV)	2.11	0.0012	FAP	family with sequence similarity 83, member A
Pairwise 2 (GV-GV)	-2.45	3.17e-05	FARSA	family with sequence similarity 8, member A1
Pairwise 2 (GV-GV)	-2.51	1.8e-05	FARSB	Fanconi anemia, complementation group D2
Pairwise 2 (GV-GV)	-2	0.0021	FASTKD3	Fanconi anemia complementation group I
Pairwise 2 (GV-GV)	3.56	2.54e-06	FAT1	fibroblast activation protein, alpha
Pairwise 2 (GV-GV)	-2.38	2.66e-05	FBL	phenylalanyl-tRNA synthetase, alpha subunit
Pairwise 2 (GV-GV)	2.23	9.54e-05	FBXO28	phenylalanyl-tRNA synthetase beta subunit
Pairwise 2 (GV-GV)	2.14	8.88e-05	FBXO32	FAST kinase domains 3
Pairwise 2 (GV-GV)	-4.71	7.18e-06	FBXO5	FAT atypical cadherin 1
Pairwise 2 (GV-GV)	-2.16	9.29e-05	FDXR	fibrillarin
Pairwise 2 (GV-GV)	-3.05	4.13e-05	FEN1	F-box protein 28
Pairwise 2 (GV-GV)	2.07	0.0001	FERMT2	F-box protein 32
Pairwise 2 (GV-GV)	2.87	1.47e-05	FGF14	F-box protein 5
Pairwise 2 (GV-GV)	2.11	6.48e-05	FGFR1OP2	ferredoxin reductase
Pairwise 2 (GV-GV)	-2.14	0.0002	FGL2	flap structure-specific endonuclease 1
Pairwise 2 (GV-GV)	-2.03	0.0001	FKBP3	fermitin family member 2
Pairwise 2 (GV-GV)	-3.14	1.23e-05	FKBP4	fibroblast growth factor 14
Pairwise 2 (GV-GV)	2.76	0.0003	FLNB	FGFR1 oncogene partner 2
Pairwise 2 (GV-GV)	2.77	2.7e-05	FLRT3	fibrinogen-like 2
Pairwise 2 (GV-GV)	-2.04	0.0027	FLT1	FK506 binding protein 3
Pairwise 2 (GV-GV)	-3.72	3.94e-06	FLVCR1	FK506 binding protein 4, 59kDa
Pairwise 2 (GV-GV)	3.18	1.03e-05	FMNL3	filamin B, beta
Pairwise 2 (GV-GV)	2.27	7.26e-05	FNBP1	fibronectin leucine rich transmembrane protein 3
Pairwise 2 (GV-GV)	2.39	3.81e-05	FNIP1	fms-related tyrosine kinase 1
Pairwise 2 (GV-GV)	-2.49	3.18e-05	FOCAD	feline leukemia virus subgroup C cellular receptor 1
Pairwise 2 (GV-GV)	2.08	0.0004	FOSB	formin-like 3
Pairwise 2 (GV-GV)	2.35	3e-05	FOSL1	formin binding protein 1
Pairwise 2 (GV-GV)	-2.92	3.2e-05	FOXL2	folliculin interacting protein 1
Pairwise 2 (GV-GV)	2.84	1.94e-05	FOXO3	focadhesin
Pairwise 2 (GV-GV)	2.09	0.0006	FOXP2	FBJ murine osteosarcoma viral oncogene homolog B
Pairwise 2 (GV-GV)	-2.03	0.0001	FRMD3	FOS-like antigen 1
Pairwise 2 (GV-GV)	2.34	0.002	FRMD4B	forkhead box L2
Pairwise 2 (GV-GV)	2.02	0.0001	FRMPD2	forkhead box O3
Pairwise 2 (GV-GV)	2.13	0.0001	FRY	forkhead box P2
Pairwise 2 (GV-GV)	2.27	0.0001	FSD1L	FERM domain containing 3
Pairwise 2 (GV-GV)	-2.83	8.67e-06	FSHR	FERM domain containing 4B
Pairwise 2 (GV-GV)	-7.03	4.25e-07	FST	FERM and PDZ domain containing 2
Pairwise 2 (GV-GV)	-2.34	0.0001	FTSJ3	FRY microtubule binding protein
Pairwise 2 (GV-GV)	-2.25	0.0042	FUT4	fibronectin type III and SPRY domain containing 1-like
Pairwise 2 (GV-GV)	-2.16	0.0002	FXN	follicle stimulating hormone receptor
Pairwise 2 (GV-GV)	2.21	4.35e-05	FZD6	follistatin
Pairwise 2 (GV-GV)	-2.45	2.5e-05	G6PC3	FtsJ homolog 3 (E. coli)
Pairwise 2 (GV-GV)	4.28	2.74e-05	GABRA2	fucosyltransferase 4 (alpha (1,3) fucosyltransferase, myeloid-specific)
Pairwise 2 (GV-GV)	2.07	0.0059	GABRA4	frataxin
Pairwise 2 (GV-GV)	-3.42	0.0004	GABRB2	frizzled class receptor 6
Pairwise 2 (GV-GV)	-2.83	2.8e-05	GADD45B	glucose 6 phosphatase, catalytic, 3
Pairwise 2 (GV-GV)	-2.24	0.0001	GADD45G	gamma-aminobutyric acid (GABA) A receptor, alpha 2
Pairwise 2 (GV-GV)	-2.41	2.7e-05	GALNT12	gamma-aminobutyric acid (GABA) A receptor, alpha 4
Pairwise 2 (GV-GV)	-2.16	0.0001	GAMT	gamma-aminobutyric acid (GABA) A receptor, beta 2
Pairwise 2 (GV-GV)	-3.79	5.91e-05	GARNL3	growth arrest and DNA-damage-inducible, beta
Pairwise 2 (GV-GV)	3.25	6.72e-06	GBE1	polypeptide N-acetylgalactosaminyltransferase 12
Pairwise 2 (GV-GV)	3.37	6.97e-05	GCG	guanidinoacetate N-methyltransferase
Pairwise 2 (GV-GV)	-2	0.0198	GCNT1	GTPase activating Rap/RanGAP domain-like 3
Pairwise 2 (GV-GV)	-2.84	3.12e-05	GCNT2	growth arrest-specific 1
Pairwise 2 (GV-GV)	-2.14	8.39e-05	GEMIN5	glucagon
Pairwise 2 (GV-GV)	-2.98	2.4e-05	GEN1	glucosaminyl (N-acetyl) transferase 1, core 2
Pairwise 2 (GV-GV)	5.94	9.22e-07	GFPT2	glucosaminyl (N-acetyl) transferase 2, I-branching enzyme (I blood group)
Pairwise 2 (GV-GV)	-13.21	1.66e-07	GFRA3	GRINL1A complex locus 1
Pairwise 2 (GV-GV)	4.51	1.11e-05	GGTA2P	gem (nuclear organelle) associated protein 5
Pairwise 2 (GV-GV)	3.38	1.06e-05	GHR	GEN1 Holliday junction 5 flap endonuclease
Pairwise 2 (GV-GV)	-2.27	4.27e-05	GID4	glutamine-fructose-6-phosphate transaminase 2
Pairwise 2 (GV-GV)	-3.56	1.07e-05	GINS1	GDNF family receptor alpha 3
Pairwise 2 (GV-GV)	-2.13	0.0028	GINS2	GGTA1
Pairwise 2 (GV-GV)	-2.43	0.0004	GINS3	growth hormone receptor
Pairwise 2 (GV-GV)	-2.08	0.0004	GINS4	GID complex subunit 4 homolog
Pairwise 2 (GV-GV)	2.04	0.0005	GJC1	LOC523427
Pairwise 2 (GV-GV)	-2.62	1.45e-05	GLO1	GINS complex subunit 3 (Psf3 homolog)
Pairwise 2 (GV-GV)	-2.25	3.74e-05	GLTP	GINS complex subunit 4 (Sld5 homolog)
Pairwise 2 (GV-GV)	2.67	1.24e-05	GLUD1	gap junction protein, gamma 1, 45kDa
Pairwise 2 (GV-GV)	-3.21	4.98e-05	GM2A	gap junction protein, gamma 3, 30.2kDa
Pairwise 2 (GV-GV)	-2.36	0.0005	GMDS	glyoxalase I
Pairwise 2 (GV-GV)	-2.21	6.9e-05	GMNN	glycolipid transfer protein
Pairwise 2 (GV-GV)	-2.4	9.58e-05	GNG4	glutamate dehydrogenase 1
Pairwise 2 (GV-GV)	-2.57	3.25e-05	GNPTAB	GM2 ganglioside activator
Pairwise 2 (GV-GV)	-2.13	6.44e-05	GOT2	GDP-mannose 4,6-dehydratase
Pairwise 2 (GV-GV)	-2.01	8.57e-05	GPAA1	geminin, DNA replication inhibitor
Pairwise 2 (GV-GV)	-2.28	0.0001	GPATCH4	guanine nucleotide binding protein (G protein), gamma 4
Pairwise 2 (GV-GV)	-2.39	4.74e-05	GPD1L	N-acetylglucosamine-1-phosphate transferase, alpha and beta subunits
Pairwise 2 (GV-GV)	2.13	0.0003	GPM6B	glutamic-oxaloacetic transaminase 2, mitochondrial
Pairwise 2 (GV-GV)	-2.59	1.6e-05	GPR180	glycosylphosphatidylinositol anchor attachment 1
Pairwise 2 (GV-GV)	-2.92	0.0005	GPX2	G patch domain containing 4
Pairwise 2 (GV-GV)	-2.24	0.0033	GPX3	glycerol-3-phosphate dehydrogenase 1-like
Pairwise 2 (GV-GV)	3.12	0.0008	GRIA3	G protein-coupled receptor 180
Pairwise 2 (GV-GV)	-2.51	0.0003	GSTCD	glutathione peroxidase 3
Pairwise 2 (GV-GV)	-3.76	4.22e-05	W5PVT7_SHEEP	glutathione peroxidase 3
Pairwise 2 (GV-GV)	-2.33	0.0003	GUCY1A1	gremlin 1, DAN family BMP antagonist
Pairwise 2 (GV-GV)	-2.26	3.69e-05	GUCY1B1	glutamate receptor, ionotropic, AMPA 3
Pairwise 2 (GV-GV)	-2.06	7.95e-05	GUF1	germ cell associated 2 (haspin)
Pairwise 2 (GV-GV)	2.14	0.0002	GULP1	glutathione S-transferase, C-terminal domain containing
Pairwise 2 (GV-GV)	2.43	0.0013	GXYLT2	glutathione S-transferase theta 2
Pairwise 2 (GV-GV)	-2.28	0.0001	H2AFX	guanylate cyclase 1, soluble, beta 3
Pairwise 2 (GV-GV)	6.91	7.45e-06	HACD4	GUF1 GTPase homolog (S. cerevisiae)
Pairwise 2 (GV-GV)	2.2	0.0001	HAPLN3	GULP, engulfment adaptor PTB domain containing 1
Pairwise 2 (GV-GV)	-3.06	1.07e-05	HAUS4	LOC105606116
Pairwise 2 (GV-GV)	2.27	0.0001	HBP1	H2A histone family, member X
Pairwise 2 (GV-GV)	-2.44	0.0002	HEBP1	PTPLAD2
Pairwise 2 (GV-GV)	-5.93	4.99e-07	HEG1	hyaluronan and proteoglycan link protein 3
Pairwise 2 (GV-GV)	-4.84	1.39e-06	HELLS	HAUS augmin like complex subunit 4
Pairwise 2 (GV-GV)	2.75	1.4e-05	HERC3	hemoglobin subunit alpha
Pairwise 2 (GV-GV)	2	0.0002	HERPUD2	HMG-box transcription factor 1
Pairwise 2 (GV-GV)	-4.98	5.66e-06	HHIPL1	heme binding protein 1
Pairwise 2 (GV-GV)	2.22	0.0006	HIP1	heart development protein with EGF-like domains 1
Pairwise 2 (GV-GV)	3.05	5.64e-06	HIPK2	helicase, lymphoid-specific
Pairwise 2 (GV-GV)	-2.41	2.64e-05	HIST1H1C	HHIP-like 1
Pairwise 2 (GV-GV)	-3.02	6.04e-05	HIST1H2AH	homeodomain interacting protein kinase 2
Pairwise 2 (GV-GV)	3.81	2.21e-06	HIVEP2	LOC101109652
Pairwise 2 (GV-GV)	2.15	0.0003	HK2	histone cluster 1, H2aa
Pairwise 2 (GV-GV)	-2.09	0.0008	HMBS	histone cluster 2, H3a
Pairwise 2 (GV-GV)	-2.14	6.46e-05	HMGB1	human immunodeficiency virus type I enhancer binding protein 2
Pairwise 2 (GV-GV)	-2.37	3.19e-05	HMGB3	hexokinase 2
Pairwise 2 (GV-GV)	-2.54	2.83e-05	HMMR	major histocompatibility complex, class I, E
Pairwise 2 (GV-GV)	-2.46	2.02e-05	JPT2	hydroxymethylbilane synthase
Pairwise 2 (GV-GV)	3.6	4.84e-06	HOPX	LOC101112071, LOC101112330
Pairwise 2 (GV-GV)	-5.11	3.63e-06	HPSE	high mobility group box 3
Pairwise 2 (GV-GV)	-6.02	3.53e-06	HS3ST1	high mobility group nucleosomal binding domain 2
Pairwise 2 (GV-GV)	-3.07	4.29e-05	HS6ST2	hyaluronan-mediated motility receptor (RHAMM)
Pairwise 2 (GV-GV)	-7.39	2.34e-07	HSD17B1	hematological and neurological expressed 1-like
Pairwise 2 (GV-GV)	-2.02	0.0001	HSD17B10	HOP homeobox
Pairwise 2 (GV-GV)	-3	6.01e-06	HSD3B1	heparanase
Pairwise 2 (GV-GV)	-3.26	4.34e-06	HSPA4L	heparan sulfate (glucosamine) 3-O-sulfotransferase 1
Pairwise 2 (GV-GV)	2.21	4.06e-05	HSPA6	heparan sulfate 6-O-sulfotransferase 2
Pairwise 2 (GV-GV)	-2.28	0.0004	HTR1E	hydroxysteroid (17-beta) dehydrogenase 1
Pairwise 2 (GV-GV)	-2.25	0.0006	HYLS1	hydroxysteroid (17-beta) dehydrogenase 10
Pairwise 2 (GV-GV)	-2.32	3.46e-05	HYOU1	hydroxy-delta-5-steroid dehydrogenase, 3 beta- and steroid delta-isomerase 1
Pairwise 2 (GV-GV)	-2.24	0.0001	ICOSLG	heat shock 70kDa protein 4-like
Pairwise 2 (GV-GV)	-2.22	0.0003	ID1	heat shock 70kDa protein 6 (HSP70B)
Pairwise 2 (GV-GV)	-2.06	0.0002	ID3	5-hydroxytryptamine (serotonin) receptor 1E, G protein-coupled
Pairwise 2 (GV-GV)	-4.41	1.28e-05	IDH3A	hydrolethalus syndrome 1
Pairwise 2 (GV-GV)	-2.17	0.0002	IDH3G	hypoxia up-regulated 1
Pairwise 2 (GV-GV)	-3.31	0.0008	IFI30	inducible T-cell co-stimulator ligand
Pairwise 2 (GV-GV)	-2.05	0.0022	IFI44L	inhibitor of DNA binding 1, dominant negative helix-loop-helix protein
Pairwise 2 (GV-GV)	-2.86	4.3e-05	IFI6	inhibitor of DNA binding 3, dominant negative helix-loop-helix protein
Pairwise 2 (GV-GV)	-2.74	0.0008	IFIT1	isocitrate dehydrogenase 3 (NAD+) alpha
Pairwise 2 (GV-GV)	2.08	0.0002	IFNE	isocitrate dehydrogenase 3 (NAD+) gamma
Pairwise 2 (GV-GV)	2.95	9.25e-06	IFRD1	interferon, gamma-inducible protein 30
Pairwise 2 (GV-GV)	3.35	5.21e-06	IGF2	interferon-induced protein 44-like
Pairwise 2 (GV-GV)	7.08	1.72e-06	IGFBP1	interferon, alpha-inducible protein 6
Pairwise 2 (GV-GV)	3.65	5.62e-05	IGFBP3	IFIT1, LOC101102194
Pairwise 2 (GV-GV)	2.35	0.0002	IGFBP6	interferon, epsilon
Pairwise 2 (GV-GV)	-2.77	1.32e-05	IGSF11	interferon-related developmental regulator 1
Pairwise 2 (GV-GV)	-8.17	1.7e-07	IHH	insulin-like growth factor 2
Pairwise 2 (GV-GV)	2.17	6.25e-05	IL13RA1	insulin like growth factor binding protein 1
Pairwise 2 (GV-GV)	-2.48	2.46e-05	IL17RB	insulin-like growth factor binding protein 3
Pairwise 2 (GV-GV)	4.97	5.62e-07	IL1A	insulin like growth factor binding protein 6
Pairwise 2 (GV-GV)	2.31	4.2e-05	IL1RAP	immunoglobulin superfamily, member 11
Pairwise 2 (GV-GV)	5.69	1.9e-06	IL1RL1	indian hedgehog
Pairwise 2 (GV-GV)	3.19	6.56e-06	IL6ST	interleukin 13 receptor, alpha 1
Pairwise 2 (GV-GV)	-2.07	0.0002	IMP4	interleukin 17 receptor B
Pairwise 2 (GV-GV)	-17.69	1.99e-08	INHA	interleukin 1, alpha
Pairwise 2 (GV-GV)	-5.28	5.72e-07	INHBA	interleukin 1 receptor accessory protein
Pairwise 2 (GV-GV)	2.01	0.0004	INSR	interleukin 6 signal transducer
Pairwise 2 (GV-GV)	3.13	5.55e-06	IP6K2	IMP4, U3 small nucleolar ribonucleoprotein
Pairwise 2 (GV-GV)	-2.23	0.0002	IPP	inhibin alpha
Pairwise 2 (GV-GV)	2.03	0.0001	IRS1	inhibin, beta A
Pairwise 2 (GV-GV)	-2.06	0.003	ISYNA1	inhibin beta B
Pairwise 2 (GV-GV)	2.08	0.0016	ITGA2	insulin receptor
Pairwise 2 (GV-GV)	-4.03	1.72e-06	ITGA6	inositol hexakisphosphate kinase 2
Pairwise 2 (GV-GV)	2.05	0.0003	ITGB8	intracisternal A particle-promoted polypeptide
Pairwise 2 (GV-GV)	3.73	8.6e-06	ITIH5	insulin receptor substrate 1
Pairwise 2 (GV-GV)	4.08	1.45e-06	JAG1	inositol-3-phosphate synthase 1
Pairwise 2 (GV-GV)	2.03	8.68e-05	JAK1	integrin, alpha 2 (CD49B, alpha 2 subunit of VLA-2 receptor)
Pairwise 2 (GV-GV)	2	0.0007	JPH1	integrin alpha 6
Pairwise 2 (GV-GV)	3.07	6.23e-06	KALRN	integrin beta 8
Pairwise 2 (GV-GV)	-2	0.0002	KAT2A	inter-alpha-trypsin inhibitor heavy chain family, member 5
Pairwise 2 (GV-GV)	2.19	5.73e-05	KAT6B	jagged 1
Pairwise 2 (GV-GV)	-2.65	1.27e-05	KCNAB1	Janus kinase 1
Pairwise 2 (GV-GV)	2.17	0.0004	KCND2	junctophilin 1
Pairwise 2 (GV-GV)	-5.6	6.48e-07	KCNIP1	kalirin, RhoGEF kinase
Pairwise 2 (GV-GV)	-3.82	7.9e-06	KCNK2	kalirin, RhoGEF kinase
Pairwise 2 (GV-GV)	-3.62	0.003	KCNMA1	K(lysine) acetyltransferase 2A
Pairwise 2 (GV-GV)	-2.28	0.0001	KCNN2	K(lysine) acetyltransferase 6B
Pairwise 2 (GV-GV)	2.61	1.45e-05	KDM3A	potassium channel, voltage gated subfamily A regulatory beta subunit 1
Pairwise 2 (GV-GV)	3.64	5.2e-06	KDM7A	potassium channel, voltage gated Shal related subfamily D, member 2
Pairwise 2 (GV-GV)	-5.83	1.05e-06	PCLAF	Kv channel interacting protein 1
Pairwise 2 (GV-GV)	2.25	5.8e-05	KIAA2026	potassium channel, two pore domain subfamily K, member 2
Pairwise 2 (GV-GV)	-3.07	8.98e-06	KIF11	potassium channel, calcium activated large conductance subfamily M alpha, member 1
Pairwise 2 (GV-GV)	-2.52	4.51e-05	KIF18A	potassium intermediate/small conductance calcium-activated channel, subfamily N, member 2
Pairwise 2 (GV-GV)	-2.15	8.14e-05	KIF24	lysine (K)-specific demethylase 3A
Pairwise 2 (GV-GV)	-2.78	0.0001	KIF2C	lysine (K)-specific demethylase 7A
Pairwise 2 (GV-GV)	2.45	0.0292	KLF5	KIAA0101
Pairwise 2 (GV-GV)	3.25	0.0004	KLF6	KIAA2026
Pairwise 2 (GV-GV)	2.55	5.22e-05	KLF7	kinesin family member 11
Pairwise 2 (GV-GV)	-2.36	4.01e-05	KLHL2	kinesin family member 18A
Pairwise 2 (GV-GV)	2.1	7.08e-05	KMT2E	kinesin family member 24
Pairwise 2 (GV-GV)	-3.51	2.52e-06	KNTC1	kinesin family member 2C
Pairwise 2 (GV-GV)	-2.36	6.48e-05	KPNA2	Kruppel-like factor 5 (intestinal)
Pairwise 2 (GV-GV)	4.63	9.78e-06	KRT18	Kruppel-like factor 6
Pairwise 2 (GV-GV)	14.19	2.05e-07	KRT8	Kruppel-like factor 7 (ubiquitous)
Pairwise 2 (GV-GV)	-2.17	5.13e-05	L3MBTL2	kelch-like family member 2
Pairwise 2 (GV-GV)	-2.32	3.15e-05	LACTB	lysine (K)-specific methyltransferase 2E
Pairwise 2 (GV-GV)	2.07	0.0001	LAMB1	kinetochore associated 1
Pairwise 2 (GV-GV)	-2.87	0.0021	LAPTM5	karyopherin alpha 2 (RAG cohort 1, importin alpha 1)
Pairwise 2 (GV-GV)	-3.32	0.0002	LBH	keratin 18, type I
Pairwise 2 (GV-GV)	-2.25	9.24e-05	LBHD1	keratin 8, type II
Pairwise 2 (GV-GV)	2.25	0.0001	LCAT	LOC101102895, LOC105614873
Pairwise 2 (GV-GV)	-2.38	0.0131	LCP1	lactamase, beta
Pairwise 2 (GV-GV)	3.36	1.78e-05	LEF1	laminin, beta 1
Pairwise 2 (GV-GV)	3.71	0.0001	LEPR	lysosomal protein transmembrane 5
Pairwise 2 (GV-GV)	-2.54	3.75e-05	LGALS3BP	limb bud and heart development
Pairwise 2 (GV-GV)	-4.36	0.0003	LGMN	LBH domain containing 1
Pairwise 2 (GV-GV)	-2.01	0.0006	LHPP	lymphocyte cytosolic protein 1 (L-plastin)
Pairwise 2 (GV-GV)	3.49	2.71e-06	LIMCH1	lymphoid enhancer-binding factor 1
Pairwise 2 (GV-GV)	-2	0.0006	LIPG	leptin receptor
Pairwise 2 (GV-GV)	-3.7	4.69e-06	LMNB1	lectin, galactoside-binding, soluble, 3 binding protein
Pairwise 2 (GV-GV)	-2.75	9.56e-05	LMNB2	legumain
Pairwise 2 (GV-GV)	2.31	0.0002	LMO7	lipoma HMGIC fusion partner
Pairwise 2 (GV-GV)	-6.98	0.0001	LOC100101238	phospholysine phosphohistidine inorganic pyrophosphate phosphatase
Pairwise 2 (GV-GV)	-3.85	1.81e-05	SEPTIN4	LIM and calponin homology domains 1
Pairwise 2 (GV-GV)	-2.46	0.0014	LOC101102327	lipase, endothelial
Pairwise 2 (GV-GV)	-2.82	0.0025	SKA2	lamin B1
Pairwise 2 (GV-GV)	2.66	0.0017	LOC101103358	lamin B2
Pairwise 2 (GV-GV)	-2.25	6.01e-05	LOC101105290	septin-4
Pairwise 2 (GV-GV)	-2.75	1.25e-05	LOC101113369	putative olfactory receptor 10D4
Pairwise 2 (GV-GV)	-2.41	0.0002	LOC101106292	spindle and kinetochore-associated protein 3
Pairwise 2 (GV-GV)	2.67	7.14e-05	LOC101106764	OR10AD1 - Olfactory receptor
Pairwise 2 (GV-GV)	2.36	6.72e-05	C1R	acyl-CoA dehydrogenase family member 10-like
Pairwise 2 (GV-GV)	2.27	0.0013	LOC101108137	BOLA class I histocompatibility antigen, alpha chain BL3-7
Pairwise 2 (GV-GV)	-4.19	1.65e-05	LOC101108868	glutathione S-transferase A1-like
Pairwise 2 (GV-GV)	-2.81	2.74e-05	LOC101109129	olfactory receptor 10AD1-like
Pairwise 2 (GV-GV)	-3.26	5.33e-06	LOC101109919	prostaglandin F synthase 1-like
Pairwise 2 (GV-GV)	-2.56	0.0002	LOC101109939	Lipocln_cytosolic_FA-bd_dom domain-containing protein
Pairwise 2 (GV-GV)	-3.35	2.1e-05	LOC101110855	histone H1.3
Pairwise 2 (GV-GV)	-2.17	6.78e-05	LOC101111388	BOLA-DRA
Pairwise 2 (GV-GV)	2.7	0.0005	LOC101111695	olfactory receptor 143-like
Pairwise 2 (GV-GV)	-4.04	5.08e-06	LOC101113632	H2BC3
Pairwise 2 (GV-GV)	-2.07	0.0006	LOC101114082	Annexin
Pairwise 2 (GV-GV)	2.47	0.0008	LOC101114473	high mobility group protein B1 pseudogene
Pairwise 2 (GV-GV)	-2.06	0.0081	LOC101114535	phospholipase A2 inhibitor and Ly6/PLAUR domain-containing protein-like
Pairwise 2 (GV-GV)	4.81	2.67e-05	LOC101116002	VWFA domain-containing protein
Pairwise 2 (GV-GV)	-2.89	8.57e-05	LOC101116273	annexin A8
Pairwise 2 (GV-GV)	-2.12	0.0087	LOC101117112	olfactory receptor 11A1-like
Pairwise 2 (GV-GV)	2.07	0.0017	LOC101119916	glutathione S-transferase omega-1-like
Pairwise 2 (GV-GV)	-3.11	5.07e-06	LOC101120200	interferon alpha-inducible protein 27-like protein 1
Pairwise 2 (GV-GV)	-2.33	9.37e-05	LOC101120455	H2BC18
Pairwise 2 (GV-GV)	-3.12	1.76e-05	LOC101120877	olfactory receptor 50-like
Pairwise 2 (GV-GV)	-2.36	7.12e-05	LOC101120961	DHRS4
Pairwise 2 (GV-GV)	-3.23	1.97e-05	LOC101121387	olfactory receptor 56A3-like
Pairwise 2 (GV-GV)	-3.23	1.97e-05	LOC101121387	histone H2A type 1
Pairwise 2 (GV-GV)	-3.6	9.13e-06	LOC101121777	histone H2A type 1-H
Pairwise 2 (GV-GV)	2.33	2.86e-05	LOC101122329	histone H2B type 2-F
Pairwise 2 (GV-GV)	-6.67	9.85e-07	LOC101122904	histone H3
Pairwise 2 (GV-GV)	-2.48	3.18e-05	LOC101123670	histone H4
Pairwise 2 (GV-GV)	4.23	3.41e-06	LOXL2	histone H2A type 2-B
Pairwise 2 (GV-GV)	2.28	6.22e-05	LRIG3	histone H2A type 1-D
Pairwise 2 (GV-GV)	5.28	6.36e-07	LRP12	LDL receptor related protein 12
Pairwise 2 (GV-GV)	-2.45	0.0008	LRR1	LOC101104536
Pairwise 2 (GV-GV)	-2.49	2.02e-05	LRRC1	putative olfactory receptor 2B8
Pairwise 2 (GV-GV)	2.73	4.41e-05	LRRC17	Leucine rich repeat containing 17
Pairwise 2 (GV-GV)	2.07	9.11e-05	LRRC66	trophoblast Kunitz domain protein 1-like
Pairwise 2 (GV-GV)	2.31	8.87e-05	LRRC8C	EGF-like module-containing mucin-like hormone receptor-like 3
Pairwise 2 (GV-GV)	-2.65	4.76e-05	LRRN1	lysyl oxidase-like 2
Pairwise 2 (GV-GV)	-3.35	1.08e-05	LRRN2	leucine-rich repeats and immunoglobulin-like domains 3
Pairwise 2 (GV-GV)	-2.38	4.16e-05	LSM4	LDL receptor related protein 12
Pairwise 2 (GV-GV)	-2.5	0.0001	LSM6	leucine rich repeat protein 1
Pairwise 2 (GV-GV)	-2.98	2.16e-05	LSM7	leucine rich repeat containing 1
Pairwise 2 (GV-GV)	2.89	7.94e-06	LSMEM1	leucine rich repeat containing 17
Pairwise 2 (GV-GV)	-2.64	1.53e-05	LSS	leucine rich repeat containing 2
Pairwise 2 (GV-GV)	-2.68	5.07e-05	LUM	leucine rich repeat containing 66
Pairwise 2 (GV-GV)	2.61	0.0003	LURAP1L	leucine rich repeat containing 8 family, member C
Pairwise 2 (GV-GV)	2.02	0.0003	LY6G5B	leucine rich repeat neuronal 1
Pairwise 2 (GV-GV)	-2.91	7.92e-06	LYPD1	leucine rich repeat neuronal 2
Pairwise 2 (GV-GV)	-2.29	0.0001	LYRM2	LSM4 homolog, U6 small nuclear RNA and mRNA degradation associated
Pairwise 2 (GV-GV)	2.73	1.42e-05	LYSMD3	LSM6 homolog, U6 small nuclear RNA and mRNA degradation associated
Pairwise 2 (GV-GV)	-3.16	1.78e-05	MAL2	LSM7 homolog, U6 small nuclear RNA and mRNA degradation associated
Pairwise 2 (GV-GV)	2.22	0.0018	MAML2	leucine-rich single-pass membrane protein 1
Pairwise 2 (GV-GV)	-2.11	6.39e-05	MAN2A1	lanosterol synthase (2,3-oxidosqualene-lanosterol cyclase)
Pairwise 2 (GV-GV)	-2.24	0.0037	MANEAL	lumican
Pairwise 2 (GV-GV)	5.07	2.72e-06	MAOA	leucine rich adaptor protein 1-like
Pairwise 2 (GV-GV)	4.54	1.01e-06	MAOB	lymphocyte antigen 6 complex, locus G5B
Pairwise 2 (GV-GV)	2.15	0.0011	MAP1LC3C	LY6/PLAUR domain containing 1
Pairwise 2 (GV-GV)	2.19	0.0005	MAP2K1	LYR motif containing 2
Pairwise 2 (GV-GV)	-2.12	0.0001	MAP3K5	LysM, putative peptidoglycan-binding, domain containing 3
Pairwise 2 (GV-GV)	2.03	0.0004	MAP3K8	mal, T-cell differentiation protein 2
Pairwise 2 (GV-GV)	2.41	0.0002	MAP7D2	mastermind-like 2 (Drosophila)
Pairwise 2 (GV-GV)	-2.18	0.0002	MAP7D3	mannosidase, alpha, class 2A, member 1
Pairwise 2 (GV-GV)	2.3	5.68e-05	MAPKBP1	mannosidase, endo-alpha-like
Pairwise 2 (GV-GV)	-2.14	0.0005	MARC2	monoamine oxidase A
Pairwise 2 (GV-GV)	2.26	5.33e-05	MBD2	microtubule associated protein 1 light chain 3 gamma
Pairwise 2 (GV-GV)	2.42	9.15e-05	MBD5	mitogen-activated protein kinase kinase 1
Pairwise 2 (GV-GV)	-2.21	0.0007	MBOAT1	mitogen-activated protein kinase kinase kinase 5
Pairwise 2 (GV-GV)	2.61	3.27e-05	MC5R	mitogen-activated protein kinase kinase kinase 8
Pairwise 2 (GV-GV)	-2.76	1.14e-05	MCAM	LOC616041
Pairwise 2 (GV-GV)	-2.34	4.14e-05	MCM10	MAP7 domain containing 3
Pairwise 2 (GV-GV)	-4.63	3.56e-06	MCM3	mitogen-activated protein kinase binding protein 1
Pairwise 2 (GV-GV)	-4.95	3.98e-06	MCM4	mitochondrial amidoxime reducing component 2
Pairwise 2 (GV-GV)	-4.7	1.54e-06	MCM5	Mab-21 domain containing 1
Pairwise 2 (GV-GV)	-4.59	1.08e-06	MCM6	methyl-CpG binding domain protein 2
Pairwise 2 (GV-GV)	-2.13	5.38e-05	MCM7	methyl-CpG binding domain protein 5
Pairwise 2 (GV-GV)	2.42	9.11e-05	MDM4	membrane bound O-acyltransferase domain containing 1
Pairwise 2 (GV-GV)	2.13	0.0002	MED13	melanocortin 5 receptor
Pairwise 2 (GV-GV)	-2.62	0.0003	MELK	melanoma cell adhesion molecule
Pairwise 2 (GV-GV)	-3.19	4.35e-06	MESD	minichromosome maintenance complex component 10
Pairwise 2 (GV-GV)	2.91	6.51e-05	MET	minichromosome maintenance complex component 3
Pairwise 2 (GV-GV)	-2.48	0.0002	METTL24	minichromosome maintenance complex component 4
Pairwise 2 (GV-GV)	-2.21	0.0002	METTL4	minichromosome maintenance complex component 5
Pairwise 2 (GV-GV)	-2.06	9.4e-05	MFAP2	minichromosome maintenance complex component 6
Pairwise 2 (GV-GV)	2.9	1.19e-05	MFGE8	minichromosome maintenance complex component 7
Pairwise 2 (GV-GV)	-2.58	6.09e-05	MFSD2A	MDM4, p53 regulator
Pairwise 2 (GV-GV)	-3.28	3.46e-05	MGARP	mediator complex subunit 13
Pairwise 2 (GV-GV)	-3.05	6.25e-05	MGME1	maternal embryonic leucine zipper kinase
Pairwise 2 (GV-GV)	3.52	7.49e-06	MGP	mesoderm development candidate 2
Pairwise 2 (GV-GV)	3.49	0.0002	MID1	MET proto-oncogene, receptor tyrosine kinase
Pairwise 2 (GV-GV)	-2.24	0.0002	MIEN1	WASF1
Pairwise 2 (GV-GV)	-2.32	0.0001	RIOX2	methyltransferase like 4
Pairwise 2 (GV-GV)	-2.32	7.7e-05	MICOS10	microfibrillar-associated protein 2
Pairwise 2 (GV-GV)	-2.01	0.0001	MIPEP	milk fat globule-EGF factor 8 protein
Pairwise 2 (GV-GV)	-2	0.0036	MIS18A	major facilitator superfamily domain containing 2A
Pairwise 2 (GV-GV)	-3.94	7.95e-06	MIS18BP1	mitochondria-localized glutamic acid-rich protein
Pairwise 2 (GV-GV)	2.69	6.71e-05	MITF	mitochondrial genome maintenance exonuclease 1
Pairwise 2 (GV-GV)	-3.11	6.52e-06	MKI67	matrix Gla protein
Pairwise 2 (GV-GV)	-2.76	1.87e-05	MLEC	midline 1
Pairwise 2 (GV-GV)	-2.13	0.0008	MMACHC	migration and invasion enhancer 1
Pairwise 2 (GV-GV)	3.01	7.38e-05	MMD	MYC induced nuclear antigen
Pairwise 2 (GV-GV)	11.45	2.63e-07	MME	LOC101102990
Pairwise 2 (GV-GV)	12.47	6.2e-08	MMP1	mitochondrial intermediate peptidase
Pairwise 2 (GV-GV)	2.45	9.3e-05	MMP9	MIS18 kinetochore protein A
Pairwise 2 (GV-GV)	-2.09	7.86e-05	MMS22L	MIS18 binding protein 1
Pairwise 2 (GV-GV)	-2.36	0.0001	MND1	microphthalmia-associated transcription factor
Pairwise 2 (GV-GV)	-2.27	3.33e-05	MOGS	marker of proliferation Ki-67
Pairwise 2 (GV-GV)	-2.24	9.8e-05	MON1A	malectin
Pairwise 2 (GV-GV)	-2.38	7.31e-05	MPC1	methylmalonic aciduria (cobalamin deficiency) cblC type, with homocystinuria
Pairwise 2 (GV-GV)	-2.45	0.0006	MPHOSPH6	monocyte to macrophage differentiation-associated
Pairwise 2 (GV-GV)	-2.37	4.33e-05	MPZL1	membrane metallo-endopeptidase
Pairwise 2 (GV-GV)	-3.37	0.0002	MRC1	MMP-1
Pairwise 2 (GV-GV)	-2.66	1.4e-05	MRC2	matrix metallopeptidase 9
Pairwise 2 (GV-GV)	4.97	3.03e-06	MRO	MMS22-like, DNA repair protein
Pairwise 2 (GV-GV)	-2.41	0.0033	MRPL13	meiotic nuclear divisions 1
Pairwise 2 (GV-GV)	-2.01	0.0004	MRPL2	mannosyl-oligosaccharide glucosidase
Pairwise 2 (GV-GV)	-2.36	3.13e-05	MRPL34	MON1 secretory trafficking family member A
Pairwise 2 (GV-GV)	-2.15	7.54e-05	MRPL40	mitochondrial pyruvate carrier 1
Pairwise 2 (GV-GV)	5.29	5.07e-07	MRPL45	M-phase phosphoprotein 6
Pairwise 2 (GV-GV)	-2.39	3.02e-05	MRPS34	myelin protein zero-like 1
Pairwise 2 (GV-GV)	-2.65	2.32e-05	MRS2	mannose receptor, C type 1
Pairwise 2 (GV-GV)	-2.86	1.37e-05	MSMO1	mannose receptor, C type 2
Pairwise 2 (GV-GV)	-2.4	0.0001	MSRB3	maestro
Pairwise 2 (GV-GV)	4.6	1.17e-05	MT1A	mitochondrial ribosomal protein L13
Pairwise 2 (GV-GV)	2.28	0.0021	MT2A	mitochondrial ribosomal protein L2
Pairwise 2 (GV-GV)	-2.33	0.0004	MTFP1	mitochondrial ribosomal protein L34
Pairwise 2 (GV-GV)	-2.2	4.8e-05	MTFR2	mitochondrial ribosomal protein L40
Pairwise 2 (GV-GV)	-2.53	2.9e-05	MTHFD1	mitochondrial ribosomal protein L45
Pairwise 2 (GV-GV)	-2.46	5.95e-05	MTR	mitochondrial ribosomal protein S34
Pairwise 2 (GV-GV)	-3.91	0.0002	MX1	MRS2 magnesium transporter
Pairwise 2 (GV-GV)	3.03	0.0001	MXD1	methylsterol monooxygenase 1
Pairwise 2 (GV-GV)	2.06	0.0001	MXI1	methionine sulfoxide reductase B3
Pairwise 2 (GV-GV)	2.76	9.74e-06	MYCBP2	LOC101117184
Pairwise 2 (GV-GV)	-3.03	2.53e-05	MYL9	mitochondrial fission process 1
Pairwise 2 (GV-GV)	2.71	5.39e-05	MYOCD	mitochondrial fission regulator 2
Pairwise 2 (GV-GV)	2.31	5.36e-05	N4BP2L1	methylenetetrahydrofolate dehydrogenase (NADP+ dependent) 1, methenyltetrahydrofolate cyclohydrolase, formyltetrahydrofolate synthetase
Pairwise 2 (GV-GV)	-2.31	5.07e-05	NAGK	5-methyltetrahydrofolate-homocysteine methyltransferase
Pairwise 2 (GV-GV)	-3.04	3.66e-05	NAGLU	MX dynamin-like GTPase 1
Pairwise 2 (GV-GV)	2.24	7.85e-05	NAMPT	MAX dimerization protein 1
Pairwise 2 (GV-GV)	-2.07	0.0001	NASP	MAX interactor 1, dimerization protein
Pairwise 2 (GV-GV)	-2.04	0.0002	NAT10	myosin, light chain 6B, alkali, smooth muscle and non-muscle
Pairwise 2 (GV-GV)	2.22	7.62e-05	NBEAL1	myosin, light chain 9, regulatory
Pairwise 2 (GV-GV)	-2.1	0.0001	NCAPD2	myocardin
Pairwise 2 (GV-GV)	-2.42	0.0002	NCAPG	NEDD4 binding protein 2-like 1
Pairwise 2 (GV-GV)	-3.2	1.45e-05	NCAPG2	N-acetylglucosamine kinase
Pairwise 2 (GV-GV)	-2.56	0.0001	NCAPH	N-acetylglucosaminidase, alpha
Pairwise 2 (GV-GV)	-2.9	2.81e-05	NDC80	nicotinamide phosphoribosyltransferase
Pairwise 2 (GV-GV)	-2.18	6.9e-05	NDE1	nuclear autoantigenic sperm protein (histone-binding)
Pairwise 2 (GV-GV)	3.34	8.87e-06	NDFIP2	N-acetyltransferase 1 (arylamine N-acetyltransferase)
Pairwise 2 (GV-GV)	11.11	1.28e-07	NDNF	N-acetyltransferase 10 (GCN5-related)
Pairwise 2 (GV-GV)	4.16	1.27e-06	NDRG1	neurobeachin like 1
Pairwise 2 (GV-GV)	2.37	0.0006	NDRG4	non-SMC condensin I complex subunit D2
Pairwise 2 (GV-GV)	-2.04	0.0007	NDUFA11	non-SMC condensin I complex subunit G
Pairwise 2 (GV-GV)	-2.28	0.0001	NDUFA3	non-SMC condensin II complex, subunit G2
Pairwise 2 (GV-GV)	-2.02	0.0001	NDUFAF3	non-SMC condensin I complex subunit H
Pairwise 2 (GV-GV)	-2.25	5.39e-05	NDUFB2	NDC80 kinetochore complex component
Pairwise 2 (GV-GV)	-2.21	0.0003	NDUFV1	Nedd4 family interacting protein 2
Pairwise 2 (GV-GV)	2.33	7.84e-05	NEB	neuron-derived neurotrophic factor
Pairwise 2 (GV-GV)	2.37	0.0002	NEDD4L	N-myc downstream regulated 1
Pairwise 2 (GV-GV)	2.02	0.0001	NEFL	NDRG family member 4
Pairwise 2 (GV-GV)	6.34	1.76e-05	NEFM	NADH dehydrogenase (ubiquinone) 1 alpha subcomplex, 11, 14.7kDa
Pairwise 2 (GV-GV)	-2.38	0.0003	NEK2	NADH dehydrogenase (ubiquinone) 1 alpha subcomplex, 3, 9kDa
Pairwise 2 (GV-GV)	-2.42	0.0046	NELL1	NADH dehydrogenase (ubiquinone) complex I, assembly factor 3
Pairwise 2 (GV-GV)	-2.03	0.0051	NEU3	NADH dehydrogenase (ubiquinone) 1 beta subcomplex, 2, 8kDa
Pairwise 2 (GV-GV)	-3.32	4.04e-06	NFE2L3	NADH dehydrogenase (ubiquinone) Fe-S protein 6, 13kDa (NADH-coenzyme Q reductase)
Pairwise 2 (GV-GV)	2.12	0.0005	NFIL3	NADH dehydrogenase (ubiquinone) flavoprotein 1, 51kDa
Pairwise 2 (GV-GV)	-3.03	2.52e-05	NHP2	neural precursor cell expressed, developmentally down-regulated 4-like, E3 ubiquitin protein ligase
Pairwise 2 (GV-GV)	2.36	4.03e-05	NLGN2	neurofilament, light polypeptide
Pairwise 2 (GV-GV)	-2.29	6.02e-05	NME4	NIMA-related kinase 2
Pairwise 2 (GV-GV)	-2.22	4.1e-05	NNT	NEL-like 1 (chicken)
Pairwise 2 (GV-GV)	-2.53	6.37e-05	NOL6	sialidase 3 (membrane sialidase)
Pairwise 2 (GV-GV)	-2.31	0.0014	NOL9	nuclear factor, erythroid 2-like 3
Pairwise 2 (GV-GV)	-2.6	1.84e-05	NOS2	nuclear factor, interleukin 3 regulated
Pairwise 2 (GV-GV)	3.04	7.29e-06	NPEPPS	nerve growth factor receptor (TNFRSF16) associated protein 1
Pairwise 2 (GV-GV)	2.51	0.0013	NPNT	NHP2 ribonucleoprotein
Pairwise 2 (GV-GV)	-2.83	0.0008	NPR3	neuroligin 2
Pairwise 2 (GV-GV)	-6.58	2.19e-05	NPTX2	NME/NM23 nucleoside diphosphate kinase 1
Pairwise 2 (GV-GV)	2.21	4.95e-05	NR1D2	NME/NM23 nucleoside diphosphate kinase 4
Pairwise 2 (GV-GV)	5.48	7.05e-07	NRCAM	nicotinamide nucleotide transhydrogenase
Pairwise 2 (GV-GV)	-2.45	0.0007	NRM	nucleolar protein 6 (RNA-associated)
Pairwise 2 (GV-GV)	-2.75	4.82e-05	NSDHL	nucleolar protein 9
Pairwise 2 (GV-GV)	-2.5	4.39e-05	NT5C	nitric oxide synthase 2, inducible
Pairwise 2 (GV-GV)	-3.97	6.82e-05	NT5DC1	aminopeptidase puromycin sensitive
Pairwise 2 (GV-GV)	-2.16	0.0014	NTRK1	nephronectin
Pairwise 2 (GV-GV)	8.51	3.85e-07	NTRK2	natriuretic peptide receptor 3
Pairwise 2 (GV-GV)	-2.09	6.87e-05	NUDT5	neuronal pentraxin II
Pairwise 2 (GV-GV)	-2.05	0.0002	NUF2	nuclear receptor subfamily 1, group D, member 2
Pairwise 2 (GV-GV)	-4.02	2.83e-06	NUP205	neuronal cell adhesion molecule
Pairwise 2 (GV-GV)	-2.06	0.0002	NUP43	nurim (nuclear envelope membrane protein)
Pairwise 2 (GV-GV)	-2.73	3.44e-05	NUSAP1	NAD(P) dependent steroid dehydrogenase-like
Pairwise 2 (GV-GV)	-2.47	3.42e-05	NUTF2	5, 3-nucleotidase, cytosolic
Pairwise 2 (GV-GV)	4.56	0.0004	NXPH4	5-nucleotidase domain containing 1
Pairwise 2 (GV-GV)	-3.98	3.96e-05	OAS1	neurotrophic tyrosine kinase, receptor, type 2
Pairwise 2 (GV-GV)	-2	0.0001	STN1	nudix hydrolase 5
Pairwise 2 (GV-GV)	2.36	3.26e-05	OCIAD2	NUF2, NDC80 kinetochore complex component
Pairwise 2 (GV-GV)	-2.8	1.26e-05	ODC1	nucleoporin 205kDa
Pairwise 2 (GV-GV)	6.29	5.8e-07	ODF2L	nucleoporin 43kDa
Pairwise 2 (GV-GV)	-2.01	0.0017	OGFOD3	nucleolar and spindle associated protein 1
Pairwise 2 (GV-GV)	-2.45	7.96e-05	OIP5	nuclear transport factor 2
Pairwise 2 (GV-GV)	3.64	5.97e-06	OLR1	neurexophilin 4
Pairwise 2 (GV-GV)	-2.24	0.0001	ORC1	OCIA domain containing 2
Pairwise 2 (GV-GV)	7.59	5.71e-05	OSMR	ornithine decarboxylase 1
Pairwise 2 (GV-GV)	-2.38	6.12e-05	OXCT1	outer dense fiber of sperm tails 2-like
Pairwise 2 (GV-GV)	2.28	8.16e-05	OXR1	2-oxoglutarate and iron-dependent oxygenase domain containing 3
Pairwise 2 (GV-GV)	-2.75	1.17e-05	P3H4	Opa interacting protein 5
Pairwise 2 (GV-GV)	2.33	0.0023	P4HA1	oxidized low density lipoprotein (lectin-like) receptor 1
Pairwise 2 (GV-GV)	-2.08	6.94e-05	PA2G4	olfactory receptor, family 1, subfamily E, member 2
Pairwise 2 (GV-GV)	2.41	0.0001	PALMD	olfactory receptor, family 1, subfamily L, member 8
Pairwise 2 (GV-GV)	3.16	1.01e-05	PAM	olfactory receptor, family 5, subfamily B, member 12
Pairwise 2 (GV-GV)	-2.07	7.09e-05	PANK1	origin recognition complex, subunit 1
Pairwise 2 (GV-GV)	-2.4	2.37e-05	PARP1	oncostatin M receptor
Pairwise 2 (GV-GV)	2.54	1.88e-05	PARP8	3-oxoacid CoA-transferase 1
Pairwise 2 (GV-GV)	-2.61	1.89e-05	PARPBP	oxidation resistance 1
Pairwise 2 (GV-GV)	-2.06	0.0005	PCCB	prolyl 3-hydroxylase family member 4 (non-enzymatic)
Pairwise 2 (GV-GV)	2.29	9.64e-05	PCED1B	prolyl 4-hydroxylase, alpha polypeptide I
Pairwise 2 (GV-GV)	-3	5.54e-05	PCNA	proliferation-associated 2G4, 38kDa
Pairwise 2 (GV-GV)	2.49	0.0003	PCSK1	palmdelphin
Pairwise 2 (GV-GV)	-2.02	0.0003	PCYOX1L	peptidylglycine alpha-amidating monooxygenase
Pairwise 2 (GV-GV)	2.41	0.0004	PDE1B	pantothenate kinase 1
Pairwise 2 (GV-GV)	4.19	3.44e-06	PDE5A	poly(ADP-ribose) polymerase 1
Pairwise 2 (GV-GV)	2.22	0.0001	PDK1	poly(ADP-ribose) polymerase family member 8
Pairwise 2 (GV-GV)	2.28	4.41e-05	PDK4	PARP1 binding protein
Pairwise 2 (GV-GV)	2.44	0.0009	PDLIM1	propionyl-CoA carboxylase beta subunit
Pairwise 2 (GV-GV)	-2	0.0032	PDP2	PC-esterase domain containing 1B
Pairwise 2 (GV-GV)	-2.09	0.0003	PDPN	proliferating cell nuclear antigen
Pairwise 2 (GV-GV)	-3.18	0.0003	PDSS1	proprotein convertase subtilisin/kexin type 1
Pairwise 2 (GV-GV)	3.51	1.76e-05	PELI2	prenylcysteine oxidase 1 like
Pairwise 2 (GV-GV)	-2.25	3.58e-05	PGM2	phosphodiesterase 1B, calmodulin-dependent
Pairwise 2 (GV-GV)	2.42	3.95e-05	PGM2L1	phosphodiesterase 5A, cGMP-specific
Pairwise 2 (GV-GV)	-2.01	0.0003	PGP	pyruvate dehydrogenase kinase, isozyme 1
Pairwise 2 (GV-GV)	-2.5	2.6e-05	PHB	pyruvate dehydrogenase kinase, isozyme 4
Pairwise 2 (GV-GV)	-3.11	1.22e-05	PHEX	PDZ and LIM domain 1
Pairwise 2 (GV-GV)	3.67	8.18e-06	PHLDA1	pyruvate dehyrogenase phosphatase catalytic subunit 2
Pairwise 2 (GV-GV)	4.92	2.73e-06	PHYH	podoplanin
Pairwise 2 (GV-GV)	-3.35	3.85e-05	PHYHIP	prenyl (decaprenyl) diphosphate synthase, subunit 1
Pairwise 2 (GV-GV)	3.45	0.0003	PI15	pellino E3 ubiquitin protein ligase family member 2
Pairwise 2 (GV-GV)	-2.41	2.23e-05	PIGB	phosphoglucomutase 2
Pairwise 2 (GV-GV)	-2.92	9.19e-06	PIGS	phosphoglucomutase 2-like 1
Pairwise 2 (GV-GV)	2.01	0.0002	PIGT	phosphoglycolate phosphatase
Pairwise 2 (GV-GV)	4.15	8.28e-06	PIR	prohibitin
Pairwise 2 (GV-GV)	2.38	0.0003	PITX1	phosphate regulating endopeptidase homolog, X-linked
Pairwise 2 (GV-GV)	3.58	3.63e-06	PLA2G2F	pleckstrin homology-like domain, family A, member 1
Pairwise 2 (GV-GV)	2.02	0.0006	PLAG1	phytanoyl-CoA 2-hydroxylase
Pairwise 2 (GV-GV)	-3.13	5.16e-06	PLEK	phytanoyl-CoA 2-hydroxylase interacting protein
Pairwise 2 (GV-GV)	-2.56	6.37e-05	PLEKHH1	peptidase inhibitor 15
Pairwise 2 (GV-GV)	2.83	0.0001	PLIN2	phosphatidylinositol glycan anchor biosynthesis class B
Pairwise 2 (GV-GV)	-2.37	3.89e-05	PLK1	phosphatidylinositol glycan anchor biosynthesis class S
Pairwise 2 (GV-GV)	5.77	3.47e-07	PLK2	phosphatidylinositol glycan anchor biosynthesis, class T
Pairwise 2 (GV-GV)	-2.7	1.65e-05	PLK4	pirin (iron-binding nuclear protein)
Pairwise 2 (GV-GV)	4.09	3.36e-05	PLN	paired-like homeodomain 1
Pairwise 2 (GV-GV)	3.82	1.24e-05	PLOD2	phospholipase A2, group IIF
Pairwise 2 (GV-GV)	2.73	1.05e-05	PLP2	pleiomorphic adenoma gene 1
Pairwise 2 (GV-GV)	3.1	3.71e-05	PLSCR4	pleckstrin
Pairwise 2 (GV-GV)	2.31	0.0003	PLXNA4	pleckstrin homology domain containing, family H (with MyTH4 domain) member 1
Pairwise 2 (GV-GV)	-6.47	8.22e-07	PMM1	perilipin 2
Pairwise 2 (GV-GV)	2.11	0.0001	PNPLA8	polo-like kinase 1
Pairwise 2 (GV-GV)	-2.05	0.0001	POC1A	polo-like kinase 2
Pairwise 2 (GV-GV)	-2.13	6.47e-05	PODNL1	polo-like kinase 4
Pairwise 2 (GV-GV)	-2.72	1.42e-05	POLA1	phospholamban
Pairwise 2 (GV-GV)	-2.52	1.68e-05	POLA2	procollagen-lysine, 2-oxoglutarate 5-dioxygenase 2
Pairwise 2 (GV-GV)	-2.41	2.68e-05	POLD3	LOC443338
Pairwise 2 (GV-GV)	-3.22	4.8e-06	POLE2	LOC101103365
Pairwise 2 (GV-GV)	-3.04	7.76e-06	POLR2D	plexin A4
Pairwise 2 (GV-GV)	-2.26	0.0001	POLR2E	phosphomannomutase 1
Pairwise 2 (GV-GV)	-2.44	0.0014	POLR3K	patatin-like phospholipase domain containing 8
Pairwise 2 (GV-GV)	2.92	3.72e-05	PORCN	POC1 centriolar protein A
Pairwise 2 (GV-GV)	51.53	5.03e-08	POSTN	podocan-like 1
Pairwise 2 (GV-GV)	2.1	0.0003	PPFIA2	polymerase (DNA directed), alpha 1, catalytic subunit
Pairwise 2 (GV-GV)	2.96	6.46e-06	PPFIBP1	polymerase (DNA directed), alpha 2, accessory subunit
Pairwise 2 (GV-GV)	-2.08	0.0004	PPIF	polymerase (DNA-directed), delta 3, accessory subunit
Pairwise 2 (GV-GV)	-2.04	0.0001	PPIL1	polymerase (DNA directed), epsilon 2, accessory subunit
Pairwise 2 (GV-GV)	-2.1	8.97e-05	PPM1G	polymerase (RNA) II (DNA directed) polypeptide D
Pairwise 2 (GV-GV)	2.03	9.55e-05	PPP1R12A	polymerase (RNA) II (DNA directed) polypeptide E, 25kDa
Pairwise 2 (GV-GV)	-2.07	0.0009	PPP1R1A	polymerase (RNA) III (DNA directed) polypeptide K, 12.3 kDa
Pairwise 2 (GV-GV)	2.26	4.89e-05	PPP2R5C	porcupine homolog (Drosophila)
Pairwise 2 (GV-GV)	2.71	1.42e-05	PPP4R1	periostin, osteoblast specific factor
Pairwise 2 (GV-GV)	3.93	1.52e-05	PPP4R4	protein tyrosine phosphatase, receptor type, f polypeptide (PTPRF), interacting protein (liprin), alpha 2
Pairwise 2 (GV-GV)	-2.19	8.07e-05	PPP5C	PTPRF interacting protein, binding protein 1 (liprin beta 1)
Pairwise 2 (GV-GV)	-2.42	3.56e-05	PPT1	peptidylprolyl isomerase F
Pairwise 2 (GV-GV)	-2.09	0.0004	PPWD1	peptidylprolyl isomerase (cyclophilin)-like 1
Pairwise 2 (GV-GV)	2.42	0.0052	PRDM1	protein phosphatase, Mg2+/Mn2+ dependent, 1G
Pairwise 2 (GV-GV)	-2.25	7.33e-05	PRICKLE4	protein phosphatase 1, regulatory subunit 12A
Pairwise 2 (GV-GV)	-2.51	1.8e-05	PRIM1	protein phosphatase 1, regulatory (inhibitor) subunit 1A
Pairwise 2 (GV-GV)	2.21	0.0001	PRKAA1	protein phosphatase 2, regulatory subunit B, gamma
Pairwise 2 (GV-GV)	-2.04	0.0001	PRKACA	protein phosphatase 4, regulatory subunit 1
Pairwise 2 (GV-GV)	-2.01	9.09e-05	PRKAG1	protein phosphatase 4, regulatory subunit 4
Pairwise 2 (GV-GV)	2.38	7.79e-05	PRKAG2	protein phosphatase 5, catalytic subunit
Pairwise 2 (GV-GV)	2.12	5.74e-05	PRKCD	palmitoyl-protein thioesterase 1
Pairwise 2 (GV-GV)	2.39	0.0001	PRKX	peptidylprolyl isomerase domain and WD repeat containing 1
Pairwise 2 (GV-GV)	-2.26	3.89e-05	PRMT5	PR domain containing 1, with ZNF domain
Pairwise 2 (GV-GV)	-4.42	1.13e-06	PROM1	TOMM6
Pairwise 2 (GV-GV)	3.34	4.53e-06	PROS1	primase, DNA, polypeptide 1 (49kDa)
Pairwise 2 (GV-GV)	-2.56	1.52e-05	PROSC	protein kinase, AMP-activated, alpha 1 catalytic subunit
Pairwise 2 (GV-GV)	-3.77	2.82e-06	PRR15	protein kinase, cAMP-dependent, catalytic, alpha
Pairwise 2 (GV-GV)	2.06	0.0002	PRR16	protein kinase, AMP-activated, gamma 1 non-catalytic subunit
Pairwise 2 (GV-GV)	2.14	0.0002	PRSS23	LOC105615140
Pairwise 2 (GV-GV)	3.71	8.82e-05	PSAT1	protein kinase C, delta
Pairwise 2 (GV-GV)	-2.16	0.0001	PSMA7	protein kinase, X-linked
Pairwise 2 (GV-GV)	-2.19	9.57e-05	PSMB3	protein arginine methyltransferase 5
Pairwise 2 (GV-GV)	-2.14	0.0005	PSMC3IP	prominin 1
Pairwise 2 (GV-GV)	-2.09	7.49e-05	PSMG3	protein S (alpha)
Pairwise 2 (GV-GV)	-2.14	6.29e-05	PSRC1	proline synthetase co-transcribed homolog (bacterial)
Pairwise 2 (GV-GV)	2.37	2.84e-05	PTCH1	proline rich 15
Pairwise 2 (GV-GV)	-2.31	2.93e-05	PTGES	proline rich 16
Pairwise 2 (GV-GV)	-3.71	3.04e-06	PTGFRN	protease, serine, 23
Pairwise 2 (GV-GV)	-2.14	0.0006	PTGR1	phosphoserine aminotransferase 1
Pairwise 2 (GV-GV)	2.64	1.81e-05	PTGS1	proteasome subunit alpha 7
Pairwise 2 (GV-GV)	-2.16	5.48e-05	PTPMT1	proteasome (prosome, macropain) subunit, beta type, 3
Pairwise 2 (GV-GV)	2.17	8.99e-05	PTPN2	PSMC3 interacting protein
Pairwise 2 (GV-GV)	3.08	1.39e-05	PTX3	proteasome (prosome, macropain) assembly chaperone 3
Pairwise 2 (GV-GV)	-2.11	7.42e-05	PUS10	proline/serine-rich coiled-coil 1
Pairwise 2 (GV-GV)	-2.62	2.44e-05	PVR	patched 1
Pairwise 2 (GV-GV)	2.2	4.68e-05	PYGL	prostaglandin E synthase
Pairwise 2 (GV-GV)	-3.02	0.0002	QRFPR	prostaglandin F2 receptor inhibitor
Pairwise 2 (GV-GV)	2.41	2.79e-05	RAB13	prostaglandin reductase 1
Pairwise 2 (GV-GV)	-2.38	0.001	RAB15	prostaglandin-endoperoxide synthase 1 (prostaglandin G/H synthase and cyclooxygenase)
Pairwise 2 (GV-GV)	2.15	7.04e-05	RAB24	protein tyrosine phosphatase, mitochondrial 1
Pairwise 2 (GV-GV)	2.81	1.54e-05	RAB31	protein tyrosine phosphatase, non-receptor type 2
Pairwise 2 (GV-GV)	2.1	6.13e-05	RAB3GAP2	pentraxin 3, long
Pairwise 2 (GV-GV)	-2.22	5.18e-05	RABIF	pseudouridylate synthase 10
Pairwise 2 (GV-GV)	-4.01	2.69e-05	RAD51	poliovirus receptor
Pairwise 2 (GV-GV)	-2.33	9.4e-05	RAD51AP1	phosphorylase, glycogen, liver
Pairwise 2 (GV-GV)	-2.16	6.08e-05	RAD51C	pyroglutamylated RFamide peptide receptor
Pairwise 2 (GV-GV)	-2.27	0.0002	RAD54L	RAB13, member RAS oncogene family
Pairwise 2 (GV-GV)	3.03	3.14e-05	RAI14	LOC105615749
Pairwise 2 (GV-GV)	3.04	6.27e-06	RALGAPA2	RAB24, member RAS oncogene family
Pairwise 2 (GV-GV)	-3.95	2.31e-06	RANBP1	RAB31, member RAS oncogene family
Pairwise 2 (GV-GV)	-2.04	0.0003	RANGRF	RAB3 GTPase activating protein subunit 2 (non-catalytic)
Pairwise 2 (GV-GV)	-3.17	5e-06	RAP2A	RAB interacting factor
Pairwise 2 (GV-GV)	2.12	0.0005	RAPGEFL1	RAD51 recombinase
Pairwise 2 (GV-GV)	2.09	0.0008	RAPH1	RAD51 associated protein 1
Pairwise 2 (GV-GV)	2.57	2.09e-05	RASA2	RAD51 paralog C
Pairwise 2 (GV-GV)	-3.23	6.85e-05	RASL11B	RAD54-like (S. cerevisiae)
Pairwise 2 (GV-GV)	-2.69	1.94e-05	RBL1	retinoic acid induced 14
Pairwise 2 (GV-GV)	-2.34	0.0001	RBM14	Ral GTPase activating protein, alpha subunit 2 (catalytic)
Pairwise 2 (GV-GV)	6.79	7.55e-07	RBM24	RAN binding protein 1
Pairwise 2 (GV-GV)	2.45	2.97e-05	RBM3	RAN guanine nucleotide release factor
Pairwise 2 (GV-GV)	-2.12	8.82e-05	RBM38	RAP2A, member of RAS oncogene family
Pairwise 2 (GV-GV)	2.35	6.06e-05	RBMS2	Rap guanine nucleotide exchange factor like 1
Pairwise 2 (GV-GV)	-3.27	3.61e-06	RBP4	Ras association (RalGDS/AF-6) and pleckstrin homology domains 1
Pairwise 2 (GV-GV)	-2.86	2.12e-05	RCAN3	RAS p21 protein activator 2
Pairwise 2 (GV-GV)	-4.93	1.31e-06	RECQL	RAS-like, family 11, member B
Pairwise 2 (GV-GV)	-2.26	0.0001	REEP4	retinoblastoma-like 1
Pairwise 2 (GV-GV)	-2.01	0.0001	REEP5	RNA binding motif protein 14
Pairwise 2 (GV-GV)	2.3	3.11e-05	RERE	RNA binding motif protein 24
Pairwise 2 (GV-GV)	2.62	1.26e-05	RERG	RNA binding motif (RNP1, RRM) protein 3
Pairwise 2 (GV-GV)	2.43	3.17e-05	REV3L	RNA binding motif protein 38
Pairwise 2 (GV-GV)	-2.76	2.27e-05	RFC2	RNA binding motif, single stranded interacting protein 2
Pairwise 2 (GV-GV)	-2.05	8.57e-05	RFC4	retinol binding protein 4, plasma
Pairwise 2 (GV-GV)	-2.24	0.0002	RFWD3	RCAN family member 3
Pairwise 2 (GV-GV)	-2.19	0.0003	RFXAP	RecQ helicase-like
Pairwise 2 (GV-GV)	2.96	0.0029	RGCC	receptor accessory protein 4
Pairwise 2 (GV-GV)	2.32	5.51e-05	RGMB	receptor accessory protein 5
Pairwise 2 (GV-GV)	2.04	0.0001	RGS16	arginine-glutamic acid dipeptide (RE) repeats
Pairwise 2 (GV-GV)	3.23	5.09e-05	RGS2	RAS-like, estrogen-regulated, growth inhibitor
Pairwise 2 (GV-GV)	9.38	7.01e-08	RGS4	REV3-like, polymerase (DNA directed), zeta, catalytic subunit
Pairwise 2 (GV-GV)	-2.89	2.22e-05	RGS6	replication factor C subunit 2
Pairwise 2 (GV-GV)	2.56	4.58e-05	RHBDD2	replication factor C (activator 1) 4, 37kDa
Pairwise 2 (GV-GV)	13.84	4.41e-05	RHCG	ring finger and WD repeat domain 3
Pairwise 2 (GV-GV)	-3.05	1.32e-05	RHNO1	regulatory factor X-associated protein
Pairwise 2 (GV-GV)	3.39	4.46e-06	RHOB	LOC101108061
Pairwise 2 (GV-GV)	2.24	3.69e-05	RHOBTB3	repulsive guidance molecule family member b
Pairwise 2 (GV-GV)	2.37	2.63e-05	RICTOR	regulator of G-protein signaling 16
Pairwise 2 (GV-GV)	-3.29	4.43e-06	RIMKLA	regulator of G-protein signaling 2
Pairwise 2 (GV-GV)	2.49	0.0001	RIMS2	regulator of G-protein signaling 4
Pairwise 2 (GV-GV)	-2.2	0.0001	RMI1	regulator of G-protein signaling 6
Pairwise 2 (GV-GV)	-9.04	2.26e-07	RMI2	rhomboid domain containing 2
Pairwise 2 (GV-GV)	-2.6	2.35e-05	RNASET2	Rh family, C glycoprotein
Pairwise 2 (GV-GV)	3.31	5.59e-05	RND3	RAD9-HUS1-RAD1 interacting nuclear orphan 1
Pairwise 2 (GV-GV)	4.48	0.0002	RNF125	ras homolog family member B
Pairwise 2 (GV-GV)	-2.06	0.0001	RNF219	Rho-related BTB domain containing 3
Pairwise 2 (GV-GV)	2.4	7.57e-05	RNF24	RPTOR independent companion of MTOR, complex 2
Pairwise 2 (GV-GV)	-3.74	3.36e-06	ROR2	ribosomal modification protein rimK-like family member A
Pairwise 2 (GV-GV)	3.15	3.08e-05	RORA	regulating synaptic membrane exocytosis 2
Pairwise 2 (GV-GV)	-2.16	5.97e-05	RPF2	RecQ mediated genome instability 1
Pairwise 2 (GV-GV)	-2.39	2.68e-05	RPN2	RecQ mediated genome instability 2
Pairwise 2 (GV-GV)	-2.19	7.5e-05	RPP40	ribonuclease T2
Pairwise 2 (GV-GV)	-3.33	5.12e-06	RRM1	Rho family GTPase 3
Pairwise 2 (GV-GV)	-6.96	3.97e-07	RRM2	ring finger protein 125, E3 ubiquitin protein ligase
Pairwise 2 (GV-GV)	-2.76	0.0008	RRP7A	ring finger protein 219
Pairwise 2 (GV-GV)	-2.08	0.0027	RTKN2	ring finger protein 24
Pairwise 2 (GV-GV)	2.16	0.001	RUNX2	receptor tyrosine kinase-like orphan receptor 2
Pairwise 2 (GV-GV)	-3.05	6.89e-06	RUVBL1	RAR-related orphan receptor A
Pairwise 2 (GV-GV)	-2.23	0.0004	RUVBL2	ribosome production factor 2 homolog (S. cerevisiae)
Pairwise 2 (GV-GV)	-2.13	0.0145	S100A12	ribophorin II
Pairwise 2 (GV-GV)	9.83	7.75e-06	S1PR1	ribonuclease P/MRP 40kDa subunit
Pairwise 2 (GV-GV)	-2.29	4.46e-05	SAE1	ribonucleotide reductase M1
Pairwise 2 (GV-GV)	2.23	0.0001	SAMD8	ribonucleotide reductase M2
Pairwise 2 (GV-GV)	-2.21	0.0013	SAMHD1	ribosomal RNA processing 7 homolog A
Pairwise 2 (GV-GV)	2.28	0.0005	SASH1	rhotekin 2
Pairwise 2 (GV-GV)	2.07	0.001	SAT1	runt-related transcription factor 2
Pairwise 2 (GV-GV)	-2.03	0.0001	SAT2	RuvB-like AAA ATPase 1
Pairwise 2 (GV-GV)	2.22	6.38e-05	SBF2	RuvB-like AAA ATPase 2
Pairwise 2 (GV-GV)	-2.66	1.33e-05	SCD	S100 calcium binding protein A12
Pairwise 2 (GV-GV)	-2.14	0.0057	SCIN	sphingosine-1-phosphate receptor 1
Pairwise 2 (GV-GV)	-2.24	0.0002	SCML2	SUMO1 activating enzyme subunit 1
Pairwise 2 (GV-GV)	-2.17	0.0007	SCPEP1	sterile alpha motif domain containing 8
Pairwise 2 (GV-GV)	2.13	7.44e-05	SDC4	SAM domain and HD domain 1
Pairwise 2 (GV-GV)	-2.98	0.0001	SEC11C	SAM and SH3 domain containing 1
Pairwise 2 (GV-GV)	-2.85	1.49e-05	SEC14L2	spermidine/spermine N1-acetyltransferase 1
Pairwise 2 (GV-GV)	-2.44	3.8e-05	SEMA4D	spermidine/spermine N1-acetyltransferase family member 2
Pairwise 2 (GV-GV)	2.06	0.0016	SEMA6A	SET binding factor 2
Pairwise 2 (GV-GV)	-2.5	7.04e-05	SEMA7A	stearoyl-CoA desaturase (delta-9-desaturase)
Pairwise 2 (GV-GV)	-2.09	0.0002	SEPT11	scinderin
Pairwise 2 (GV-GV)	-2.05	0.0002	SERPINA1	sex comb on midleg-like 2 (Drosophila)
Pairwise 2 (GV-GV)	8.8	0.0079	SERPINA14	serine carboxypeptidase 1
Pairwise 2 (GV-GV)	2.34	0.0012	SERPINE1	syndecan 4
Pairwise 2 (GV-GV)	-2.44	2.29e-05	SERPINE2	SEC11 homolog C, signal peptidase complex subunit
Pairwise 2 (GV-GV)	2	0.0002	SERTAD2	SEC14-like 2 (S. cerevisiae)
Pairwise 2 (GV-GV)	2.27	0.0002	SFMBT2	sema domain, immunoglobulin domain (Ig), transmembrane domain (TM) and short cytoplasmic domain, (semaphorin) 4D
Pairwise 2 (GV-GV)	2.33	8.49e-05	SFRP4	sema domain, transmembrane domain (TM), and cytoplasmic domain, (semaphorin) 6A
Pairwise 2 (GV-GV)	3.46	1.56e-05	SGK1	semaphorin 7A, GPI membrane anchor (John Milton Hagen blood group)
Pairwise 2 (GV-GV)	6.53	3.02e-07	SGMS2	septin 11
Pairwise 2 (GV-GV)	-2.13	9.04e-05	SGSH	serpin peptidase inhibitor, clade A (alpha-1 antiproteinase, antitrypsin), member 1
Pairwise 2 (GV-GV)	2.56	2.38e-05	SH3GLB1	serpin peptidase inhibitor, clade A (alpha-1 antiproteinase, antitrypsin), member 14
Pairwise 2 (GV-GV)	-2.01	0.0069	SHCBP1	serpin peptidase inhibitor, clade E (nexin, plasminogen activator inhibitor type 1), member 1
Pairwise 2 (GV-GV)	-2.19	0.0002	SHISA2	serpin peptidase inhibitor, clade E (nexin, plasminogen activator inhibitor type 1), member 2
Pairwise 2 (GV-GV)	-2.57	2.79e-05	SIGMAR1	SERTA domain containing 2
Pairwise 2 (GV-GV)	2	9.36e-05	SIRT1	Scm-like with four mbt domains 2
Pairwise 2 (GV-GV)	-2.5	6.47e-05	SIT1	secreted frizzled-related protein 4
Pairwise 2 (GV-GV)	-3.17	0.0001	SKA1	serum/glucocorticoid regulated kinase 1
Pairwise 2 (GV-GV)	-3.5	1.49e-05	SKA3	sphingomyelin synthase 2
Pairwise 2 (GV-GV)	-5.48	1.51e-06	SKP2	N-sulfoglucosamine sulfohydrolase
Pairwise 2 (GV-GV)	4.37	1.33e-06	SLC18B1	SH3-domain GRB2-like endophilin B1
Pairwise 2 (GV-GV)	-2.14	0.0001	SLC25A1	shisa family member 2
Pairwise 2 (GV-GV)	2.52	2.87e-05	SLC25A12	sigma non-opioid intracellular receptor 1
Pairwise 2 (GV-GV)	-2.59	6.85e-05	SLC25A13	sirtuin 1
Pairwise 2 (GV-GV)	-2.04	0.0003	SLC25A19	signaling threshold regulating transmembrane adaptor 1
Pairwise 2 (GV-GV)	-2.51	1.96e-05	SLC25A39	spindle and kinetochore associated complex subunit 1
Pairwise 2 (GV-GV)	-2.46	8.35e-05	SLC25A44	spindle and kinetochore associated complex subunit 3
Pairwise 2 (GV-GV)	-2.44	6.47e-05	SLC29A1	S-phase kinase-associated protein 2, E3 ubiquitin protein ligase
Pairwise 2 (GV-GV)	2.37	3.39e-05	SLC2A1	solute carrier family 18, subfamily B, member 1
Pairwise 2 (GV-GV)	3.35	1.24e-05	SLC2A3	solute carrier family 19 (thiamine transporter), member 2
Pairwise 2 (GV-GV)	-2.3	9.53e-05	SLC35E3	solute carrier family 25 (mitochondrial carrier
Pairwise 2 (GV-GV)	-2.15	0.0008	SLC35F2	solute carrier family 25 (aspartate/glutamate carrier), member 12
Pairwise 2 (GV-GV)	-6.67	4.28e-07	SLC35G1	solute carrier family 25 (aspartate/glutamate carrier), member 13
Pairwise 2 (GV-GV)	-2.07	7.23e-05	SLC36A1	solute carrier family 25 (mitochondrial thiamine pyrophosphate carrier), member 19
Pairwise 2 (GV-GV)	2.04	0.0002	SLC36A4	solute carrier family 25, member 39
Pairwise 2 (GV-GV)	2.28	4.43e-05	SLC38A2	solute carrier family 25, member 44
Pairwise 2 (GV-GV)	3.75	2.44e-06	SLC38A3	solute carrier family 29 (equilibrative nucleoside transporter), member 1
Pairwise 2 (GV-GV)	5.4	7.93e-06	SLC38A4	solute carrier family 2 (facilitated glucose transporter), member 1
Pairwise 2 (GV-GV)	15.33	2.04e-08	SLC39A8	solute carrier family 2 (facilitated glucose transporter), member 3
Pairwise 2 (GV-GV)	2.32	3.03e-05	SLC4A7	solute carrier family 35, member E3
Pairwise 2 (GV-GV)	-2.48	9.39e-05	SLC5A6	solute carrier family 35, member F2
Pairwise 2 (GV-GV)	-2.88	4.69e-05	SLC6A4	solute carrier family 35, member G1
Pairwise 2 (GV-GV)	3.98	0.0001	SLC7A11	solute carrier family 36 (proton/amino acid symporter), member 1
Pairwise 2 (GV-GV)	4.79	1.16e-06	SLC7A2	solute carrier family 36 (proton/amino acid symporter), member 4
Pairwise 2 (GV-GV)	-2.31	6.56e-05	SLC7A6	solute carrier family 38, member 2
Pairwise 2 (GV-GV)	2.27	0.0003	SLC7A8	solute carrier family 38, member 3
Pairwise 2 (GV-GV)	2.72	2.68e-05	SLC8A1	solute carrier family 38, member 4
Pairwise 2 (GV-GV)	-2.45	0.0002	SLC9A3R1	solute carrier family 39 (zinc transporter), member 8
Pairwise 2 (GV-GV)	-2.1	0.0006	SLC9A9	solute carrier family 4, sodium bicarbonate cotransporter, member 7
Pairwise 2 (GV-GV)	2.89	0.0006	SLITRK2	solute carrier family 5 (sodium/multivitamin and iodide cotransporter), member 6
Pairwise 2 (GV-GV)	2.14	5.97e-05	SMAD3	solute carrier family 6 (neurotransmitter transporter), member 4
Pairwise 2 (GV-GV)	-3.49	2.63e-06	SMC2	solute carrier family 7 (anionic amino acid transporter light chain, xc- system), member 11
Pairwise 2 (GV-GV)	-2	0.0011	W5P5W7_SHEEP	solute carrier family 7 (cationic amino acid transporter, y+ system), member 2
Pairwise 2 (GV-GV)	-2.68	2e-05	SMOC2	solute carrier family 7 (amino acid transporter light chain, y+L system), member 6
Pairwise 2 (GV-GV)	-3.45	7.21e-05	SMPDL3A	solute carrier family 7 (amino acid transporter light chain, L system), member 8
Pairwise 2 (GV-GV)	2.45	2.63e-05	SNAP25	solute carrier family 8 (sodium/calcium exchanger), member 1
Pairwise 2 (GV-GV)	-3.27	4.4e-06	SNRPA	solute carrier family 9, subfamily A (NHE3, cation proton antiporter 3), member 3 regulator 1
Pairwise 2 (GV-GV)	2.03	0.0001	SNX16	SLIT and NTRK-like family, member 2
Pairwise 2 (GV-GV)	-3.32	9.79e-06	SNX24	SMAD family member 3
Pairwise 2 (GV-GV)	-2.59	5.18e-05	SOD3	structural maintenance of chromosomes 2
Pairwise 2 (GV-GV)	-2.32	0.0001	SORBS1	survival of motor neuron 2, centromeric
Pairwise 2 (GV-GV)	-2.01	0.0008	SORD	SPARC related modular calcium binding 2
Pairwise 2 (GV-GV)	-2.34	0.0001	SPAG5	sphingomyelin phosphodiesterase, acid-like 3A
Pairwise 2 (GV-GV)	-3.98	1.97e-05	SPC25	synaptosomal-associated protein, 25kDa
Pairwise 2 (GV-GV)	-2.97	6.51e-06	SPR	small nuclear ribonucleoprotein polypeptide A
Pairwise 2 (GV-GV)	2.3	0.0002	SPRY1	syntrophin, beta 1 (dystrophin-associated protein A1, 59kDa, basic component 1)
Pairwise 2 (GV-GV)	2.51	7.97e-05	SPRY2	sorting nexin 16
Pairwise 2 (GV-GV)	2.25	7.61e-05	SPTLC3	sorting nexin 24
Pairwise 2 (GV-GV)	2.77	5.49e-05	SQSTM1	superoxide dismutase 3, extracellular
Pairwise 2 (GV-GV)	-3.01	2.52e-05	SRM	sorbin and SH3 domain containing 1
Pairwise 2 (GV-GV)	-2.05	9.06e-05	SRSF1	sorbitol dehydrogenase
Pairwise 2 (GV-GV)	2.3	0.001	SRXN1	sperm associated antigen 5
Pairwise 2 (GV-GV)	2.01	0.0005	SSTR1	sepiapterin reductase (7,8-dihydrobiopterin:NADP+ oxidoreductase)
Pairwise 2 (GV-GV)	2.47	6.42e-05	STAC3	sprouty homolog 1, antagonist of FGF signaling (Drosophila)
Pairwise 2 (GV-GV)	2.27	7.61e-05	STARD3NL	sprouty homolog 2 (Drosophila)
Pairwise 2 (GV-GV)	-2.23	4.1e-05	STAT2	serine palmitoyltransferase, long chain base subunit 3
Pairwise 2 (GV-GV)	2.52	2.02e-05	STAT3	sequestosome 1
Pairwise 2 (GV-GV)	20.95	1.05e-06	STC1	spermidine synthase
Pairwise 2 (GV-GV)	2.27	0.0001	STC2	serine/arginine-rich splicing factor 1
Pairwise 2 (GV-GV)	-2.52	3.05e-05	STIL	sulfiredoxin 1
Pairwise 2 (GV-GV)	3.34	7.81e-06	STK17A	sperm specific antigen 2
Pairwise 2 (GV-GV)	2.21	0.0002	STK26	somatostatin receptor 1
Pairwise 2 (GV-GV)	2.01	0.0002	STK32B	SH3 and cysteine rich domain 3
Pairwise 2 (GV-GV)	5.2	1.1e-06	STK38L	STARD3 N-terminal like
Pairwise 2 (GV-GV)	2.39	0.0023	SULF1	signal transducer and activator of transcription 3 (acute-phase response factor)
Pairwise 2 (GV-GV)	-3.39	4.16e-06	SUV39H2	stanniocalcin 1
Pairwise 2 (GV-GV)	2.32	3.04e-05	TAC1	stanniocalcin 2
Pairwise 2 (GV-GV)	-7.23	1.67e-05	TAC3	SCL/TAL1 interrupting locus
Pairwise 2 (GV-GV)	2.54	0.0004	TACR3	serine/threonine kinase 17a
Pairwise 2 (GV-GV)	-2.41	0.0001	TAF1B	serine/threonine protein kinase 26
Pairwise 2 (GV-GV)	-2.21	5.16e-05	TALDO1	serine/threonine kinase 32B
Pairwise 2 (GV-GV)	2.77	3.34e-05	TANC2	serine/threonine kinase 38 like
Pairwise 2 (GV-GV)	-2.4	2.33e-05	TAPBP	stimulated by retinoic acid 13
Pairwise 2 (GV-GV)	2.12	0.0017	TARSL2	sulfatase 1
Pairwise 2 (GV-GV)	-2.16	9.32e-05	TBC1D5	suppressor of variegation 3-9 homolog 2 (Drosophila)
Pairwise 2 (GV-GV)	2.99	1.15e-05	TBXAS1	tachykinin, precursor 1
Pairwise 2 (GV-GV)	-2.03	9.39e-05	TCEA3	tachykinin 3
Pairwise 2 (GV-GV)	2.97	6.19e-05	TCP11L2	tachykinin receptor 3
Pairwise 2 (GV-GV)	-2.1	9.48e-05	TCTN1	TATA box binding protein (TBP)-associated factor, RNA polymerase I, B, 63kDa
Pairwise 2 (GV-GV)	2.26	3.43e-05	TET2	transaldolase 1
Pairwise 2 (GV-GV)	5.55	6.07e-06	TFPI2	tetratricopeptide repeat, ankyrin repeat and coiled-coil containing 2
Pairwise 2 (GV-GV)	3.23	9.3e-05	TGFA	TAP binding protein (tapasin)
Pairwise 2 (GV-GV)	3.69	2.88e-06	THBS1	threonyl-tRNA synthetase-like 2
Pairwise 2 (GV-GV)	-2.14	0.0001	TIMELESS	TBC1 domain family, member 5
Pairwise 2 (GV-GV)	-2.16	0.0003	TIMM21	thromboxane A synthase 1 (platelet)
Pairwise 2 (GV-GV)	-2.16	8.24e-05	TIMM50	transcription elongation factor A (SII), 3
Pairwise 2 (GV-GV)	-2.22	6.97e-05	TIMM8A	t-complex 11, testis-specific-like 2
Pairwise 2 (GV-GV)	-2.25	4.29e-05	TIMM8B	tectonic family member 1
Pairwise 2 (GV-GV)	2.38	0.0002	TIPARP	tet methylcytosine dioxygenase 2
Pairwise 2 (GV-GV)	16.12	1.21e-05	TKDP5	tissue factor pathway inhibitor 2
Pairwise 2 (GV-GV)	-2.19	0.0002	TMED3	transforming growth factor, alpha
Pairwise 2 (GV-GV)	-2.09	6.78e-05	TMEM104	thrombospondin 1
Pairwise 2 (GV-GV)	-2.61	6.77e-05	TMEM109	timeless circadian clock
Pairwise 2 (GV-GV)	-2.83	2.44e-05	TMEM126A	translocase of inner mitochondrial membrane 21 homolog (yeast)
Pairwise 2 (GV-GV)	2.15	8.45e-05	TMEM136	translocase of inner mitochondrial membrane 50 homolog (S. cerevisiae)
Pairwise 2 (GV-GV)	2.36	2.61e-05	TMEM145	translocase of inner mitochondrial membrane 8 homolog A (yeast)
Pairwise 2 (GV-GV)	3.26	3.74e-06	TMEM14A	translocase of inner mitochondrial membrane 8 homolog B (yeast)
Pairwise 2 (GV-GV)	2.45	0.0005	TMEM176A	TCDD-inducible poly(ADP-ribose) polymerase
Pairwise 2 (GV-GV)	2.13	9.59e-05	CEMIP2	transmembrane p24 trafficking protein 3
Pairwise 2 (GV-GV)	2.21	6.72e-05	TMEM245	transmembrane protein 109
Pairwise 2 (GV-GV)	3.34	2.31e-05	TMEM26	transmembrane protein 126A
Pairwise 2 (GV-GV)	10.41	1.2e-07	TMEM37	transmembrane protein 145
Pairwise 2 (GV-GV)	-2.28	9.67e-05	TMEM38B	transmembrane protein 14A
Pairwise 2 (GV-GV)	-2.33	0.0002	TMEM52B	transmembrane protein 2
Pairwise 2 (GV-GV)	-3.81	4.63e-06	TMEM56	LOC101103550
Pairwise 2 (GV-GV)	-2.72	2.07e-05	TMEM97	transmembrane protein 245
Pairwise 2 (GV-GV)	-2.15	0.0001	TMLHE	transmembrane protein 26
Pairwise 2 (GV-GV)	2.05	0.0001	TMOD1	transmembrane protein 35
Pairwise 2 (GV-GV)	2.08	6.6e-05	TMOD2	transmembrane protein 37
Pairwise 2 (GV-GV)	-2.53	3.26e-05	TMX2	transmembrane protein 38B
Pairwise 2 (GV-GV)	18.59	1.36e-08	TNFAIP6	transmembrane protein 45A
Pairwise 2 (GV-GV)	2.36	5e-05	TNFRSF12A	transmembrane protein 52B
Pairwise 2 (GV-GV)	3.19	3.76e-05	TNFRSF21	transmembrane protein 56
Pairwise 2 (GV-GV)	-2.73	5.82e-05	TNFSF10	transmembrane protein 97
Pairwise 2 (GV-GV)	-5.17	2.42e-06	TNNI3	CLIC2
Pairwise 2 (GV-GV)	-2.15	5.85e-05	TOMM40	tropomodulin 1
Pairwise 2 (GV-GV)	-2.34	6.02e-05	TOP2A	tropomodulin 2 (neuronal)
Pairwise 2 (GV-GV)	2.42	4.03e-05	TOR1AIP2	thioredoxin-related transmembrane protein 2
Pairwise 2 (GV-GV)	-2.2	4.24e-05	TOX2	tumor necrosis factor, alpha-induced protein 6
Pairwise 2 (GV-GV)	6.35	3.73e-07	TP53BP2	tumor necrosis factor receptor superfamily, member 12A
Pairwise 2 (GV-GV)	2.49	1.8e-05	TP53INP1	tumor necrosis factor receptor superfamily, member 21
Pairwise 2 (GV-GV)	2.39	0.0001	TPBG	tumor necrosis factor (ligand) superfamily, member 10
Pairwise 2 (GV-GV)	-2.52	6.25e-05	TPGS2	troponin I type 3 (cardiac)
Pairwise 2 (GV-GV)	-2.13	0.0001	TPX2	translocase of outer mitochondrial membrane 40 homolog (yeast)
Pairwise 2 (GV-GV)	-2	9.16e-05	TRAM2	topoisomerase (DNA) II alpha 170kDa
Pairwise 2 (GV-GV)	3.45	1.3e-05	TRIB1	LOC101122123
Pairwise 2 (GV-GV)	-5.1	6.16e-07	TRIB2	TOX high mobility group box family member 2
Pairwise 2 (GV-GV)	4.44	1.85e-06	TRIOBP	tumor protein p53 binding protein 2
Pairwise 2 (GV-GV)	2.39	0.0002	TRPC1	tumor protein p53 inducible nuclear protein 1
Pairwise 2 (GV-GV)	3.04	8.53e-05	TRPC4	trophoblast glycoprotein
Pairwise 2 (GV-GV)	-2.16	0.0021	TRUB1	tubulin polyglutamylase complex subunit 2
Pairwise 2 (GV-GV)	-2.13	0.0003	TSACC	TPX2, microtubule-associated
Pairwise 2 (GV-GV)	-2.44	0.0001	TSPAN15	translocation associated membrane protein 2
Pairwise 2 (GV-GV)	-3.38	1.37e-05	TSPAN2	tribbles pseudokinase 1
Pairwise 2 (GV-GV)	-2.33	3.44e-05	TSPYL4	tribbles pseudokinase 2
Pairwise 2 (GV-GV)	-2.31	3.69e-05	TSPYL5	TRIO and F-actin binding protein
Pairwise 2 (GV-GV)	-2.94	6.87e-05	TTC13	transient receptor potential cation channel, subfamily C, member 1
Pairwise 2 (GV-GV)	3.53	5.59e-05	TTC39C	transient receptor potential cation channel, subfamily C, member 4
Pairwise 2 (GV-GV)	-2.6	1.76e-05	TTF2	TruB pseudouridine (psi) synthase family member 1
Pairwise 2 (GV-GV)	-3.84	2.93e-06	TTK	TSSK6 activating co-chaperone
Pairwise 2 (GV-GV)	-2.05	0.0006	TTPAL	tetraspanin 15
Pairwise 2 (GV-GV)	-2.65	1.41e-05	TXNDC5	tetraspanin 2
Pairwise 2 (GV-GV)	2.02	0.0001	TXNRD1	TSPY-like 4
Pairwise 2 (GV-GV)	-2.02	9.04e-05	TYMS	TSPY-like 5
Pairwise 2 (GV-GV)	-2.29	0.0001	UBE2C	tetratricopeptide repeat domain 13
Pairwise 2 (GV-GV)	2.37	6.65e-05	UBE2D1	tetratricopeptide repeat domain 39C
Pairwise 2 (GV-GV)	2.27	3.39e-05	UBE2H	transcription termination factor, RNA polymerase II
Pairwise 2 (GV-GV)	-2.44	6.67e-05	UBE2T	TTK protein kinase
Pairwise 2 (GV-GV)	-2.07	0.0002	UBQLN4	tocopherol (alpha) transfer protein-like
Pairwise 2 (GV-GV)	2.17	0.0001	UGP2	thioredoxin domain containing 5 (endoplasmic reticulum)
Pairwise 2 (GV-GV)	-3.1	1.53e-05	UHRF1	thioredoxin reductase 1
Pairwise 2 (GV-GV)	2.54	3.69e-05	UHRF1BP1L	thymidylate synthetase
Pairwise 2 (GV-GV)	-3.87	2.79e-06	UPK1B	ubiquitin-conjugating enzyme E2C
Pairwise 2 (GV-GV)	-2.61	7.62e-05	UQCRQ	ubiquitin-conjugating enzyme E2D 1
Pairwise 2 (GV-GV)	-2.12	7.46e-05	USP1	ubiquitin-conjugating enzyme E2H
Pairwise 2 (GV-GV)	4.07	2.07e-06	USP27X	ubiquitin-conjugating enzyme E2T
Pairwise 2 (GV-GV)	2.2	7.59e-05	USP32	ubiquilin 4
Pairwise 2 (GV-GV)	-2.17	8.15e-05	USP39	UDP-glucose pyrophosphorylase 2
Pairwise 2 (GV-GV)	2.5	5.85e-05	USP53	ubiquitin-like with PHD and ring finger domains 1
Pairwise 2 (GV-GV)	2.24	0.0002	VCL	UHRF1 binding protein 1-like
Pairwise 2 (GV-GV)	2.64	0.0028	VGLL3	uroplakin 1B
Pairwise 2 (GV-GV)	-2.95	1.68e-05	VHL	ubiquinol-cytochrome c reductase complex III subunit VII
Pairwise 2 (GV-GV)	3.93	1.02e-05	VLDLR	ubiquitin specific peptidase 1
Pairwise 2 (GV-GV)	8.05	2.92e-07	VNN1	ubiquitin specific peptidase 27, X-linked
Pairwise 2 (GV-GV)	13.11	0.0003	VNN2	ubiquitin specific peptidase 32
Pairwise 2 (GV-GV)	-2.22	0.0003	VPS52	ubiquitin specific peptidase 39
Pairwise 2 (GV-GV)	-2.38	8.54e-05	VRK1	ubiquitin specific peptidase 53
Pairwise 2 (GV-GV)	-4	2.49e-06	WDHD1	vinculin
Pairwise 2 (GV-GV)	2.59	2.02e-05	WDR44	vestigial-like family member 3
Pairwise 2 (GV-GV)	-2.39	9.91e-05	WDR76	von Hippel-Lindau tumor suppressor, E3 ubiquitin protein ligase
Pairwise 2 (GV-GV)	2.28	0.0011	WLS	very low density lipoprotein receptor
Pairwise 2 (GV-GV)	-2.33	3.62e-05	WRB	vanin 1
Pairwise 2 (GV-GV)	-5.06	1.24e-06	XRCC2	LOC101105417
Pairwise 2 (GV-GV)	-2.32	3.41e-05	YEATS4	vacuolar protein sorting 52 homolog (S. cerevisiae)
Pairwise 2 (GV-GV)	3.11	7.46e-06	YOD1	vaccinia related kinase 1
Pairwise 2 (GV-GV)	2.2	9.1e-05	YPEL5	WD repeat and HMG-box DNA binding protein 1
Pairwise 2 (GV-GV)	-2.03	0.0001	ZBED8	WD repeat domain 44
Pairwise 2 (GV-GV)	-2.16	0.0005	ZDHHC14	wntless Wnt ligand secretion mediator
Pairwise 2 (GV-GV)	2.66	1.97e-05	ZFAND5	tryptophan rich basic protein
Pairwise 2 (GV-GV)	-2.54	2.51e-05	ZGRF1	zinc finger, GRF-type containing 1
Pairwise 2 (GV-GV)	-2.52	0.0008	ZNF215	YEATS domain containing 4
Pairwise 2 (GV-GV)	2.39	3.53e-05	ZNF395	YOD1 deubiquitinase
Pairwise 2 (GV-GV)	-2.13	8.63e-05	ZNF397	yippee-like 5 (Drosophila)
Pairwise 2 (GV-GV)	2.04	0.0002	ZNF791	zinc finger, BED-type containing 8
Pairwise 2 (GV-GV)	-2.91	2.68e-05	ZWILCH	zinc finger, CCHC domain containing 6
Pairwise 2 (GV-GV)	-2.04	0.0002	ZWINT	zinc finger, DHHC-type containing 14
Pairwise 2 (GV-GV)	-2.68	0.0001	LOC101105036	uncharacterized LOC100137065 trophoblast Kunitz domain protein 1
Pairwise 2 (GV-GV)	-2.75	1.25e-05	LOC101105787	uncharacterized LOC101105787
Pairwise 2 (GV-GV)	-2.56	5.35e-05	LOC101105787	uncharacterized LOC101105787
Pairwise 2 (GV-GV)	-3.23	0.0001	LOC101118739	synaptotagmin-15
Pairwise 2 (GV-GV)	-2.23	8.17e-05	LOC101118739	keratin-associated protein 9-2
Pairwise 2 (GV-GV)	-2.9	7.17e-05	LOC101118739	epithelial chloride channel protein-like
Pairwise 2 (GV-GV)	-2.45	5.08e-05	LOC101122645	histone H2A type 1
Pairwise 2 (GV-GV)	-2.11	6.81e-05	LOC101116026	histone H2A type 1
Pairwise 2 (GV-GV)	2.13	0.0004	LOC101109750	histone H2A type 1
Pairwise 2 (GV-GV)	-2.85	5.01e-05	LOC101108611	histone H2A type 1
Pairwise 2 (GV-GV)	-6.7	0.0002	LOC101106720	histone H2A type 1
Pairwise 2 (GV-GV)	-3.37	4.98e-06	LOC101123417	histone H2A
Pairwise 2 (GV-GV)	2.29	0.0007	LOC101110280	histone H4
Pairwise 2 (GV-GV)	-2.44	9.21e-05	LOC101110457	histone H4
Pairwise 2 (GV-GV)	-2.9	2.15e-05	LOC101112606	histone H4
Pairwise 2 (GV-GV)	-2.45	0.0002	LOC101116176	histone H2B type 1-B
Pairwise 2 (GV-GV)	-2.9	2.15e-05	LOC101112606	H4C14 - Histone H4
Pairwise 2 (GV-GV)	2	0.0001	LOC101114226	LOC781977
Pairwise 2 (GV-GV)	-2.05	0.0004	LOC101119050	LOC105602986
Pairwise 2 (GV-GV)	2.8	0.0016	LOC101120421	uncharacterized LOC101117441
Pairwise 2 (GV-GV)	-3.12	5.03e-06	LOC101120447	uncharacterized LOC101118739
Pairwise 2 (GV-GV)	-3.12	5.03e-06	LOC101120702	uncharacterized LOC101118739
Pairwise 2 (GV-GV)	-2.06	0.0007	LOC101121134	LOC101102882
Pairwise 2 (GV-GV)	-2.82	9.45e-06	LOC105601918	LOC101122148
Pairwise 2 (GV-GV)	2.01	0.0137	LOC105603801	LOC101122148
Pairwise 2 (GV-GV)	-2.96	6.49e-05	LRRC2	uncharacterized LOC105605343
Pairwise 2 (GV-GV)	-3.04	1.79e-05	LOC101108348	uncharacterized LOC101105787
Pairwise 2 (GV-GV)	-2.44	4.08e-05	LOC101108497	uncharacterized LOC101105787
Pairwise 2 (GV-GV)	2.08	0.0007	LOC101105609	uncharacterized LOC101103247
Pairwise 2 (GV-GV)	-2.51	0.0004	APITD1-CORT	adenomatosis polyposis coli down-regulated 1
Pairwise 2 (GV-GV)	-2.54	2.89e-05	C16H5orf28	C16H5orf28
Pairwise 2 (GV-GV)	-2.46	0.0001	C25H1orf131	C25H1orf131
Pairwise 2 (GV-GV)	-2.65	9.3e-05	C25H1orf198	C25H1orf198
Pairwise 2 (GV-GV)	2.03	8.7e-05	C4H7orf60	C4H7orf60
Pairwise 2 (GV-GV)	-2.3	6.63e-05	CCDC64	CCDC64
Pairwise 2 (GV-GV)	-5.88	0.0005	CCL7	CCL7
Pairwise 2 (GV-GV)	-3.64	1.99e-05	CDCA5	CDCA5
Pairwise 2 (GV-GV)	-2.02	0.0002	CHID1	CHID1
Pairwise 2 (GV-GV)	2.28	5.38e-05	CXorf23	CXorf23
Pairwise 2 (GV-GV)	2.08	0.0001	GREM1	GREM1
Pairwise 2 (GV-GV)	-2.03	0.0001	GSG2	GSG2
Pairwise 2 (GV-GV)	-3.37	4.33e-06	GYLTL1B	GYLTL1B
Pairwise 2 (GV-GV)	-3.37	4.33e-06	GYLTL1B	GYLTL1B
Pairwise 2 (GV-GV)	39.04	1.63e-08	HBA1	HBA_SHEEP
Pairwise 2 (GV-GV)	-4.82	1.28e-06	HIST1H1B	HIST1H1B
Pairwise 2 (GV-GV)	-6.52	1.88e-06	HIST1H1A	HIST1H1A
Pairwise 2 (GV-GV)	-2.75	5.39e-05	HIST1H2AA	HIST1H2AA
Pairwise 2 (GV-GV)	-3.16	1.6e-05	HIST1H2AM	HIST1H2AM
Pairwise 2 (GV-GV)	-3.28	1.4e-05	HIST2H3A	HIST2H3A
Pairwise 2 (GV-GV)	-2.71	4.54e-05	HLA-C	HLA-C
Pairwise 2 (GV-GV)	2.82	0.0003	HLA-E	HLA-E
Pairwise 2 (GV-GV)	-2.71	4.54e-05	HLA-C	HLA-C
Pairwise 2 (GV-GV)	2.82	0.0003	HLA-E	HLA-E
Pairwise 2 (GV-GV)	-2.62	2.34e-05	HMGN2	HMGN2
Pairwise 2 (GV-GV)	-2.06	0.0001	INHBB	INHBB
Pairwise 2 (GV-GV)	2.11	0.0001	ZCCHC6	ZCCHC6
Pairwise 2 (GV-GV)	-3.04	7.92e-05	TMEM243	TMEM243
Pairwise 2 (GV-GV)	-2.03	0.0005	TMEM35	TMEM35
Pairwise 2 (GV-GV)	2.87	1.09e-05	TMEM45A	TMEM45A
Pairwise 2 (GV-GV)	-7.45	1.81e-06	STRA13	STRA13
Pairwise 2 (GV-GV)	2.27	3.56e-05	SLC19A2	SLC19A2
Pairwise 2 (GV-GV)	3.28	0.0016	OR1E2	OR1E2
Pairwise 2 (GV-GV)	2.78	0.0008	OR1L8	OR1L8
Pairwise 2 (GV-GV)	2.26	0.0058	OR5B12	OR5B12
Pairwise 2 (GV-GV)	-2.6	6.46e-05	NXT1	NXT1
Pairwise 2 (GV-GV)	-2.22	6.01e-05	NGFRAP1	NGFRAP1
Pairwise 2 (GV-GV)	-2.27	5.69e-05	NME1	NME1
Pairwise 2 (GV-GV)	-2.2	9.12e-05	NDUFS6	NDUFS6
Pairwise 2 (GV-GV)	-2.13	0.0002	MYL6B	MYL6B
Pairwise 2 (GV-GV)	-2.25	8.3e-05	NAT1	NAT1
Pairwise 2 (GV-GV)	-3.27	3.07e-05	LOC105603814	LOC105603814
Pairwise 2 (GV-GV)	2.64	5.15e-05	LOC105605343	LOC105605343
Pairwise 2 (GV-GV)	2.76	2.02e-05	LOC105613401	LOC105613401
Pairwise 2 (GV-GV)	2	0.0005	LOC105614386	LOC105614386
Pairwise 2 (GV-GV)	2.63	0.0001	LOC101120190	LOC101120190
Pairwise 2 (GV-GV)	2.9	0.0002	LOC101117441	LOC101117441
Pairwise 2 (GV-GV)	2.24	0.0003	LOC101119034	LOC101119034
Pairwise 2 (GV-GV)	-3.6	2.52e-05	LOC101115343	LOC101115343
Pairwise 2 (GV-GV)	-2	0.0002	LOC101116973	LOC101116973
Pairwise 2 (GV-GV)	2.38	0.0001	LOC101112097	LOC101112097
Pairwise 2 (GV-GV)	-2.16	0.0002	LOC101113108	LOC101113108
Pairwise 2 (GV-GV)	-2.93	1.29e-05	LOC101109397	LOC101109397
Pairwise 2 (GV-GV)	-2.9	0.0004	LOC101109747	LOC101109747
Pairwise 2 (GV-GV)	-2.27	7.12e-05	LOC101109881	LOC101109881
Pairwise 2 (GV-GV)	-3.69	0.0002	LOC101104536	LOC101104536
Pairwise 2 (GV-GV)	2.3	0.0008	LOC101105533	LOC101105533
Pairwise 2 (GV-GV)	3.13	0.0002	W5NRG9-SHEEP	adipogenesis regulatory factor
Pairwise 2 (GV-GV)	-2.3	6.63e-05	CCDC64	coiled-coil domain containing 167
Pairwise 2 (GV-GV)	3.57	2.53e-06	CD46	CD320 molecule
Pairwise 2 (GV-GV)	-2.02	0.0002	CHID1	chitinase 3-like 1 (cartilage glycoprotein-39)
Pairwise 2 (GV-GV)	2.2	0.0003	CTF1	cold shock domain containing C2, RNA binding
Pairwise 2 (GV-GV)	3.1	7.43e-06	GAS1	growth arrest and DNA-damage-inducible, gamma
Pairwise 2 (GV-GV)	-3.32	4.07e-06	GCOM1	glucan (1,4-alpha-), branching enzyme 1
Pairwise 2 (GV-GV)	2.08	8.69e-05	GJC3	GINS complex subunit 2 (Psf2 homolog)
Pairwise 2 (GV-GV)	2.05	0.0006	LHFP	lecithin-cholesterol acyltransferase
Pairwise 2 (GV-GV)	2.06	0.0001	LOC101115634	olfactory receptor 8G1-like
Pairwise 2 (GV-GV)	2.03	0.0014	LOC101121555	olfactory receptor-like protein DTMT
Pairwise 2 (GV-GV)	-2.47	0.0003	MB21D1	monoamine oxidase B
Pairwise 2 (GV-GV)	-2.12	0.0005	SNTB1	solute carrier family 9, subfamily A (NHE9, cation proton antiporter 9), member 9
Pairwise 2 (GV-GV)	2.04	0.0002	SSFA2	SPC25, NDC80 kinetochore complex component
Pairwise 1 (MII-GV)	-2.44	0,0001	ABAT	4-aminobutyrate aminotransferase
Pairwise 1 (MII-GV)	3.62	8,62E-05	ABCA1	ATP binding cassette subfamily A member 1
Pairwise 1 (MII-GV)	2.18	0,0267	ABCC9	ATP binding cassette subfamily C member 9
Pairwise 1 (MII-GV)	-2.82	7,01E-05	ABHD11	abhydrolase domain containing 11
Pairwise 1 (MII-GV)	-2.4	0,0135	ABI3BP	ABI family, member 3 (NESH) binding protein
Pairwise 1 (MII-GV)	2.09	0,0035	ABL2	ABL proto-oncogene 2, non-receptor tyrosine kinase
Pairwise 1 (MII-GV)	-2.15	0,0002	ACACA	LOC105616296
Pairwise 1 (MII-GV)	-2.22	0,0002	ACAD9	acyl-CoA dehydrogenase family, member 9
Pairwise 1 (MII-GV)	-3	6,75E-05	ACADSB	acyl-CoA dehydrogenase, short/branched chain
Pairwise 1 (MII-GV)	-2.02	0,001	ACER3	alkaline ceramidase 3
Pairwise 1 (MII-GV)	-2.3	0,0002	ACOT11	acyl-CoA thioesterase 11
Pairwise 1 (MII-GV)	-2.2	0,0003	ACOT4	acyl-CoA thioesterase 4
Pairwise 1 (MII-GV)	-2.69	0,0002	ACOT7	acyl-CoA thioesterase 7
Pairwise 1 (MII-GV)	-6.45	0,0003	ACSBG1	acyl-CoA synthetase bubblegum family member 1
Pairwise 1 (MII-GV)	2.43	0,0004	ACSL4	acyl-CoA synthetase long-chain family member 4
Pairwise 1 (MII-GV)	-2.65	8,72E-05	ADAMTS7	ADAM metallopeptidase with thrombospondin type 1 motif, 7
Pairwise 1 (MII-GV)	2.12	0,003	COQ8A	aarF domain containing kinase 3
Pairwise 1 (MII-GV)	-2.22	0,0021	ADD3	adducin 3 (gamma)
Pairwise 1 (MII-GV)	-2.98	0,002	ADGRG1	adhesion G protein-coupled receptor G1
Pairwise 1 (MII-GV)	2.15	0,006	ADGRG2	adhesion G protein-coupled receptor G2
Pairwise 1 (MII-GV)	-3.75	0,0003	ADGRG6	adhesion G protein-coupled receptor G6
Pairwise 1 (MII-GV)	-2.23	0,0003	ADHFE1	alcohol dehydrogenase, iron containing 1
Pairwise 1 (MII-GV)	-2.19	0,001	ADI1	acireductone dioxygenase 1
Pairwise 1 (MII-GV)	2.61	0,0006	ADM	adrenomedullin
Pairwise 1 (MII-GV)	2.5	0,0021	ADRA1D	adrenoceptor alpha 1D
Pairwise 1 (MII-GV)	-2.04	0,002	AEN	apoptosis enhancing nuclease
Pairwise 1 (MII-GV)	2.01	0,0017	AFF4	AF4/FMR2 family, member 4
Pairwise 1 (MII-GV)	2.95	8,35E-05	AHNAK	AHNAK nucleoprotein
Pairwise 1 (MII-GV)	-2.15	0,0019	AIF1	allograft inflammatory factor 1
Pairwise 1 (MII-GV)	2.07	0,0227	AK4	adenylate kinase 4
Pairwise 1 (MII-GV)	2.01	0,0006	AKAP11	A kinase (PRKA) anchor protein 11
Pairwise 1 (MII-GV)	3.93	4,81E-05	AKAP12	A kinase (PRKA) anchor protein 12
Pairwise 1 (MII-GV)	-3.54	1,34E-05	AKR1B1	aldo-keto reductase family 1, member B1 (aldose reductase)
Pairwise 1 (MII-GV)	3.15	0,0005	ALDH1A2	aldehyde dehydrogenase 1 family, member A2
Pairwise 1 (MII-GV)	-3.27	0,0002	ALDH5A1	aldehyde dehydrogenase 5 family, member A1
Pairwise 1 (MII-GV)	-2.02	0,0004	ALYREF	Aly/REF export factor
Pairwise 1 (MII-GV)	2.99	0,0069	AMIGO2	adhesion molecule with Ig-like domain 2
Pairwise 1 (MII-GV)	2.27	0,0213	AMMECR1	Alport syndrome, mental retardation, midface hypoplasia and elliptocytosis chromosomal region gene 1
Pairwise 1 (MII-GV)	-3.45	4,63E-05	ANAPC5	anaphase promoting complex subunit 5
Pairwise 1 (MII-GV)	-2.05	0,0014	ANGPT4	angiopoietin 4
Pairwise 1 (MII-GV)	2.61	9,34E-05	ANK3	ankyrin 3, node of Ranvier (ankyrin G)
Pairwise 1 (MII-GV)	2.22	0,0002	ANKRD12	ankyrin repeat domain 12
Pairwise 1 (MII-GV)	3.35	0,0001	ANKRD37	ankyrin repeat domain 37
Pairwise 1 (MII-GV)	-2.13	0,0004	ANLN	anillin actin binding protein
Pairwise 1 (MII-GV)	2.47	0,0001	ANO6	anoctamin 6
Pairwise 1 (MII-GV)	2.79	0,0003	ANTXR2	anthrax toxin receptor 2
Pairwise 1 (MII-GV)	-2.15	0,0003	APCDD1	adenomatosis polyposis coli down-regulated 1
Pairwise 1 (MII-GV)	-2.12	0,0006	APEX2	APEX nuclease (apurinic/apyrimidinic endonuclease) 2
Pairwise 1 (MII-GV)	2.41	0,0026	APLN	apelin
Pairwise 1 (MII-GV)	-5.71	7,85E-06	APOA1	apolipoprotein A-I
Pairwise 1 (MII-GV)	-2.1	0,0002	APOA1BP	apolipoprotein A-I binding protein
Pairwise 1 (MII-GV)	-2.13	0,0006	APOE	apolipoprotein E
Pairwise 1 (MII-GV)	2.11	0,0013	APPL2	adaptor protein, phosphotyrosine interaction, PH domain and leucine zipper containing 2
Pairwise 1 (MII-GV)	-2.19	0,0003	ARHGAP19	Rho GTPase activating protein 19
Pairwise 1 (MII-GV)	2.31	0,0008	ARHGAP20	Rho GTPase activating protein 20
Pairwise 1 (MII-GV)	2.32	0,0006	ARHGAP21	Rho GTPase activating protein 21
Pairwise 1 (MII-GV)	2.77	6,90E-05	ARHGAP28	Rho GTPase activating protein 28
Pairwise 1 (MII-GV)	3.5	0,001	ARHGAP29	Rho GTPase activating protein 29
Pairwise 1 (MII-GV)	-3.44	0,0002	ARHGEF39	Rho guanine nucleotide exchange factor 39
Pairwise 1 (MII-GV)	2.39	0,0014	ARID5B	AT rich interactive domain 5B (MRF1-like)
Pairwise 1 (MII-GV)	2.02	0,0022	ARL5A	ADP-ribosylation factor-like 5A
Pairwise 1 (MII-GV)	4.05	2,12E-05	ARNTL2	aryl hydrocarbon receptor nuclear translocator-like 2
Pairwise 1 (MII-GV)	-2.49	0,0007	ARSB	arylsulfatase B
Pairwise 1 (MII-GV)	3.5	0,0002	ARSJ	arylsulfatase family, member J
Pairwise 1 (MII-GV)	-3.05	0,0002	ASF1B	anti-silencing function 1B histone chaperone
Pairwise 1 (MII-GV)	2.39	0,0002	ASPN	asporin
Pairwise 1 (MII-GV)	-3.16	3,91E-05	ASRGL1	asparaginase like 1
Pairwise 1 (MII-GV)	-2.34	0,0001	ATAD5	ATPase family, AAA domain containing 5
Pairwise 1 (MII-GV)	-2.98	0,0009	ATF7IP2	activating transcription factor 7 interacting protein 2
Pairwise 1 (MII-GV)	-2.82	0,0001	ATOX1	antioxidant 1 copper chaperone
Pairwise 1 (MII-GV)	-3.58	0,0012	ATP1A3	ATPase, Na+/K+ transporting, alpha 3 polypeptide
Pairwise 1 (MII-GV)	4.48	2,75E-05	ATP1B1	ATPase, Na+/K+ transporting, beta 1 polypeptide
Pairwise 1 (MII-GV)	-4.02	0,0004	ATP5G1	ATP synthase, H+ transporting, mitochondrial Fo complex subunit C1 (subunit 9)
Pairwise 1 (MII-GV)	2.06	0,0006	ATP6V0A1	ATPase, H+ transporting, lysosomal V0 subunit a1
Pairwise 1 (MII-GV)	-4.76	5,19E-06	AURKB	aurora kinase B
Pairwise 1 (MII-GV)	-2.83	3,47E-05	B3GLCT	beta 3-glucosyltransferase
Pairwise 1 (MII-GV)	-2.73	0,0008	B3GNT6	UDP-GlcNAc:betaGal beta-1,3-N-acetylglucosaminyltransferase 6
Pairwise 1 (MII-GV)	-2.61	0,0004	B9D1	B9 protein domain 1
Pairwise 1 (MII-GV)	-2.34	0,0004	BACE1	beta-site APP-cleaving enzyme 1
Pairwise 1 (MII-GV)	-2.39	0,0002	BANF1	barrier to autointegration factor 1
Pairwise 1 (MII-GV)	-2.75	0,0004	BARD1	BRCA1 associated RING domain 1
Pairwise 1 (MII-GV)	3	6,80E-05	BBOX1	butyrobetaine (gamma), 2-oxoglutarate dioxygenase (gamma-butyrobetaine hydroxylase) 1
Pairwise 1 (MII-GV)	-3.11	4,18E-05	BCAT2	branched chain amino-acid transaminase 2, mitochondrial
Pairwise 1 (MII-GV)	-2.08	0,0004	BCL2L1	BCL2-like 1
Pairwise 1 (MII-GV)	2.71	0,001	BCL6	B-cell CLL/lymphoma 6
Pairwise 1 (MII-GV)	2.68	0,0022	BEND5	BEN domain containing 5
Pairwise 1 (MII-GV)	-4.69	8,11E-06	BGN	biglycan
Pairwise 1 (MII-GV)	-4.67	1,69E-05	BLM	Bloom syndrome, RecQ helicase-like
Pairwise 1 (MII-GV)	2.07	0,0018	BMF	Bcl2 modifying factor
Pairwise 1 (MII-GV)	-2.72	0,0004	BMP1	bone morphogenetic protein 1
Pairwise 1 (MII-GV)	-2.58	0,0002	BORA	bora, aurora kinase A activator
Pairwise 1 (MII-GV)	-2.19	0,0005	BPNT1	3(2), 5-bisphosphate nucleotidase 1
Pairwise 1 (MII-GV)	-3.54	5,35E-05	BRCA1	breast cancer 1, early onset
Pairwise 1 (MII-GV)	-2.86	6,74E-05	BRCC3	BRCA1/BRCA2-containing complex, subunit 3
Pairwise 1 (MII-GV)	-2.99	2,93E-05	BRI3BP	BRI3 binding protein
Pairwise 1 (MII-GV)	-3.18	3,04E-05	BRIP1	BRCA1 interacting protein C-terminal helicase 1
Pairwise 1 (MII-GV)	4.34	3,29E-05	BTBD3	BTB (POZ) domain containing 3
Pairwise 1 (MII-GV)	-2.62	9,17E-05	BUB1	BUB1 mitotic checkpoint serine/threonine kinase
Pairwise 1 (MII-GV)	2.15	0,0003	BZW1	basic leucine zipper and W2 domains 1
Pairwise 1 (MII-GV)	-3.11	4,39E-05	C12H1orf112	LOC784034
Pairwise 1 (MII-GV)	-2.37	0,0002	C12orf65	chromosome 12 open reading frame 65
Pairwise 1 (MII-GV)	2.2	0,0003	C18orf54	chromosome 18 open reading frame 54
Pairwise 1 (MII-GV)	2.52	0,0011	C1H21orf91	chromosome 1 open reading frame, human C21orf91
Pairwise 1 (MII-GV)	2.11	0,0003	C1QTNF1	C1q and tumor necrosis factor related protein 1
Pairwise 1 (MII-GV)	2.33	0,0064	C1QTNF3	C1q and tumor necrosis factor related protein 3
Pairwise 1 (MII-GV)	-5.03	0,0004	VSIR	C28H10orf54
Pairwise 1 (MII-GV)	-2.23	0,0002	C2H2orf69	chromosome 2 open reading frame, human C2orf69
Pairwise 1 (MII-GV)	-4.23	2,17E-05	CA8	carbonic anhydrase VIII
Pairwise 1 (MII-GV)	3.78	8,54E-05	CA9	carbonic anhydrase IX
Pairwise 1 (MII-GV)	2.56	0,0211	CAB39L	calcium binding protein 39-like
Pairwise 1 (MII-GV)	2.15	0,0005	CABYR	calcium binding tyrosine-(Y)-phosphorylation regulated
Pairwise 1 (MII-GV)	-2.04	0,0011	CAD	carbamoyl-phosphate synthetase 2, aspartate transcarbamylase, and dihydroorotase
Pairwise 1 (MII-GV)	6.67	2,00E-06	CADM2	cell adhesion molecule 2
Pairwise 1 (MII-GV)	-3.4	0,0001	CALB2	calbindin 2
Pairwise 1 (MII-GV)	-2.08	0,0003	CALM1	calmodulin 1 (phosphorylase kinase, delta)
Pairwise 1 (MII-GV)	-2.19	0,0006	CALR	calreticulin
Pairwise 1 (MII-GV)	-2.39	0,0002	CAMTA2	calmodulin binding transcription activator 2
Pairwise 1 (MII-GV)	-2.07	0,0029	CC2D2B	ENTPD1
Pairwise 1 (MII-GV)	-2.92	5,20E-05	CCDC134	coiled-coil domain containing 134
Pairwise 1 (MII-GV)	-2.63	6,96E-05	CCDC167	coiled-coil domain containing 167
Pairwise 1 (MII-GV)	-2.1	0,0005	CCDC3	coiled-coil domain containing 3
Pairwise 1 (MII-GV)	-9.16	2,90E-06	CCL25	chemokine (C-C motif) ligand 25
Pairwise 1 (MII-GV)	-3.74	8,76E-06	CCNA2	cyclin A2
Pairwise 1 (MII-GV)	-2.3	0,0001	CCNB1	cyclin B1
Pairwise 1 (MII-GV)	-3.64	3,24E-05	CCND2	cyclin D2
Pairwise 1 (MII-GV)	-5.23	6,61E-05	CCNE2	cyclin E2
Pairwise 1 (MII-GV)	-3	0,0374	CCRL2	chemokine (C-C motif) receptor-like 2
Pairwise 1 (MII-GV)	-2.38	0,0006	CD101	CD101 molecule
Pairwise 1 (MII-GV)	4.15	4,61E-05	CD200	CD200 molecule
Pairwise 1 (MII-GV)	3.59	0,0055	CD34	CD34 molecule
Pairwise 1 (MII-GV)	-2.03	0,0046	CD53	CD53 molecule
Pairwise 1 (MII-GV)	2.65	0,0003	CD9	CD9 molecule
Pairwise 1 (MII-GV)	2.47	0,0223	CDA	cytidine deaminase
Pairwise 1 (MII-GV)	-2.82	0,0015	CDC14A	cell division cycle 14A
Pairwise 1 (MII-GV)	-3.23	3,25E-05	CDC20	cell division cycle 20
Pairwise 1 (MII-GV)	-2.27	0,0001	CDC23	cell division cycle 23
Pairwise 1 (MII-GV)	-3.02	0,0001	CDC25A	cell division cycle 25A
Pairwise 1 (MII-GV)	-2.11	0,0007	CDC25C	cell division cycle 25C
Pairwise 1 (MII-GV)	-2.25	0,0002	CDC42EP3	CDC42 effector protein (Rho GTPase binding) 3
Pairwise 1 (MII-GV)	-4.74	1,15E-05	CDC6	cell division cycle 6
Pairwise 1 (MII-GV)	-2.62	0,0003	CDC7	cell division cycle 7
Pairwise 1 (MII-GV)	-3.26	2,96E-05	CDCA2	cell division cycle associated 2
Pairwise 1 (MII-GV)	-4.91	3,81E-06	CDCA3	cell division cycle associated 3
Pairwise 1 (MII-GV)	-3.74	2,89E-05	CDCA7	cell division cycle associated 7
Pairwise 1 (MII-GV)	-2.26	0,02	CDCA7L	cell division cycle associated 7-like
Pairwise 1 (MII-GV)	-2.93	5,61E-05	CDCA8	cell division cycle associated 8
Pairwise 1 (MII-GV)	-2.49	0,0107	CDH12	cadherin 12, type 2 (N-cadherin 2)
Pairwise 1 (MII-GV)	2.21	0,0016	CDK17	cyclin-dependent kinase 17
Pairwise 1 (MII-GV)	-2.11	0,0003	CDK2	cyclin-dependent kinase 2
Pairwise 1 (MII-GV)	-3.06	5,66E-05	CDK2AP1	cyclin-dependent kinase 2 associated protein 1
Pairwise 1 (MII-GV)	-2.31	0,0081	CDK2AP2	cyclin-dependent kinase 2 associated protein 2
Pairwise 1 (MII-GV)	-2.1	0,0003	CDK4	cyclin-dependent kinase 4
Pairwise 1 (MII-GV)	-2.22	0,0014	CDK5	cyclin-dependent kinase 5
Pairwise 1 (MII-GV)	2.56	0,0021	CDKN1A	cyclin-dependent kinase inhibitor 1A (p21, Cip1)
Pairwise 1 (MII-GV)	-2.35	0,0002	CDKN2C	cyclin-dependent kinase inhibitor 2C (p18, inhibits CDK4)
Pairwise 1 (MII-GV)	-2.51	0,0007	CDKN3	cyclin-dependent kinase inhibitor 3
Pairwise 1 (MII-GV)	-3.13	0,0019	CDO1	cysteine dioxygenase type 1
Pairwise 1 (MII-GV)	-2.39	0,0002	CELSR2	cadherin, EGF LAG seven-pass G-type receptor 2
Pairwise 1 (MII-GV)	-3.34	3,40E-05	CENPH	centromere protein H
Pairwise 1 (MII-GV)	-2.16	0,0002	CENPI	centromere protein I
Pairwise 1 (MII-GV)	-5.25	2,61E-06	CENPK	centromere protein K
Pairwise 1 (MII-GV)	-2.09	0,0002	CENPL	centromere protein L
Pairwise 1 (MII-GV)	-3.48	3,32E-05	CENPN	centromere protein N
Pairwise 1 (MII-GV)	-2.47	0,0017	CENPP	centromere protein P
Pairwise 1 (MII-GV)	-2.38	0,0016	CENPU	centromere protein U
Pairwise 1 (MII-GV)	-4.74	1,11E-05	CENPW	centromere protein W
Pairwise 1 (MII-GV)	-2.08	0,0018	CEP41	centrosomal protein 41kDa
Pairwise 1 (MII-GV)	-2.49	0,0001	CEP55	centrosomal protein 55kDa
Pairwise 1 (MII-GV)	-2.2	0,0002	CEP78	centrosomal protein 78kDa
Pairwise 1 (MII-GV)	-3.46	1,47E-05	CEP85	centrosomal protein 85kDa
Pairwise 1 (MII-GV)	-4.8	0,0006	CHAC1	ChaC glutathione-specific gamma-glutamylcyclotransferase 1
Pairwise 1 (MII-GV)	-2.05	0,0007	CHAF1A	chromatin assembly factor 1, subunit A (p150)
Pairwise 1 (MII-GV)	-2.34	0,0004	CHAF1B	chromatin assembly factor 1, subunit B (p60)
Pairwise 1 (MII-GV)	-2.59	0,0003	CHCHD10	coiled-coil-helix-coiled-coil-helix domain containing 10
Pairwise 1 (MII-GV)	-3.24	0,0009	CHEK1	checkpoint kinase 1
Pairwise 1 (MII-GV)	4.92	5,88E-06	CHI3L1	chitinase 3-like 1 (cartilage glycoprotein-39)
Pairwise 1 (MII-GV)	2.63	5,58E-05	CHIC2	cysteine-rich hydrophobic domain 2
Pairwise 1 (MII-GV)	-2.3	0,0007	CHMP7	charged multivesicular body protein 7
Pairwise 1 (MII-GV)	-3.8	2,25E-05	CHRDL1	chordin-like 1
Pairwise 1 (MII-GV)	-2.32	0,0015	CHRNA2	cholinergic receptor, nicotinic alpha 2
Pairwise 1 (MII-GV)	2	0,0004	CHRNA3	cholinergic receptor, nicotinic, alpha 3 (neuronal)
Pairwise 1 (MII-GV)	4.2	0,0001	CHRNA7	cholinergic receptor, nicotinic alpha 7
Pairwise 1 (MII-GV)	2.85	4,75E-05	CHRNB4	cholinergic receptor, nicotinic, beta 4 (neuronal)
Pairwise 1 (MII-GV)	-2.13	0,0008	CHST14	carbohydrate (N-acetylgalactosamine 4-0) sulfotransferase 14
Pairwise 1 (MII-GV)	-2.97	2,51E-05	CIB2	calcium and integrin binding family member 2
Pairwise 1 (MII-GV)	-2.05	0,0057	CISD1	CDGSH iron sulfur domain 1
Pairwise 1 (MII-GV)	-2.14	0,0002	CKAP2	cytoskeleton associated protein 2
Pairwise 1 (MII-GV)	-2.59	8,75E-05	CKAP5	cytoskeleton associated protein 5
Pairwise 1 (MII-GV)	-3.1	2,27E-05	CKM	creatine kinase, muscle
Pairwise 1 (MII-GV)	-2.19	0,0014	CKS1B	CDC28 protein kinase regulatory subunit 1B
Pairwise 1 (MII-GV)	-2.33	0,0008	CLDN1	claudin 1
Pairwise 1 (MII-GV)	6.16	3,06E-05	CLDN11	claudin 11
Pairwise 1 (MII-GV)	2.57	0,0002	CLDND1	claudin domain containing 1
Pairwise 1 (MII-GV)	-2.88	3,86E-05	CLEC2L	C-type lectin domain family 2, member L
Pairwise 1 (MII-GV)	-2.08	0,0035	CLEC3B	C-type lectin domain family 3, member B
Pairwise 1 (MII-GV)	2.38	0,0046	CLIC6	CLIC6 LOC101112021
Pairwise 1 (MII-GV)	2.74	0,0004	CLMN	calmin (calponin-like, transmembrane)
Pairwise 1 (MII-GV)	-2.59	6,64E-05	CLSPN	claspin
Pairwise 1 (MII-GV)	-2.44	8,03E-05	CLSTN2	calsyntenin 2
Pairwise 1 (MII-GV)	-2.77	3,61E-05	CMBL	carboxymethylenebutenolidase homolog (Pseudomonas)
Pairwise 1 (MII-GV)	-2.24	0,0004	CMC4	C-x(9)-C motif containing 4
Pairwise 1 (MII-GV)	-2.39	0,0001	CMTM7	CKLF-like MARVEL transmembrane domain containing 7
Pairwise 1 (MII-GV)	-2.21	0,0006	CNDP2	CNDP dipeptidase 2 (metallopeptidase M20 family)
Pairwise 1 (MII-GV)	-2.5	7,52E-05	CNN3	calponin 3, acidic
Pairwise 1 (MII-GV)	-3.2	4,04E-05	CNR1	cannabinoid receptor 1 (brain)
Pairwise 1 (MII-GV)	-2.07	0,001	COL15A1	collagen, type XV, alpha 1
Pairwise 1 (MII-GV)	-2	0,003	COL1A1	collagen, type I, alpha 1
Pairwise 1 (MII-GV)	-2.4	0,0009	COPZ2	coatomer protein complex, subunit zeta 2
Pairwise 1 (MII-GV)	2.11	0,0037	COQ10B	coenzyme Q10 homolog B (S. cerevisiae)
Pairwise 1 (MII-GV)	-2.1	0,0015	COQ2	coenzyme Q2 4-hydroxybenzoate polyprenyltransferase
Pairwise 1 (MII-GV)	-2.57	0,0001	COQ6	coenzyme Q6 monooxygenase
Pairwise 1 (MII-GV)	-2.18	0,0002	COQ7	coenzyme Q7 homolog, ubiquinone (yeast)
Pairwise 1 (MII-GV)	-2.36	0,003	CPE	carboxypeptidase E
Pairwise 1 (MII-GV)	2.25	0,0004	CPEB4	cytoplasmic polyadenylation element binding protein 4
Pairwise 1 (MII-GV)	-2.19	0,0003	CPM	carboxypeptidase M
Pairwise 1 (MII-GV)	-2.17	0,0004	CRCP	CGRP receptor component
Pairwise 1 (MII-GV)	2.35	0,0086	CREBRF	CREB3 regulatory factor
Pairwise 1 (MII-GV)	-4.36	5,28E-06	CRELD2	cysteine rich with EGF-like domains 2
Pairwise 1 (MII-GV)	6.01	0,0013	CRISP3	cysteine-rich secretory protein 3
Pairwise 1 (MII-GV)	3.23	0,0013	CRLF3	cytokine receptor-like factor 3
Pairwise 1 (MII-GV)	-2.34	0,0008	CRTAP	cartilage associated protein
Pairwise 1 (MII-GV)	2.09	0,0131	CRY1	cryptochrome circadian clock 1
Pairwise 1 (MII-GV)	-2.06	0,0003	CSDC2	cold shock domain containing C2, RNA binding
Pairwise 1 (MII-GV)	2.47	0,0008	CSRP3	cysteine and glycine-rich protein 3 (cardiac LIM protein)
Pairwise 1 (MII-GV)	2.18	0,0093	CTNNAL1	catenin (cadherin-associated protein), alpha-like 1
Pairwise 1 (MII-GV)	-9.39	3,84E-06	CTNS	cystinosin, lysosomal cystine transporter
Pairwise 1 (MII-GV)	-2.65	0,0002	CTSA	cathepsin A
Pairwise 1 (MII-GV)	-2.47	0,0182	CTSS	cathepsin S
Pairwise 1 (MII-GV)	-2.81	0,0004	CTSZ	cathepsin Z
Pairwise 1 (MII-GV)	3.25	0,0005	CTTNBP2	cortactin binding protein 2
Pairwise 1 (MII-GV)	-2.03	0,0024	CUEDC2	CUE domain containing 2
Pairwise 1 (MII-GV)	2.12	0,0039	CXCL10	chemokine (C-X-C motif) ligand 10
Pairwise 1 (MII-GV)	2.37	0,01	CXCL9	chemokine (C-X-C motif) ligand 9
Pairwise 1 (MII-GV)	2.49	9,80E-05	CXCR5	chemokine (C-X-C motif) receptor 5
Pairwise 1 (MII-GV)	-2.26	0,0013	CYB5R3	cytochrome b5 reductase 3
Pairwise 1 (MII-GV)	-2.61	0,0001	CYC1	cytochrome c-1
Pairwise 1 (MII-GV)	-2.78	0,0065	CYP11A1	cytochrome P450, family 11, subfamily A, polypeptide 1
Pairwise 1 (MII-GV)	2.43	0,0313	CCN1	cysteine-rich, angiogenic inducer, 61
Pairwise 1 (MII-GV)	2.25	0,0007	DAAM1	dishevelled associated activator of morphogenesis 1
Pairwise 1 (MII-GV)	4.43	2,71E-05	DAB2	Dab, mitogen-responsive phosphoprotein, homolog 2 (Drosophila)
Pairwise 1 (MII-GV)	2.08	0,0011	DAPK1	death-associated protein kinase 1
Pairwise 1 (MII-GV)	-2.86	0,0001	DCLRE1B	DNA cross-link repair 1B
Pairwise 1 (MII-GV)	4.52	1,79E-05	DCN	decorin
Pairwise 1 (MII-GV)	-2.47	0,0003	DCTPP1	dCTP pyrophosphatase 1
Pairwise 1 (MII-GV)	2.62	0,0008	DCUN1D4	DCN1, defective in cullin neddylation 1, domain containing 4
Pairwise 1 (MII-GV)	-5.34	1,02E-05	DDIT4L	DNA-damage-inducible transcript 4-like
Pairwise 1 (MII-GV)	-2.47	7,52E-05	DDX39A	DEAD (Asp-Glu-Ala-Asp) box polypeptide 39A
Pairwise 1 (MII-GV)	-2.74	0,0011	DDX58	DEAD (Asp-Glu-Ala-Asp) box polypeptide 58
Pairwise 1 (MII-GV)	-3.64	0,0002	DECR1	2,4-dienoyl-CoA reductase 1, mitochondrial
Pairwise 1 (MII-GV)	5.39	0,007	DEFB112	defensin, beta 112
Pairwise 1 (MII-GV)	3.49	4,17E-05	DENND4C	DENN/MADD domain containing 4C
Pairwise 1 (MII-GV)	-2.56	0,0001	DGAT1	diacylglycerol O-acyltransferase 1
Pairwise 1 (MII-GV)	-3.92	4,16E-05	DHCR24	24-dehydrocholesterol reductase
Pairwise 1 (MII-GV)	-5.51	2,60E-06	DHCR7	7-dehydrocholesterol reductase
Pairwise 1 (MII-GV)	-2.85	0,0001	DHFR	dihydrofolate reductase
Pairwise 1 (MII-GV)	-2.17	0,0002	DIAPH3	diaphanous-related formin 3
Pairwise 1 (MII-GV)	3.27	0,0002	DISP1	dispatched homolog 1 (Drosophila)
Pairwise 1 (MII-GV)	2.05	0,0149	DKK3	dickkopf WNT signaling pathway inhibitor 3
Pairwise 1 (MII-GV)	-2.38	0,0001	DKKL1	dickkopf-like 1
Pairwise 1 (MII-GV)	3.1	0,0002	DLG2	discs, large homolog 2 (Drosophila)
Pairwise 1 (MII-GV)	-2.04	0,0007	DLL4	delta-like 4 (Drosophila)
Pairwise 1 (MII-GV)	2.47	0,0147	DNAJC6	DnaJ (Hsp40) homolog, subfamily C, member 6
Pairwise 1 (MII-GV)	-2.64	0,0002	DNAJC9	DnaJ (Hsp40) homolog, subfamily C, member 9
Pairwise 1 (MII-GV)	-2.81	4,95E-05	DNMT1	DNA (cytosine-5-)-methyltransferase 1
Pairwise 1 (MII-GV)	2.82	0,0017	DOCK4	dedicator of cytokinesis 4
Pairwise 1 (MII-GV)	2.41	0,0002	DOCK7	dedicator of cytokinesis 7
Pairwise 1 (MII-GV)	-2.77	0,0004	DPEP2	DPEP2 LOC101110863
Pairwise 1 (MII-GV)	-2.11	0,0252	DPP10	dipeptidyl-peptidase 10 (inactive)
Pairwise 1 (MII-GV)	-2.17	0,0002	DPP3	dipeptidyl-peptidase 3
Pairwise 1 (MII-GV)	-2.48	0,0002	DPYSL2	dihydropyrimidinase-like 2
Pairwise 1 (MII-GV)	-3.46	1,37E-05	DPYSL3	dihydropyrimidinase-like 3
Pairwise 1 (MII-GV)	2.35	0,0006	DR1	down-regulator of transcription 1, TBP-binding (negative cofactor 2)
Pairwise 1 (MII-GV)	2.52	0,0003	DSEL	dermatan sulfate epimerase-like
Pairwise 1 (MII-GV)	-2.77	0,0033	DSN1	DSN1, MIS12 kinetochore complex component
Pairwise 1 (MII-GV)	-8.91	6,31E-07	DTL	denticleless E3 ubiquitin protein ligase homolog (Drosophila)
Pairwise 1 (MII-GV)	3.12	5,04E-05	DTNA	dystrobrevin, alpha
Pairwise 1 (MII-GV)	-3.33	4,51E-05	DTYMK	deoxythymidylate kinase
Pairwise 1 (MII-GV)	2.07	0,0058	DUSP10	dual specificity phosphatase 10
Pairwise 1 (MII-GV)	-2.45	0,0001	DUT	deoxyuridine triphosphatase
Pairwise 1 (MII-GV)	-2	0,0009	DYNLL1	dynein, light chain, LC8-type 1
Pairwise 1 (MII-GV)	-5.73	1,76E-06	DYSF	dysferlin
Pairwise 1 (MII-GV)	-2.77	6,69E-05	E2F1	PXMP4
Pairwise 1 (MII-GV)	-3.99	4,43E-05	E2F7	E2F transcription factor 7
Pairwise 1 (MII-GV)	-3.17	2,59E-05	E2F8	E2F transcription factor 8
Pairwise 1 (MII-GV)	-2.12	0,0004	EBF4	early B-cell factor 4
Pairwise 1 (MII-GV)	-2.08	0,0005	ECI2	enoyl-CoA delta isomerase 2
Pairwise 1 (MII-GV)	-2.09	0,0005	ECT2	epithelial cell transforming 2
Pairwise 1 (MII-GV)	-3.33	5,88E-05	EDA	ectodysplasin A
Pairwise 1 (MII-GV)	4.04	0,0234	EDIL3	EGF-like repeats and discoidin I-like domains 3
Pairwise 1 (MII-GV)	11.3	1,88E-06	EFEMP1	EGF containing fibulin-like extracellular matrix protein 1
Pairwise 1 (MII-GV)	2.29	0,0023	EFHC1	EF-hand domain (C-terminal) containing 1
Pairwise 1 (MII-GV)	-10.36	7,07E-06	EFHD1	EF-hand domain family, member D1
Pairwise 1 (MII-GV)	-2.31	0,0042	EFR3B	EFR3 homolog B (S. cerevisiae)
Pairwise 1 (MII-GV)	4.74	0,0002	EGLN3	egl-9 family hypoxia-inducible factor 3
Pairwise 1 (MII-GV)	2.63	0,0019	EGR2	early growth response 2
Pairwise 1 (MII-GV)	-3.76	0,0006	EHHADH	enoyl-CoA, hydratase/3-hydroxyacyl CoA dehydrogenase
Pairwise 1 (MII-GV)	-2.13	0,0017	EIF4E3	eukaryotic translation initiation factor 4E family member 3
Pairwise 1 (MII-GV)	2.01	0,0392	ELF1	E74-like factor 1 (ets domain transcription factor)
Pairwise 1 (MII-GV)	2.01	0,0003	ELL2	elongation factor, RNA polymerase II, 2
Pairwise 1 (MII-GV)	-2.34	0,0001	ELOVL4	ELOVL fatty acid elongase 4
Pairwise 1 (MII-GV)	2.34	0,0002	ELOVL5	ELOVL fatty acid elongase 5
Pairwise 1 (MII-GV)	-9.24	8,14E-07	ELOVL6	ELOVL fatty acid elongase 6
Pairwise 1 (MII-GV)	-4.32	1,79E-05	EMB	embigin
Pairwise 1 (MII-GV)	-2.58	5,78E-05	EMC1	ER membrane protein complex subunit 1
Pairwise 1 (MII-GV)	-3.44	0,0002	ENPP1	ectonucleotide pyrophosphatase/phosphodiesterase 1
Pairwise 1 (MII-GV)	-2.32	0,0001	ENPP4	ectonucleotide pyrophosphatase/phosphodiesterase 4 (putative)
Pairwise 1 (MII-GV)	-2.26	0,0006	ENTPD5	ectonucleoside triphosphate diphosphohydrolase 5
Pairwise 1 (MII-GV)	-2.21	0,0024	ENTPD6	ectonucleoside triphosphate diphosphohydrolase 6 (putative)
Pairwise 1 (MII-GV)	-2.16	0,0019	EOGT	EGF domain-specific O-linked N-acetylglucosamine (GlcNAc) transferase
Pairwise 1 (MII-GV)	2.06	0,0167	EPB41L4B	erythrocyte membrane protein band 4.1 like 4B
Pairwise 1 (MII-GV)	2.31	0,0184	EPHA7	EPH receptor A7
Pairwise 1 (MII-GV)	3.8	0,0008	EPS8	epidermal growth factor receptor pathway substrate 8
Pairwise 1 (MII-GV)	-2.15	0,0014	ERAL1	Era-like 12S mitochondrial rRNA chaperone 1
Pairwise 1 (MII-GV)	-2.03	0,0016	ERAP1	endoplasmic reticulum aminopeptidase 1
Pairwise 1 (MII-GV)	-2.21	0,0022	ERCC6L	excision repair cross-complementation group 6-like
Pairwise 1 (MII-GV)	2.03	0,0117	EREG	epiregulin
Pairwise 1 (MII-GV)	-2.17	0,0016	ERI3	ERI1 exoribonuclease family member 3
Pairwise 1 (MII-GV)	-2.52	0,0011	ERMP1	endoplasmic reticulum metallopeptidase 1
Pairwise 1 (MII-GV)	6.76	0,0006	ERO1A	ERO1-like (S. cerevisiae)
Pairwise 1 (MII-GV)	4.1	0,0012	ERP27	endoplasmic reticulum protein 27
Pairwise 1 (MII-GV)	-4.95	2,97E-05	ESCO2	establishment of sister chromatid cohesion N-acetyltransferase 2
Pairwise 1 (MII-GV)	-3.48	0,029	ESM1	endothelial cell-specific molecule 1
Pairwise 1 (MII-GV)	-3.72	1,08E-05	ETNK2	ethanolamine kinase 2
Pairwise 1 (MII-GV)	-2.23	0,0002	EXO5	exonuclease 5
Pairwise 1 (MII-GV)	-2.25	0,0002	EXOG	endo/exonuclease (5-3), endonuclease G-like
Pairwise 1 (MII-GV)	-2.17	0,0004	EXOSC7	exosome component 7
Pairwise 1 (MII-GV)	-2.32	0,0001	EZH2	enhancer of zeste 2 polycomb repressive complex 2 subunit
Pairwise 1 (MII-GV)	5.11	4,72E-05	F3	coagulation factor III (thromboplastin, tissue factor)
Pairwise 1 (MII-GV)	-9.61	0,0013	FABP4	fatty acid binding protein 4, adipocyte
Pairwise 1 (MII-GV)	-5.61	1,88E-05	FADS1	fatty acid desaturase 1
Pairwise 1 (MII-GV)	-4.3	8,08E-06	FADS2	fatty acid desaturase 2
Pairwise 1 (MII-GV)	3.26	0,0005	FAM110B	family with sequence similarity 110, member B
Pairwise 1 (MII-GV)	2.16	0,0003	FAM126B	family with sequence similarity 126, member B
Pairwise 1 (MII-GV)	2.31	0,0062	FAM129A	family with sequence similarity 129, member A
Pairwise 1 (MII-GV)	-2.45	8,99E-05	FAM161B	family with sequence similarity 161, member B
Pairwise 1 (MII-GV)	-2.28	0,0001	FAM189A2	family with sequence similarity 189, member A2
Pairwise 1 (MII-GV)	-2.1	0,0004	FAM20C	family with sequence similarity 20, member C
Pairwise 1 (MII-GV)	-2.4	0,0122	PRXL2A	family with sequence similarity 213, member A
Pairwise 1 (MII-GV)	-2.19	0,0018	FAM222B	family with sequence similarity 222, member B
Pairwise 1 (MII-GV)	2.14	0,0007	TENT5A	family with sequence similarity 46, member A
Pairwise 1 (MII-GV)	-2.62	8,24E-05	FAM49A	family with sequence similarity 49, member A
Pairwise 1 (MII-GV)	3.44	0,0017	RIPOR2	family with sequence similarity 65, member B
Pairwise 1 (MII-GV)	-2.7	0,0003	FAM83A	family with sequence similarity 83, member A
Pairwise 1 (MII-GV)	-2.52	0,0015	FAM83D	family with sequence similarity 83, member D
Pairwise 1 (MII-GV)	4.01	0,002	FAM8A1	family with sequence similarity 8, member A1
Pairwise 1 (MII-GV)	-3.48	1,96E-05	FANCD2	Fanconi anemia, complementation group D2
Pairwise 1 (MII-GV)	-3.19	1,85E-05	FANCI	Fanconi anemia complementation group I
Pairwise 1 (MII-GV)	2.61	7,21E-05	FAP	fibroblast activation protein, alpha
Pairwise 1 (MII-GV)	-2.14	0,0006	FARSA	phenylalanyl-tRNA synthetase, alpha subunit
Pairwise 1 (MII-GV)	-2.35	0,0039	FASTKD3	FAST kinase domains 3
Pairwise 1 (MII-GV)	3.02	0,0041	FAT1	FAT atypical cadherin 1
Pairwise 1 (MII-GV)	-2.3	0,0004	FBL	fibrillarin
Pairwise 1 (MII-GV)	2.53	0,0002	FBXO28	F-box protein 28
Pairwise 1 (MII-GV)	2.02	0,0024	FBXO32	kalirin, RhoGEF kinase KALRN
Pairwise 1 (MII-GV)	-6.38	2,63E-05	FBXO5	F-box protein 32
Pairwise 1 (MII-GV)	-2.13	0,0002	FDXR	F-box protein 5
Pairwise 1 (MII-GV)	-3.32	4,32E-05	FEN1	ferredoxin reductase
Pairwise 1 (MII-GV)	3.05	8,33E-05	FGF14	flap structure-specific endonuclease 1
Pairwise 1 (MII-GV)	2.27	0,0002	FGFR1OP2	fibroblast growth factor 14
Pairwise 1 (MII-GV)	-2.26	0,0007	FGL2	FGFR1 oncogene partner 2
Pairwise 1 (MII-GV)	2.38	0,0016	FIBIN	fibrinogen-like 2
Pairwise 1 (MII-GV)	-3.13	5,57E-05	FKBP4	FK506 binding protein 4, 59kDa
Pairwise 1 (MII-GV)	-2.01	0,0006	FKBP9	FK506 binding protein 9, 63 kDa
Pairwise 1 (MII-GV)	2.28	0,002	FLNB	filamin B, beta
Pairwise 1 (MII-GV)	3.98	0,0003	FLRT3	fibronectin leucine rich transmembrane protein 3
Pairwise 1 (MII-GV)	-3.18	0,0002	FLVCR1	feline leukemia virus subgroup C cellular receptor 1
Pairwise 1 (MII-GV)	3.17	0,0004	FMNL3	formin-like 3
Pairwise 1 (MII-GV)	2.23	0,0004	FNBP1L	formin binding protein 1-like
Pairwise 1 (MII-GV)	2.04	0,0067	FNIP1	folliculin interacting protein 1
Pairwise 1 (MII-GV)	-2.3	0,0004	FOCAD	focadhesin
Pairwise 1 (MII-GV)	2.62	7,03E-05	FOSB	FBJ murine osteosarcoma viral oncogene homolog B
Pairwise 1 (MII-GV)	-3.24	0,0002	FOXL2	forkhead box L2
Pairwise 1 (MII-GV)	2.14	0,0014	FOXP2	forkhead box P2
Pairwise 1 (MII-GV)	-2.18	0,0061	FRMD3	FERM domain containing 3
Pairwise 1 (MII-GV)	2.87	0,0002	FRMD4B	FERM domain containing 4B
Pairwise 1 (MII-GV)	-3	0,0002	FSHR	follicle stimulating hormone receptor
Pairwise 1 (MII-GV)	-4.75	4,38E-05	FST	follistatin
Pairwise 1 (MII-GV)	-2.07	0,0005	G6PC3	glucose 6 phosphatase, catalytic, 3
Pairwise 1 (MII-GV)	4.1	0,0185	GABRA2	gamma-aminobutyric acid (GABA) A receptor, alpha 2
Pairwise 1 (MII-GV)	-2.36	0,0083	GABRB2	gamma-aminobutyric acid (GABA) A receptor, beta 2
Pairwise 1 (MII-GV)	-3.34	0,0003	GADD45B	growth arrest and DNA-damage-inducible, beta
Pairwise 1 (MII-GV)	-3.86	9,65E-06	GADD45G	growth arrest and DNA-damage-inducible, gamma
Pairwise 1 (MII-GV)	-2.8	4,14E-05	GALNT12	polypeptide N-acetylgalactosaminyltransferase 12
Pairwise 1 (MII-GV)	-2.38	0,0005	GAMT	guanidinoacetate N-methyltransferase
Pairwise 1 (MII-GV)	-4.17	1,35E-05	GARNL3	GTPase activating Rap/RanGAP domain-like 3
Pairwise 1 (MII-GV)	2.03	0,01	GAST	gastrin
Pairwise 1 (MII-GV)	2.44	0,0004	GATM	glycine amidinotransferase (L-arginine:glycine amidinotransferase)
Pairwise 1 (MII-GV)	2.88	5,31E-05	GBE1	glucan (1,4-alpha-), branching enzyme 1
Pairwise 1 (MII-GV)	3.14	0,0287	GCG	glucagon
Pairwise 1 (MII-GV)	2.14	0,0134	CALB2	GTP cyclohydrolase 1
Pairwise 1 (MII-GV)	-2.55	7,26E-05	GCH1	glucosaminyl (N-acetyl) transferase 2, I-branching enzyme (I blood group)
Pairwise 1 (MII-GV)	-4.65	8,64E-05	GEMIN5	GEN1 Holliday junction 5 flap endonuclease
Pairwise 1 (MII-GV)	6.49	0,0003	GFPT2	glutamine-fructose-6-phosphate transaminase 2
Pairwise 1 (MII-GV)	-17.35	2,14E-07	GFRA3	GDNF family receptor alpha 3
Pairwise 1 (MII-GV)	-2.08	0,0019	GGCT	gamma-glutamylcyclotransferase
Pairwise 1 (MII-GV)	4.23	0,0002	GGTA2P	growth hormone receptor
Pairwise 1 (MII-GV)	2.49	0,0001	GHR	GID complex subunit 4 homolog
Pairwise 1 (MII-GV)	-2.45	0,0025	GID4	LOC523427
Pairwise 1 (MII-GV)	-2.36	0,0003	GINS1	GINS complex subunit 2 (Psf2 homolog)
Pairwise 1 (MII-GV)	-2.86	0,0002	GINS2	GINS complex subunit 3 (Psf3 homolog)
Pairwise 1 (MII-GV)	-2.91	0,0002	GINS3	glyoxalase I
Pairwise 1 (MII-GV)	-2.34	0,0001	GLO1	glycolipid transfer protein
Pairwise 1 (MII-GV)	-2.28	0,0008	GLTP	GM2 ganglioside activator
Pairwise 1 (MII-GV)	-2.86	5,75E-05	GM2A	GDP-mannose 4,6-dehydratase
Pairwise 1 (MII-GV)	-2.15	0,0005	GMDS	geminin, DNA replication inhibitor
Pairwise 1 (MII-GV)	-2.12	0,0033	GMNN	GDP-mannose pyrophosphorylase B
Pairwise 1 (MII-GV)	-2.48	0,0006	GMPPB	guanine nucleotide binding protein (G protein), gamma 4
Pairwise 1 (MII-GV)	-2.5	0,0015	GNG4	glucosamine-phosphate N-acetyltransferase 1
Pairwise 1 (MII-GV)	-2.32	0,002	GNPNAT1	N-acetylglucosamine-1-phosphate transferase, alpha and beta subunits
Pairwise 1 (MII-GV)	-2.14	0,0027	GNPTAB	glycosylphosphatidylinositol anchor attachment 1
Pairwise 1 (MII-GV)	-2.13	0,0002	GPAA1	glypican 6
Pairwise 1 (MII-GV)	2.16	0,0002	GPC6	glycoprotein M6B
Pairwise 1 (MII-GV)	2.07	0,0074	GPM6B	G protein-coupled receptor 180
Pairwise 1 (MII-GV)	-2.9	8,14E-05	GPR180	glutamic-pyruvate transaminase (alanine aminotransferase)
Pairwise 1 (MII-GV)	-2.63	0,0004	GPT	glutathione peroxidase 2
Pairwise 1 (MII-GV)	-3.43	8,63E-05	GPX2	glutathione peroxidase 3
Pairwise 1 (MII-GV)	-2.17	0,0069	GPX3	glutamate receptor, ionotropic, AMPA 3
Pairwise 1 (MII-GV)	3.9	0,0022	GRIA3	germ cell associated 2 (haspin)
Pairwise 1 (MII-GV)	-2.09	0,0005	GSTCD	glutathione S-transferase theta 2
Pairwise 1 (MII-GV)	-3.44	0,0001	LOC101118990	guanylate cyclase 1, soluble, alpha 3
Pairwise 1 (MII-GV)	-2.29	0,0031	GUCY1A1	guanylate cyclase 1, soluble, beta 3
Pairwise 1 (MII-GV)	-2.31	0,0015	GUCY1B1	GUF1 GTPase homolog (S. cerevisiae)
Pairwise 1 (MII-GV)	-2.17	0,0002	GUF1	GXYLT2 LOC105606116
Pairwise 1 (MII-GV)	2.72	0,0311	GXYLT2	glycosyltransferase-like 1B
Pairwise 1 (MII-GV)	-2.37	0,0006	H2AFX	PTPLAD2
Pairwise 1 (MII-GV)	6.82	0,0005	HACD4	HAUS augmin like complex subunit 4
Pairwise 1 (MII-GV)	-2.73	5,92E-05	HAUS4	HMG-box transcription factor 1
Pairwise 1 (MII-GV)	2.25	0,0022	HBP1	heme binding protein 1
Pairwise 1 (MII-GV)	-3.1	0,0003	HEBP1	HECT domain containing E3 ubiquitin protein ligase 2
Pairwise 1 (MII-GV)	2.11	0,0005	HECTD2	heart development protein with EGF-like domains 1
Pairwise 1 (MII-GV)	-5.17	4,41E-06	HEG1	helicase, lymphoid-specific
Pairwise 1 (MII-GV)	-6.48	4,64E-06	HELLS	hes family bHLH transcription factor 1
Pairwise 1 (MII-GV)	-2.45	0,0058	HES1	HHIP-like 1
Pairwise 1 (MII-GV)	-6.36	1,82E-05	HHIPL1	HIG1 hypoxia inducible domain family, member 2A
Pairwise 1 (MII-GV)	-2.3	0,002	HIGD2A	histidine triad nucleotide binding protein 2
Pairwise 1 (MII-GV)	-2.03	0,0125	HINT2	homeodomain interacting protein kinase 2
Pairwise 1 (MII-GV)	2.85	0,0004	HIPK2	histone cluster 1, H1a
Pairwise 1 (MII-GV)	-3.95	1,50E-05	HIST1H1C	histone cluster 1, H2aa
Pairwise 1 (MII-GV)	3.31	1,85E-05	HIVEP2	major histocompatibility complex, class I, C
Pairwise 1 (MII-GV)	-2.12	0,0003	HMGB2	high mobility group box 3
Pairwise 1 (MII-GV)	-2.13	0,0004	HMGB3	high mobility group nucleosomal binding domain 2
Pairwise 1 (MII-GV)	-2.49	0,0001	HMMR	hematological and neurological expressed 1-like
Pairwise 1 (MII-GV)	-2.43	0,0003	JPT2	HOP homeobox
Pairwise 1 (MII-GV)	3.97	8,46E-05	HOPX	homeobox C4
Pairwise 1 (MII-GV)	-2.07	0,0021	HOXC4	homeobox C6
Pairwise 1 (MII-GV)	-2.51	0,0026	HOXC6	heparanase
Pairwise 1 (MII-GV)	-3.5	0,0055	HPSE	heparan sulfate (glucosamine) 3-O-sulfotransferase 1
Pairwise 1 (MII-GV)	-7.28	4,86E-06	HS3ST1	heparan sulfate 6-O-sulfotransferase 2
Pairwise 1 (MII-GV)	-2.48	0,0003	NEK2	hydroxysteroid (17-beta) dehydrogenase 1
Pairwise 1 (MII-GV)	-11.37	2,04E-07	HS6ST2	hydroxysteroid (17-beta) dehydrogenase 10
Pairwise 1 (MII-GV)	-2.43	9,69E-05	HSD17B1	hydroxysteroid (17-beta) dehydrogenase 8
Pairwise 1 (MII-GV)	-2.18	0,0003	HSD17B10	hydroxy-delta-5-steroid dehydrogenase, 3 beta- and steroid delta-isomerase 1
Pairwise 1 (MII-GV)	-2.51	0,0001	HSD17B8	heat shock 70kDa protein 1A
Pairwise 1 (MII-GV)	-2.08	0,0041	HSD3B1	heat shock 70kDa protein 4-like
Pairwise 1 (MII-GV)	-2.29	0,0029	HSPA1A	heat shock 105kDa/110kDa protein 1
Pairwise 1 (MII-GV)	-2.09	0,0004	HSPA4L	hypoxia up-regulated 1
Pairwise 1 (MII-GV)	-3.04	3,46E-05	HSPH1	intercellular adhesion molecule 4 (Landsteiner-Wiener blood group)
Pairwise 1 (MII-GV)	2.07	0,005	HYOU1	inducible T-cell co-stimulator ligand
Pairwise 1 (MII-GV)	-3	8,86E-05	ICAM4	isocitrate dehydrogenase 2 (NADP+), mitochondrial
Pairwise 1 (MII-GV)	-2.21	0,002	ICOSLG	isocitrate dehydrogenase 3 (NAD+) alpha
Pairwise 1 (MII-GV)	-3.65	9,91E-06	IDH2	isocitrate dehydrogenase 3 (NAD+) gamma
Pairwise 1 (MII-GV)	-2.24	0,0007	IDH3A	interferon, gamma-inducible protein 30
Pairwise 1 (MII-GV)	-2.98	0,0035	IDH3G	interferon, alpha-inducible protein 6
Pairwise 1 (MII-GV)	-2.91	0,0003	IFI30	IFIT1 LOC101102194
Pairwise 1 (MII-GV)	-3.19	0,0005	IFI6	interferon-related developmental regulator 1
Pairwise 1 (MII-GV)	2.75	0,0021	IFIT1	insulin-like growth factor 2
Pairwise 1 (MII-GV)	3.26	0,0014	IFRD1	insulin like growth factor binding protein 1
Pairwise 1 (MII-GV)	6.44	8,63E-05	IGF2	insulin-like growth factor binding protein 3
Pairwise 1 (MII-GV)	3.21	0,0004	IGFBP3	insulin like growth factor binding protein 6
Pairwise 1 (MII-GV)	2.12	0,0056	IGFBP6	immunoglobulin superfamily, member 11
Pairwise 1 (MII-GV)	-2.45	0,0001	IGSF11	immunoglobulin superfamily, member 3
Pairwise 1 (MII-GV)	2.11	0,003	IGSF3	indian hedgehog
Pairwise 1 (MII-GV)	-9.33	7,96E-07	IHH	interleukin 13 receptor, alpha 1
Pairwise 1 (MII-GV)	2.06	0,0012	IL13RA1	interleukin 17 receptor B
Pairwise 1 (MII-GV)	-2.61	0,0074	IL17RB	interleukin 1 receptor accessory protein
Pairwise 1 (MII-GV)	2.97	0,0003	IL1RAP	interleukin 1 receptor-like 1
Pairwise 1 (MII-GV)	5.28	0,0115	IL1RL1	IL6 LOC101103623
Pairwise 1 (MII-GV)	2.41	0,0006	IL6	interleukin 6 signal transducer
Pairwise 1 (MII-GV)	3.33	3,32E-05	IL6ST	IMP (inosine 5-monophosphate) dehydrogenase 2
Pairwise 1 (MII-GV)	-2.15	0,0003	IMPDH2	inhibin alpha
Pairwise 1 (MII-GV)	-14.83	1,61E-07	INHA	inhibin, beta A
Pairwise 1 (MII-GV)	-4.76	0,0105	INHBA	inositol hexakisphosphate kinase 2
Pairwise 1 (MII-GV)	3.04	0,0001	IP6K2	interleukin 1 receptor associated kinase 1 binding protein 1
Pairwise 1 (MII-GV)	-2.32	0,0002	IRAK1BP1	insulin receptor substrate 1
Pairwise 1 (MII-GV)	2.14	0,0002	IRS1	inositol-3-phosphate synthase 1
Pairwise 1 (MII-GV)	-2.71	0,0065	ISYNA1	integrin, alpha 2 (CD49B, alpha 2 subunit of VLA-2 receptor)
Pairwise 1 (MII-GV)	2.74	0,0009	ITGA2	integrin alpha 6
Pairwise 1 (MII-GV)	-3.76	5,86E-05	ITGA6	inter-alpha-trypsin inhibitor heavy chain family, member 5
Pairwise 1 (MII-GV)	4.4	9,60E-05	ITIH5	jagged 1
Pairwise 1 (MII-GV)	4.23	0,0003	JAG1	junctophilin 1
Pairwise 1 (MII-GV)	2.48	0,0008	JPH1	kalirin, RhoGEF kinase
Pairwise 1 (MII-GV)	2.54	0,001	KALRN	K(lysine) acetyltransferase 6B
Pairwise 1 (MII-GV)	2.05	0,0025	KAT6B	potassium channel, voltage gated subfamily A regulatory beta subunit 1
Pairwise 1 (MII-GV)	-2.65	5,53E-05	KCNAB1	Kv channel interacting protein 1
Pairwise 1 (MII-GV)	-6.04	1,31E-06	KCNIP1	potassium channel, two pore domain subfamily K, member 2
Pairwise 1 (MII-GV)	-4.03	9,51E-06	KCNK2	potassium channel, calcium activated large conductance subfamily M alpha, member 1
Pairwise 1 (MII-GV)	-3.4	0,0036	KCNMA1	potassium channel subfamily M regulatory beta subunit 4
Pairwise 1 (MII-GV)	2.2	0,0076	KCNMB4	potassium intermediate/small conductance calcium-activated channel, subfamily N, member 2
Pairwise 1 (MII-GV)	-2.21	0,0021	KCNN2	lysine (K)-specific demethylase 3A
Pairwise 1 (MII-GV)	2.28	0,0002	KDM3A	lysine (K)-specific demethylase 7A
Pairwise 1 (MII-GV)	3.93	5,64E-05	KDM7A	KIAA0101
Pairwise 1 (MII-GV)	-7.78	9,94E-07	PCLAF	KIAA1551 ortholog
Pairwise 1 (MII-GV)	2.08	0,0003	RESF1	KIAA2026
Pairwise 1 (MII-GV)	2.08	0,0006	KIAA2026	kinesin family member 11
Pairwise 1 (MII-GV)	-2.96	0,0001	KIF11	kinesin family member 15
Pairwise 1 (MII-GV)	-2.35	0,0008	KIF15	kinesin family member 18A
Pairwise 1 (MII-GV)	-2.73	0,0003	KIF18A	kinesin family member 23
Pairwise 1 (MII-GV)	-2.12	0,0012	KIF23	kinesin family member 24
Pairwise 1 (MII-GV)	-2.1	0,0005	KIF24	kinesin family member 2C
Pairwise 1 (MII-GV)	-3.23	8,61E-05	KIF2C	Kruppel-like factor 6
Pairwise 1 (MII-GV)	2.87	0,0035	KLF6	Kruppel-like factor 7 (ubiquitous)
Pairwise 1 (MII-GV)	2.45	0,0004	KLF7	Kruppel-like factor 9
Pairwise 1 (MII-GV)	2.04	0,0014	KLF9	kelch-like family member 13
Pairwise 1 (MII-GV)	-2.41	0,0002	KLHL13	kinetochore associated 1
Pairwise 1 (MII-GV)	-4.15	5,27E-06	KNTC1	keratin 18, type I
Pairwise 1 (MII-GV)	4.42	2,62E-05	KRT18	keratin 8, type II
Pairwise 1 (MII-GV)	14.1	6,61E-07	KRT8	LOC101102895 L3MBTL2 LOC105614873
Pairwise 1 (MII-GV)	-2.11	0,0002	L3MBTL2	lactamase, beta
Pairwise 1 (MII-GV)	-2.1	0,0049	LACTB	laminin, beta 1
Pairwise 1 (MII-GV)	2.44	0,0008	LAMB1	lysosomal protein transmembrane 5
Pairwise 1 (MII-GV)	-2.64	0,0033	LAPTM5	limb bud and heart development
Pairwise 1 (MII-GV)	-3.09	0,0015	LBH	LBH domain containing 1
Pairwise 1 (MII-GV)	-2.63	0,0004	LBHD1	lecithin-cholesterol acyltransferase
Pairwise 1 (MII-GV)	2.1	0,0011	LCAT	lymphocyte cytosolic protein 1 (L-plastin)
Pairwise 1 (MII-GV)	-2.64	0,0107	LCP1	lymphoid enhancer-binding factor 1
Pairwise 1 (MII-GV)	3.48	0,0002	LEF1	leptin receptor
Pairwise 1 (MII-GV)	5.97	0,0012	LEPR	lectin, galactoside-binding, soluble, 3 binding protein
Pairwise 1 (MII-GV)	-2.74	7,82E-05	LGALS3BP	legumain
Pairwise 1 (MII-GV)	-5.33	8,08E-05	LGMN	lipoma HMGIC fusion partner-like 4
Pairwise 1 (MII-GV)	2.14	0,002	LHFPL4	LIM and calponin homology domains 1
Pairwise 1 (MII-GV)	3.82	0,0006	LIMCH1	lipase A, lysosomal acid, cholesterol esterase
Pairwise 1 (MII-GV)	2.06	0,0013	LIPA	lipase, endothelial
Pairwise 1 (MII-GV)	-2.48	0,0004	LIPG	lamin B1
Pairwise 1 (MII-GV)	-3.49	1,81E-05	LMNB1	lamin B2
Pairwise 1 (MII-GV)	-3.38	1,68E-05	LMNB2	LOC504773
Pairwise 1 (MII-GV)	-8.08	6,73E-05	LOC100101238	septin-4
Pairwise 1 (MII-GV)	-2.92	0,0005	LOC101102327	pregnancy-associated glycoprotein 1-like
Pairwise 1 (MII-GV)	2.02	0,0045	LOC101102348	ATP synthase subunit e, mitochondrial
Pairwise 1 (MII-GV)	-2.12	0,0059	LOC101102454	MINOS1
Pairwise 1 (MII-GV)	-2.29	0,0002	LOC101102990	olfactory receptor 5AL1-like
Pairwise 1 (MII-GV)	-3.99	0,0003	SKA2	LOC101116648
Pairwise 1 (MII-GV)	2.57	0,0004	LOC101103315	interferon beta-2-like
Pairwise 1 (MII-GV)	2.57	0,0015	LOC101103376	pregnancy-associated glycoprotein 4-like
Pairwise 1 (MII-GV)	2.75	0,0008	LOC101104525	LOC101105787
Pairwise 1 (MII-GV)	-4.2	3,34E-05	LOC101105036	LOC105604091
Pairwise 1 (MII-GV)	-2.45	0,0009	LOC101105290	granzyme H-like
Pairwise 1 (MII-GV)	-2.43	8,76E-05	LOC101106292	glutathione S-transferase A1-like
Pairwise 1 (MII-GV)	-8.43	7,99E-05	LOC101106720	olfactory receptor 8A1
Pairwise 1 (MII-GV)	2.62	0,0024	LOC101106764	olfactory receptor 4E1
Pairwise 1 (MII-GV)	2.42	0,0075	LOC101106775	complement C1r subcomponent
Pairwise 1 (MII-GV)	-2.01	0,0013	LOC101108086	olfactory receptor 4F6-like
Pairwise 1 (MII-GV)	2.9	0,0016	LOC101108137	histone H2A type 1
Pairwise 1 (MII-GV)	-3.78	2,64E-05	LOC101108348	fatty acid desaturase 2-like
Pairwise 1 (MII-GV)	-5.9	0,0001	LOC101108868	LOC105602254
Pairwise 1 (MII-GV)	-4.32	8,83E-05	LOC101109129	histone H1.3
Pairwise 1 (MII-GV)	-3.91	2,52E-05	LOC101109919	histone H4 (loc101123670)
Pairwise 1 (MII-GV)	2.05	0,0026	LOC101109996	olfactory receptor 10A3
Pairwise 1 (MII-GV)	-2.66	0,0001	LOC101110457	histone H2B type 1 loc101119941
Pairwise 1 (MII-GV)	-4.45	0,0003	LOC101110855	LOC781977
Pairwise 1 (MII-GV)	2.27	0,0013	LOC101111695	phospholipase A2 inhibitor and Ly6/PLAUR domain-containing protein-like
Pairwise 1 (MII-GV)	2.05	0,0004	LOC101113335	LOC783225
Pairwise 1 (MII-GV)	-4.48	2,39E-05	LOC101113632	histone H2B type 1-B
Pairwise 1 (MII-GV)	-2.5	0,0042	H1-2	histone H1.2
Pairwise 1 (MII-GV)	2.29	0,0008	LOC101114226	vascular cell adhesion protein 1-like
Pairwise 1 (MII-GV)	2.16	0,0014	LOC101114776	olfactory receptor-like protein OLF4
Pairwise 1 (MII-GV)	-2.35	0,0177	LOC101115115	platelet glycoprotein 4
Pairwise 1 (MII-GV)	8.38	5,40E-07	LOC101116002	epithelial chloride channel protein-like
Pairwise 1 (MII-GV)	-2.7	7,74E-05	POLE	LOC105602986
Pairwise 1 (MII-GV)	-2.39	0,0018	LOC101116273	glutathione S-transferase omega-1-like
Pairwise 1 (MII-GV)	2.71	0,0013	LOC101119706	cytochrome P450 1B1
Pairwise 1 (MII-GV)	2.07	0,0257	LOC101119916	LOC101102882
Pairwise 1 (MII-GV)	2.26	0,0049	LOC101119959	spermatid nuclear transition protein 3-like
Pairwise 1 (MII-GV)	2.13	0,0169	LOC101120309	olfactory receptor 5W2-like
Pairwise 1 (MII-GV)	2.87	0,0014	LOC101120421	olfactory receptor-like protein DTMT
Pairwise 1 (MII-GV)	-4.49	5,06E-06	LOC101120447	histone H2A type 1-H
Pairwise 1 (MII-GV)	-2.61	9,34E-05	LOC101120455	histone H2B type 2-F
Pairwise 1 (MII-GV)	-4.1	2,89E-05	LOC101120877	histone H3
Pairwise 1 (MII-GV)	-4.22	3,72E-05	LOC101121387	LOC101122148
Pairwise 1 (MII-GV)	2.27	0,0003	LOC101121527	LOC508468
Pairwise 1 (MII-GV)	2.07	0,0032	LOC101122496	multidrug resistance-associated protein 1-like
Pairwise 1 (MII-GV)	-3.4	2,23E-05	H2AC20	histone H2A type 2-C
Pairwise 1 (MII-GV)	2.04	0,0031	KBTBD6	kelch repeat and BTB domain-containing protein 6
Pairwise 1 (MII-GV)	2.02	0,0006	LOC101122901	olfactory receptor 6M1-like
Pairwise 1 (MII-GV)	-9.07	1,40E-06	LOC101122904	histone H2A type 2-B
Pairwise 1 (MII-GV)	2.32	0,0204	LOC101123081	pregnancy-associated glycoprotein 1-like
Pairwise 1 (MII-GV)	2.11	0,0004	LOC101123612	contactin-associated protein-like 3
Pairwise 1 (MII-GV)	2.24	0,0117	LOC105603804	putative olfactory receptor 2B8
Pairwise 1 (MII-GV)	2.21	0,0052	LOC114112844	TP-1P8 LOC101106658
Pairwise 1 (MII-GV)	2.25	0,0048	LOXL2	lysyl oxidase-like 2
Pairwise 1 (MII-GV)	2.46	0,0013	LRIG3	leucine-rich repeats and immunoglobulin-like domains 3
Pairwise 1 (MII-GV)	6.34	7,74E-05	LRP12	LDL receptor related protein 12
Pairwise 1 (MII-GV)	-2.27	0,001	LRR1	leucine rich repeat protein 1
Pairwise 1 (MII-GV)	-2.26	0,0002	LRRC1	leucine rich repeat containing 1
Pairwise 1 (MII-GV)	2.12	0,0003	CARMIL1	leucine rich repeat containing 16A
Pairwise 1 (MII-GV)	-3.2	0,0011	LRRC2	leucine rich repeat containing 2
Pairwise 1 (MII-GV)	-2.26	0,0003	LRRC45	leucine rich repeat containing 45
Pairwise 1 (MII-GV)	-3.14	3,46E-05	LRRN2	leucine rich repeat neuronal 2
Pairwise 1 (MII-GV)	-2.28	0,0002	LSM4	LSM4 homolog, U6 small nuclear RNA and mRNA degradation associated
Pairwise 1 (MII-GV)	-2.07	0,0015	LSM6	LSM6 homolog, U6 small nuclear RNA and mRNA degradation associated
Pairwise 1 (MII-GV)	-2.71	0,0002	LSM7	LSM7 homolog, U6 small nuclear RNA and mRNA degradation associated
Pairwise 1 (MII-GV)	2.88	0,0001	LSMEM1	leucine-rich single-pass membrane protein 1
Pairwise 1 (MII-GV)	-2.66	6,93E-05	LSS	lanosterol synthase (2,3-oxidosqualene-lanosterol cyclase)
Pairwise 1 (MII-GV)	2.25	0,0019	LURAP1L	leucine rich adaptor protein 1-like
Pairwise 1 (MII-GV)	-2.2	0,0042	LYPD1	LY6/PLAUR domain containing 1
Pairwise 1 (MII-GV)	-2.19	0,0014	LYRM2	LYR motif containing 2
Pairwise 1 (MII-GV)	3.05	0,0002	LYSMD3	LysM, putative peptidoglycan-binding, domain containing 3
Pairwise 1 (MII-GV)	2.1	0,0004	MAGI3	membrane associated guanylate kinase, WW and PDZ domain containing 3
Pairwise 1 (MII-GV)	-2.26	0,0004	MAL2	mal, T-cell differentiation protein 2
Pairwise 1 (MII-GV)	2.22	0,0033	MAML2	mastermind-like 2 (Drosophila)
Pairwise 1 (MII-GV)	-2.09	0,0003	MAN2A2	mannosidase, alpha, class 2A, member 2
Pairwise 1 (MII-GV)	-2	0,0036	MANEAL	mannosidase, endo-alpha-like
Pairwise 1 (MII-GV)	4.87	1,74E-05	MAOA	monoamine oxidase A
Pairwise 1 (MII-GV)	4.34	0,0005	MAOB	monoamine oxidase B
Pairwise 1 (MII-GV)	2.61	0,0186	MAP1LC3C	microtubule associated protein 1 light chain 3 gamma
Pairwise 1 (MII-GV)	-2.3	0,0024	MAP3K5	mitogen-activated protein kinase kinase kinase 5
Pairwise 1 (MII-GV)	2.53	0,0007	MAP7D2	LOC616041
Pairwise 1 (MII-GV)	-2.25	0,0003	MAP7D3	MAP7 domain containing 3
Pairwise 1 (MII-GV)	2.13	0,0003	MAPKBP1	mitogen-activated protein kinase binding protein 1
Pairwise 1 (MII-GV)	-2.81	0,0004	MARC2	mitochondrial amidoxime reducing component 2
Pairwise 1 (MII-GV)	-2.01	0,001	MARS	methionyl-tRNA synthetase
Pairwise 1 (MII-GV)	-2.21	0,0002	MASTL	microtubule associated serine/threonine kinase-like
Pairwise 1 (MII-GV)	-2.3	0,002	CGAS	Mab-21 domain containing 1
Pairwise 1 (MII-GV)	2.6	5,81E-05	MBD2	methyl-CpG binding domain protein 2
Pairwise 1 (MII-GV)	-2.42	0,0005	MBOAT1	membrane bound O-acyltransferase domain containing 1
Pairwise 1 (MII-GV)	2.55	7,66E-05	MC5R	melanocortin 5 receptor
Pairwise 1 (MII-GV)	-2.43	0,0004	MCAM	melanoma cell adhesion molecule
Pairwise 1 (MII-GV)	-3.02	2,22E-05	MCM10	minichromosome maintenance complex component 10
Pairwise 1 (MII-GV)	-5.07	3,01E-05	MCM3	minichromosome maintenance complex component 3
Pairwise 1 (MII-GV)	-7.49	2,98E-06	MCM4	minichromosome maintenance complex component 4
Pairwise 1 (MII-GV)	-5.58	5,11E-05	MCM5	minichromosome maintenance complex component 5
Pairwise 1 (MII-GV)	-3.97	5,10E-05	MCM6	minichromosome maintenance complex component 6
Pairwise 1 (MII-GV)	-2.21	0,0002	MCM7	minichromosome maintenance complex component 7
Pairwise 1 (MII-GV)	2.26	0,0037	MDFIC	MyoD family inhibitor domain containing
Pairwise 1 (MII-GV)	-2.13	0,0016	MDM1	Mdm1 nuclear protein homolog (mouse)
Pairwise 1 (MII-GV)	-2.35	0,0002	MED12L	mediator complex subunit 12-like
Pairwise 1 (MII-GV)	2.49	0,0005	MED13	mediator complex subunit 13
Pairwise 1 (MII-GV)	-2.52	0,0065	MEF2C	myocyte enhancer factor 2C
Pairwise 1 (MII-GV)	-3.26	3,12E-05	MELK	maternal embryonic leucine zipper kinase
Pairwise 1 (MII-GV)	2.23	0,0049	MERTK	MER proto-oncogene, tyrosine kinase
Pairwise 1 (MII-GV)	-2.82	4,04E-05	MESD	mesoderm development candidate 2
Pairwise 1 (MII-GV)	2.72	0,0013	MET	MET proto-oncogene, receptor tyrosine kinase
Pairwise 1 (MII-GV)	2.02	0,0006	METTL6	methyltransferase like 6
Pairwise 1 (MII-GV)	2.65	0,0015	MFGE8	milk fat globule-EGF factor 8 protein
Pairwise 1 (MII-GV)	-4.3	1,73E-05	MFSD2A	major facilitator superfamily domain containing 2A
Pairwise 1 (MII-GV)	-3.31	0,0006	MGARP	mitochondria-localized glutamic acid-rich protein
Pairwise 1 (MII-GV)	-2.74	0,0002	MGME1	mitochondrial genome maintenance exonuclease 1
Pairwise 1 (MII-GV)	5.12	5,79E-06	MGP	matrix Gla protein
Pairwise 1 (MII-GV)	3.2	0,0006	MID1	midline 1
Pairwise 1 (MII-GV)	-2.39	0,0002	MIEN1	migration and invasion enhancer 1
Pairwise 1 (MII-GV)	-2.02	0,0003	RIOX2	MYC induced nuclear antigen
Pairwise 1 (MII-GV)	-2.04	0,0017	MIS12	MIS12 kinetochore complex component
Pairwise 1 (MII-GV)	-4.11	1,57E-05	MIS18BP1	MIS18 binding protein 1
Pairwise 1 (MII-GV)	2.36	0,0004	MITF	microphthalmia-associated transcription factor
Pairwise 1 (MII-GV)	-3.71	8,78E-06	MKI67	marker of proliferation Ki-67
Pairwise 1 (MII-GV)	-2.59	0,0001	MLEC	malectin
Pairwise 1 (MII-GV)	-2.04	0,0003	MMAB	methylmalonic aciduria (cobalamin deficiency) cblB type
Pairwise 1 (MII-GV)	2.85	0,0008	MMD	monocyte to macrophage differentiation-associated
Pairwise 1 (MII-GV)	10.28	2,65E-06	MME	membrane metallo-endopeptidase
Pairwise 1 (MII-GV)	13.47	7,35E-06	MMP1	MMP-1
Pairwise 1 (MII-GV)	-2.23	0,0006	MMS22L	MMS22-like, DNA repair protein
Pairwise 1 (MII-GV)	-2.04	0,0003	MND1	meiotic nuclear divisions 1
Pairwise 1 (MII-GV)	-2.11	0,0004	MOCS1	molybdenum cofactor synthesis 1
Pairwise 1 (MII-GV)	-2.39	0,0004	MOGS	mannosyl-oligosaccharide glucosidase
Pairwise 1 (MII-GV)	-2.25	0,0005	MPC1	mitochondrial pyruvate carrier 1
Pairwise 1 (MII-GV)	-2.64	0,0001	MPHOSPH6	M-phase phosphoprotein 6
Pairwise 1 (MII-GV)	-2.24	0,0004	MPZL1	myelin protein zero-like 1
Pairwise 1 (MII-GV)	-3.63	0,0014	MRC1	mannose receptor, C type 1
Pairwise 1 (MII-GV)	-3.02	8,00E-05	MRC2	mannose receptor, C type 2
Pairwise 1 (MII-GV)	4.49	0,0484	MRO	maestro
Pairwise 1 (MII-GV)	-2.2	0,0004	MRPL13	mitochondrial ribosomal protein L13
Pairwise 1 (MII-GV)	-2.22	0,0004	MRPL2	mitochondrial ribosomal protein L2
Pairwise 1 (MII-GV)	-2.27	0,0005	MRPL34	mitochondrial ribosomal protein L34
Pairwise 1 (MII-GV)	3.41	0,001	MRPL45	mitochondrial ribosomal protein L45
Pairwise 1 (MII-GV)	-2.02	0,001	MRPL49	mitochondrial ribosomal protein L49
Pairwise 1 (MII-GV)	-2.23	0,0002	MRPS34	mitochondrial ribosomal protein S34
Pairwise 1 (MII-GV)	2.58	0,0002	MSMB	microseminoprotein, beta-
Pairwise 1 (MII-GV)	-3.36	1,68E-05	MSMO1	methylsterol monooxygenase 1
Pairwise 1 (MII-GV)	-2.05	0,0086	MSR1	macrophage scavenger receptor 1
Pairwise 1 (MII-GV)	3.92	0,0003	MT1A	MT1A LOC101117184
Pairwise 1 (MII-GV)	2.32	0,0038	MT2A	MT2A LOC101117955
Pairwise 1 (MII-GV)	-2.54	8,60E-05	MTFP1	mitochondrial fission process 1
Pairwise 1 (MII-GV)	-2.18	0,0029	MTFR2	mitochondrial fission regulator 2
Pairwise 1 (MII-GV)	-2.07	0,0007	MTHFD1	methylenetetrahydrofolate dehydrogenase (NADP+ dependent) 1, methenyltetrahydrofolate cyclohydrolase, formyltetrahydrofolate synthetase
Pairwise 1 (MII-GV)	2.01	0,012	MTMR10	myotubularin related protein 10
Pairwise 1 (MII-GV)	-2.9	0,0072	MX1	MX dynamin-like GTPase 1
Pairwise 1 (MII-GV)	2.25	0,0009	MXD1	MAX dimerization protein 1
Pairwise 1 (MII-GV)	2.55	0,001	MYCBP2	MYC binding protein 2, E3 ubiquitin protein ligase
Pairwise 1 (MII-GV)	-4.28	0,0011	MYL9	myosin, light chain 9, regulatory
Pairwise 1 (MII-GV)	2.45	0,0005	N4BP2L1	NEDD4 binding protein 2-like 1
Pairwise 1 (MII-GV)	-2.11	0,0003	NAGK	N-acetylglucosamine kinase
[truncated: 579 more rows]

## Sheet: Proteins no annotation
Pairwise	Fold Change	P-val	FDR P-val	Gene Symbol	mRNA Description
Pairwise 2 (GV-GV)	39.04.00	1.63e-08	1		Hemoglobin subunit alpha [gene_biotype:protein_coding transcript_biotype:protein_coding]; PREDICTED: Ovis aries hemoglobin subunit alpha-1/2 (LOC101108797), transcript variant X1, mRNA.
Pairwise 2 (GV-GV)	7.23	7.19e-07	4		[mRNA] locus=scaffold1489:1550286:1583645:-; Ovis aries caveolin 1, caveolae protein, 22kDa (CAV1), mRNA.; Ovis aries caveolin-1 mRNA, complete cds.
Pairwise 2 (GV-GV)	-5.28.00	1.32e-06	4		[mRNA] locus=scaffold100:975086:1091593:+; PREDICTED: Ovis aries dysferlin (DYSF), transcript variant X15, mRNA.; PREDICTED: Ovis aries dysferlin (DYSF), transcript variant X13, mRNA.; PREDICTED: Ovis aries dysferlin (DYSF), transcript variant X9, mRNA.; PREDICTED: Ovis aries dysferlin (DYSF), transcript variant X12, mRNA.; PREDICTED: Ovis aries dysferlin (DYSF), transcript variant X16, mRNA.; PR…
Pairwise 2 (GV-GV)	-4.08.00	2.01e-06	5		[mRNA] locus=scaffold2255:24028:398313:+; PREDICTED: Ovis aries carboxypeptidase Q (CPQ), transcript variant X1, mRNA.; PREDICTED: Ovis aries carboxypeptidase Q (CPQ), transcript variant X2, mRNA.; PREDICTED: Ovis aries carboxypeptidase Q (CPQ), transcript variant X4, mRNA.; PREDICTED: Ovis aries carboxypeptidase Q (CPQ), transcript variant X3, mRNA.; PREDICTED: Ovis aries carboxypeptidase Q (CPQ…
Pairwise 2 (GV-GV)	-3.9	2.41e-06	6		centromere protein V [gene_biotype:protein_coding transcript_biotype:protein_coding]
Pairwise 2 (GV-GV)	-3.19.00	4.11e-06	7		[mRNA] locus=scaffold4174:144085:170338:-; PREDICTED: Ovis aries DAZ interacting zinc finger protein 1 (DZIP1), transcript variant X1, mRNA.
Pairwise 2 (GV-GV)	-3.05.00	5.56e-06	7		[mRNA] locus=scaffold794:2886:12268:-; PREDICTED: Ovis aries DAZ interacting zinc finger protein 1 (DZIP1), transcript variant X1, mRNA.
Pairwise 2 (GV-GV)	-3.48.00	7.72e-06	8		calmodulin 3 (phosphorylase kinase, delta) [gene_biotype:protein_coding transcript_biotype:protein_coding]; PREDICTED: Ovis aries calmodulin 3 (phosphorylase kinase, delta) (CALM3), transcript variant X1, mRNA.
Pairwise 2 (GV-GV)	-3.05.00	1.19e-05	10		[mRNA] locus=scaffold3253:925244:1089870:-; PREDICTED: Ovis aries arf-GAP with coiled-coil, ANK repeat and PH domain-containing protein 2 (LOC101102615), transcript variant X7, mRNA.; PREDICTED: Ovis aries arf-GAP with coiled-coil, ANK repeat and PH domain-containing protein 2 (LOC101102615), transcript variant X8, mRNA.
Pairwise 2 (GV-GV)	-3.34.00	1.27e-05	10		Ovis aries glutathione S-transferase alpha 1 (GSTA1), mRNA.; Ovis aries glutathione S-transferase A1 (GSTA1) mRNA, complete cds.
Pairwise 2 (GV-GV)	-4.08.00	1.33e-05	10		[mRNA] locus=scaffold509:1734536:1819666:-; PREDICTED: Ovis aries dysferlin (DYSF), transcript variant X15, mRNA.; PREDICTED: Ovis aries dysferlin (DYSF), transcript variant X13, mRNA.; PREDICTED: Ovis aries dysferlin (DYSF), transcript variant X9, mRNA.; PREDICTED: Ovis aries dysferlin (DYSF), transcript variant X12, mRNA.; PREDICTED: Ovis aries dysferlin (DYSF), transcript variant X16, mRNA.; P…
Pairwise 2 (GV-GV)	-3.51.00	1.57e-05	11		minichromosome maintenance complex component 2 [gene_biotype:protein_coding transcript_biotype:protein_coding]; PREDICTED: Ovis aries minichromosome maintenance complex component 2 (MCM2), transcript variant X1, mRNA.
Pairwise 2 (GV-GV)	-3.05.00	1.75e-05	12		[mRNA] locus=scaffold8504:65814:66113:-; PREDICTED: Ovis aries poliovirus receptor-related 1 (herpesvirus entry mediator C) (PVRL1), transcript variant X1, mRNA.
Pairwise 2 (GV-GV)	-4.53.00	2.09e-05	12		[mRNA] locus=scaffold1066:392737:445667:+; PREDICTED: Ovis aries ATPase, H+ transporting, lysosomal 42kDa, V1 subunit C2 (ATP6V1C2), transcript variant X1, mRNA.
Pairwise 2 (GV-GV)	-2.51.00	2.09e-05	12		[mRNA] locus=scaffold311:1246327:1262428:+; PREDICTED: Ovis aries carboxypeptidase Q (CPQ), transcript variant X1, mRNA.; PREDICTED: Ovis aries carboxypeptidase Q (CPQ), transcript variant X2, mRNA.; PREDICTED: Ovis aries carboxypeptidase Q (CPQ), transcript variant X4, mRNA.; PREDICTED: Ovis aries carboxypeptidase Q (CPQ), transcript variant X3, mRNA.; PREDICTED: Ovis aries carboxypeptidase Q (C…
Pairwise 2 (GV-GV)	45414	2.11e-05	12		[mRNA] locus=scaffold2148:31632:31907:-; glutamate dehydrogenase 1 [gene_biotype:protein_coding transcript_biotype:protein_coding]; Ovis aries glutamate dehydrogenase 1 (GLUD1), mRNA.
Pairwise 2 (GV-GV)	-3.04.00	2.24e-05	13		[mRNA] locus=scaffold1667:231823:238261:-; PREDICTED: Ovis aries trans-2,3-enoyl-CoA reductase (TECR), transcript variant X1, mRNA.
Pairwise 2 (GV-GV)	-2.5	2.31e-05	13		[mRNA] locus=scaffold2064:2424334:2436496:+; PREDICTED: Ovis aries histone H1.4 (LOC101111401), transcript variant X1, mRNA.
Pairwise 2 (GV-GV)	-3.09.00	2.53e-05	13		[mRNA] locus=scaffold383:227070:227237:-; PREDICTED: Ovis aries histone H1x (LOC101106288), transcript variant X1, mRNA.
Pairwise 2 (GV-GV)	-3.12.00	2.84e-05	14		[mRNA] locus=scaffold756:7769:29458:+; PREDICTED: Ovis aries pyruvate dehydrogenase kinase, isozyme 3 (PDK3), transcript variant X1, mRNA.; PREDICTED: Ovis aries pyruvate dehydrogenase kinase, isozyme 3 (PDK3), transcript variant X2, mRNA.; PREDICTED: Ovis aries pyruvate dehydrogenase kinase, isozyme 3 (PDK3), transcript variant X3, mRNA.
Pairwise 2 (GV-GV)	-2.36.00	3.48e-05	15		[mRNA] locus=scaffold1170:2379407:2438098:+; PREDICTED: Ovis aries kinesin family member 4A (KIF4A), transcript variant X5, mRNA.; PREDICTED: Ovis aries kinesin family member 4A (KIF4A), transcript variant X1, mRNA.; PREDICTED: Ovis aries kinesin family member 4A (KIF4A), transcript variant X2, mRNA.; PREDICTED: Ovis aries kinesin family member 4A (KIF4A), transcript variant X3, mRNA.; PREDICTED:…
Pairwise 2 (GV-GV)	2.39	3.5e-05	15		[mRNA] locus=scaffold1390:334026:358464:-; PREDICTED: Ovis aries fibulin 1 (FBLN1), transcript variant X1, mRNA.
Pairwise 2 (GV-GV)	-2.5	3.53e-05	15		[mRNA] locus=scaffold4100:1816:3420:+; PREDICTED: Ovis aries hepatoma-derived growth factor (HDGF), transcript variant X1, mRNA.
Pairwise 2 (GV-GV)	3.28	3.66e-05	15		[mRNA] locus=scaffold1346:743638:758650:+
Pairwise 2 (GV-GV)	2.27	3.89e-05	16
Pairwise 2 (GV-GV)	-3.04.00	3.91e-05	16		[mRNA] locus=scaffold2537:5965:9846:+; PREDICTED: Ovis aries CD82 molecule (CD82), transcript variant X3, mRNA.; PREDICTED: Ovis aries CD82 molecule (CD82), transcript variant X2, mRNA.; PREDICTED: Ovis aries CD82 molecule (CD82), transcript variant X4, mRNA.; PREDICTED: Ovis aries CD82 molecule (CD82), transcript variant X5, mRNA.; PREDICTED: Ovis aries CD82 molecule (CD82), transcript variant X…
Pairwise 2 (GV-GV)	-2.23.00	4.58e-05	17		diphthamide biosynthesis 7 [gene_biotype:protein_coding transcript_biotype:protein_coding]; PREDICTED: Ovis aries diphthamide biosynthesis 7 (DPH7), transcript variant X1, partial mRNA.
Pairwise 2 (GV-GV)	-2.38.00	5.05e-05	18		[mRNA] locus=scaffold1113:141028:153925:+; PREDICTED: Ovis aries alveolar soft part sarcoma chromosome region, candidate 1 (ASPSCR1), transcript variant X1, mRNA.; PREDICTED: Ovis aries alveolar soft part sarcoma chromosome region, candidate 1 (ASPSCR1), transcript variant X2, mRNA.; PREDICTED: Ovis aries alveolar soft part sarcoma chromosome region, candidate 1 (ASPSCR1), transcript variant X3, …
Pairwise 2 (GV-GV)	45353	5.14e-05	18		Ovis aries ubiquitin-conjugating enzyme E2E 2 (UBE2E2), mRNA.; Ovis aries UB2E2 mRNA, complete cds.
Pairwise 2 (GV-GV)	2.23	5.2e-05	18		[mRNA] locus=scaffold6468:26670:27279:-
Pairwise 2 (GV-GV)	2.18	5.47e-05	19		[mRNA] locus=scaffold37:1696:45806:+; PREDICTED: Ovis aries GTF2I repeat domain containing 1 (GTF2IRD1), transcript variant X2, mRNA.; PREDICTED: Ovis aries GTF2I repeat domain containing 1 (GTF2IRD1), transcript variant X1, mRNA.; PREDICTED: Ovis aries GTF2I repeat domain containing 1 (GTF2IRD1), transcript variant X3, mRNA.; PREDICTED: Ovis aries GTF2I repeat domain containing 1 (GTF2IRD1), tra…
Pairwise 2 (GV-GV)	-3.19.00	5.49e-05	19		[mRNA] locus=scaffold507:1554974:1556032:-
Pairwise 2 (GV-GV)	2.38	5.72e-05	19		[mRNA] locus=scaffold4704:28956:78137:+; PREDICTED: Ovis aries cadherin 13 (CDH13), transcript variant X1, mRNA.; PREDICTED: Ovis aries cadherin 13 (CDH13), transcript variant X2, mRNA.; PREDICTED: Ovis aries cadherin 13 (CDH13), transcript variant X3, mRNA.; PREDICTED: Ovis aries cadherin 13 (CDH13), transcript variant X4, mRNA.
Pairwise 2 (GV-GV)	-2.1	6.28e-05	20		[mRNA] locus=scaffold1647:5233:15587:+; PREDICTED: Ovis aries nicalin (NCLN), transcript variant X2, mRNA.; PREDICTED: Ovis aries nicalin (NCLN), transcript variant X1, misc_RNA.
Pairwise 2 (GV-GV)	-2.16.00	6.8e-05	21
Pairwise 2 (GV-GV)	-2.07.00	6.84e-05	21
Pairwise 2 (GV-GV)	45354	7e-05	21		family with sequence similarity 129, member B [gene_biotype:protein_coding transcript_biotype:protein_coding]; PREDICTED: Ovis aries family with sequence similarity 129, member B (FAM129B), transcript variant X1, mRNA.
Pairwise 2 (GV-GV)	-2.38.00	7.55e-05	22		[mRNA] locus=scaffold1577:1293707:1490746:+; PREDICTED: Ovis aries solute carrier family 44, member 3 (SLC44A3), transcript variant X4, mRNA.; PREDICTED: Ovis aries solute carrier family 44, member 3 (SLC44A3), transcript variant X1, mRNA.
Pairwise 2 (GV-GV)	2.51	7.58e-05	22		[mRNA] locus=scaffold1142:508312:532034:-
Pairwise 2 (GV-GV)	-2.23.00	7.7e-05	22		anaphase promoting complex subunit 11 [gene_biotype:protein_coding transcript_biotype:protein_coding]; PREDICTED: Ovis aries anaphase promoting complex subunit 11 (ANAPC11), transcript variant X3, mRNA.; PREDICTED: Ovis aries anaphase promoting complex subunit 11 (ANAPC11), transcript variant X2, mRNA.
Pairwise 2 (GV-GV)	2.21	7.78e-05	22		[mRNA] locus=scaffold4850:81000:81557:-
Pairwise 2 (GV-GV)	2.23	7.85e-05	22		Bos taurus granzyme B (granzyme 2, cytotoxic T-lymphocyte-associated serine esterase 1) (GZMB), mRNA. [gene_biotype:protein_coding transcript_biotype:protein_coding]
Pairwise 2 (GV-GV)	3.36	8.06e-05	22		[mRNA] locus=scaffold1008:541900:560269:+; PREDICTED: Ovis aries complement factor H (CFH), transcript variant X1, mRNA.; Ovis aries factor H (fH) mRNA, partial cds.
Pairwise 2 (GV-GV)	-2.22.00	8.32e-05	23		[mRNA] locus=scaffold956:114464:115595:-; PREDICTED: Ovis aries mitochondrial inner membrane organizing system 1 (MINOS1), transcript variant X2, mRNA.; PREDICTED: Ovis aries mitochondrial inner membrane organizing system 1 (MINOS1), transcript variant X1, mRNA.
Pairwise 2 (GV-GV)	-2.13.00	8.39e-05	23		[mRNA] locus=scaffold4524:141:12194:+; PREDICTED: Ovis aries thymidine kinase 1, soluble (TK1), transcript variant X1, mRNA.
Pairwise 2 (GV-GV)	45598	8.59e-05	23		[mRNA] locus=scaffold395:1463452:1464355:-
Pairwise 2 (GV-GV)	45538	8.76e-05	23		[mRNA] locus=scaffold2783:358769:361378:+; PREDICTED: Ovis aries uridine phosphorylase 1 (UPP1), transcript variant X1, mRNA.
Pairwise 2 (GV-GV)	-2.46.00	1	26		[mRNA] locus=scaffold28:828276:845710:+; PREDICTED: Ovis aries pyruvate dehydrogenase kinase, isozyme 3 (PDK3), transcript variant X1, mRNA.; PREDICTED: Ovis aries pyruvate dehydrogenase kinase, isozyme 3 (PDK3), transcript variant X2, mRNA.; PREDICTED: Ovis aries pyruvate dehydrogenase kinase, isozyme 3 (PDK3), transcript variant X3, mRNA.
Pairwise 2 (GV-GV)	45628	1	26		[mRNA] locus=scaffold1836:312396:314405:-
Pairwise 2 (GV-GV)	45414	1	26		[mRNA] locus=scaffold1472:1018223:1115668:-; PREDICTED: Ovis aries phospholipase C-like 2 (PLCL2), transcript variant X4, mRNA.
Pairwise 2 (GV-GV)	45537	1	26		[mRNA] locus=scaffold1390:376590:407613:-; PREDICTED: Ovis aries fibulin 1 (FBLN1), transcript variant X1, mRNA.
Pairwise 2 (GV-GV)	45293	1	27		[mRNA] locus=scaffold949:276565:285594:-; PREDICTED: Ovis aries GRB2-associated binding protein 2 (GAB2), transcript variant X1, mRNA.
Pairwise 2 (GV-GV)	-2.22.00	1	27		[mRNA] locus=scaffold1539:684425:687067:-; PREDICTED: Ovis aries FGFR1 oncogene partner (FGFR1OP), transcript variant X1, partial mRNA.
Pairwise 2 (GV-GV)	-2.31.00	1	28		[mRNA] locus=scaffold1775:44712:59830:+; PREDICTED: Ovis aries kinesin family member 4A (KIF4A), transcript variant X5, mRNA.; PREDICTED: Ovis aries kinesin family member 4A (KIF4A), transcript variant X1, mRNA.; PREDICTED: Ovis aries kinesin family member 4A (KIF4A), transcript variant X2, mRNA.; PREDICTED: Ovis aries kinesin family member 4A (KIF4A), transcript variant X3, mRNA.; PREDICTED: Ovi…
Pairwise 2 (GV-GV)	-2.2	1	28		[mRNA] locus=scaffold1781:2240562:2241149:-
Pairwise 2 (GV-GV)	-2.54.00	1	28		[mRNA] locus=scaffold3038:126489:151339:+; PREDICTED: Ovis aries v-myb avian myeloblastosis viral oncogene homolog-like 2 (MYBL2), transcript variant X1, mRNA.
Pairwise 2 (GV-GV)	-2.08.00	1	28		[mRNA] locus=scaffold663:338859:358416:-; PREDICTED: Ovis aries collagen beta(1-O)galactosyltransferase 1 (COLGALT1), transcript variant X1, mRNA.
Pairwise 2 (GV-GV)	-3.05.00	1	29		[mRNA] locus=scaffold1699:478552:491938:-; PREDICTED: Ovis aries gamma-glutamyl hydrolase (conjugase, folylpolygammaglutamyl hydrolase) (GGH), transcript variant X1, mRNA.
Pairwise 2 (GV-GV)	-2.06.00	1	30		PREDICTED: Ovis aries NADH dehydrogenase (ubiquinone) Fe-S protein 8, 23kDa (NADH-coenzyme Q reductase) (NDUFS8), transcript variant X1, mRNA.; [mRNA] locus=scaffold4221:239206:244566:-
Pairwise 2 (GV-GV)	-2.03.00	1	30		[mRNA] locus=scaffold3280:807561:808166:-; PREDICTED: Ovis aries high mobility group protein B1 pseudogene (LOC101111388), misc_RNA.; PREDICTED: Ovis aries high mobility group protein B1 pseudogene (LOC101112330), misc_RNA.; High mobility group protein B1 [gene_biotype:protein_coding transcript_biotype:protein_coding]; [mRNA] locus=scaffold519:1063925:1064536:+
Pairwise 2 (GV-GV)	-2.02.00	1	30		[mRNA] locus=scaffold2561:403315:416595:+; PREDICTED: Ovis aries spermatogenesis associated 5 (SPATA5), transcript variant X1, mRNA.; PREDICTED: Ovis aries spermatogenesis associated 5 (SPATA5), transcript variant X2, mRNA.
Pairwise 2 (GV-GV)	2.22	2	31		[mRNA] locus=scaffold2449:689552:693062:-
Pairwise 2 (GV-GV)	-2.03.00	2	33		[mRNA] locus=scaffold624:324877:348640:+; PREDICTED: Ovis aries excision repair cross-complementation group 2 (ERCC2), transcript variant X1, mRNA.
Pairwise 2 (GV-GV)	45537	2	34		[mRNA] locus=scaffold1266:480197:503820:+
Pairwise 2 (GV-GV)	-2.01.00	2	34		[mRNA] locus=scaffold347:988224:1008965:-; PREDICTED: Ovis aries phosphodiesterase 8B (PDE8B), transcript variant X1, mRNA.
Pairwise 2 (GV-GV)	2.22	2	35		[mRNA] locus=scaffold1388:12155:33811:+; PREDICTED: Ovis aries jumonji, AT rich interactive domain 2 (JARID2), transcript variant X1, mRNA.
Pairwise 2 (GV-GV)	3.39	2	35		Ovis aries spermatid transition protein 3 (LOC443035), mRNA.; Ovis aries spermatid transition protein 3 mRNA, complete cds.
Pairwise 2 (GV-GV)	2.29	2	36		[mRNA] locus=scaffold1537:323350:324367:-; Ovis aries translocator protein (18kDa) (TSPO), mRNA.; Ovis aries peripheral-type benzodiazepine receptor (PBR) mRNA, complete cds.
Pairwise 2 (GV-GV)	45293	2	37		[mRNA] locus=scaffold1288:178992:205435:+
Pairwise 2 (GV-GV)	45353	2	41		[mRNA] locus=scaffold800:19796:27659:-; PREDICTED: Ovis aries ankyrin repeat domain 44 (ANKRD44), transcript variant X2, mRNA.; PREDICTED: Ovis aries ankyrin repeat domain 44 (ANKRD44), transcript variant X7, mRNA.; PREDICTED: Ovis aries ankyrin repeat domain 44 (ANKRD44), transcript variant X1, mRNA.; PREDICTED: Ovis aries ankyrin repeat domain 44 (ANKRD44), transcript variant X3, mRNA.; PREDICT…
Pairwise 2 (GV-GV)	-2.01.00	3	41		[mRNA] locus=scaffold1150:8026:8472:-
Pairwise 2 (GV-GV)	2.15	3	42		[mRNA] locus=scaffold1730:682777:683313:+
Pairwise 2 (GV-GV)	45506	3	44		[mRNA] locus=scaffold1449:265:1890:+; PREDICTED: Ovis aries zinc finger and BTB domain containing 7C (ZBTB7C), transcript variant X1, mRNA.
Pairwise 2 (GV-GV)	45445	3	44		[mRNA] locus=scaffold1765:1366135:1400787:+
Pairwise 2 (GV-GV)	-2.31.00	3	44		[mRNA] locus=scaffold1672:274031:318625:+; PREDICTED: Ovis aries molybdenum cofactor sulfurase (MOCOS), transcript variant X1, mRNA.
Pairwise 2 (GV-GV)	45353	3	45		[mRNA] locus=scaffold46:325469:333023:-
Pairwise 2 (GV-GV)	2.19	3	45		Ovis aries trophoblast Kunitz domain protein 1 (TKDP1), mRNA.; Ovis aries trypsin inhibitor mRNA, complete cds.; Ovis aries Kunitz-type trypsin inhibitor mRNA, complete cds.
Pairwise 2 (GV-GV)	2.32	4	51		[mRNA] locus=scaffold1351:2595167:2595409:+
Pairwise 2 (GV-GV)	2.33	4	51		[mRNA] locus=scaffold5348:129048:129443:-
Pairwise 2 (GV-GV)	45445	4	55		[mRNA] locus=scaffold3885:6960:11903:-
Pairwise 2 (GV-GV)	-2.2	4	55		[mRNA] locus=scaffold3831:407153:479837:+; PREDICTED: Ovis aries CD82 molecule (CD82), transcript variant X3, mRNA.; PREDICTED: Ovis aries CD82 molecule (CD82), transcript variant X2, mRNA.; PREDICTED: Ovis aries CD82 molecule (CD82), transcript variant X4, mRNA.; PREDICTED: Ovis aries CD82 molecule (CD82), transcript variant X5, mRNA.; PREDICTED: Ovis aries CD82 molecule (CD82), transcript varia…
Pairwise 2 (GV-GV)	-2	5	59		[mRNA] locus=scaffold317:1028955:1033689:-
Pairwise 2 (GV-GV)	45293	5	59		[mRNA] locus=scaffold1636:38226:62233:+; PREDICTED: Ovis aries gamma-aminobutyric acid (GABA) A receptor, beta 1 (GABRB1), transcript variant X1, mRNA.
Pairwise 2 (GV-GV)	2.29	5	62		[mRNA] locus=scaffold3789:811996:824174:-
Pairwise 2 (GV-GV)	45414	6	66		[mRNA] locus=scaffold417:611736:646642:-
Pairwise 2 (GV-GV)	-2.08.00	6	69		[mRNA] locus=scaffold1317:318414:385745:+; PREDICTED: Ovis aries fibroblast growth factor 13 (FGF13), transcript variant X1, mRNA.
Pairwise 2 (GV-GV)	45598	6	72		[mRNA] locus=scaffold400:217399:218115:-
Pairwise 2 (GV-GV)	45414	6	73
Pairwise 2 (GV-GV)	-2.06.00	7	76		[mRNA] locus=scaffold294:3648:9532:+; PREDICTED: Ovis aries sulfatase 2 (SULF2), transcript variant X1, mRNA.; PREDICTED: Ovis aries sulfatase 2 (SULF2), transcript variant X2, mRNA.; PREDICTED: Ovis aries sulfatase 2 (SULF2), transcript variant X3, mRNA.
Pairwise 2 (GV-GV)	45506	7	76		[mRNA] locus=scaffold1423:2963705:3003974:-
Pairwise 2 (GV-GV)	45506	7	76		[mRNA] locus=scaffold430:55315:174754:+
Pairwise 2 (GV-GV)	2.36	8	79		[mRNA] locus=scaffold2036:1389:4530:-; PREDICTED: Ovis aries ubiquitin carboxyl-terminal hydrolase 17-like protein 6 (LOC101106834), mRNA.
Pairwise 2 (GV-GV)	45414	8	80		[mRNA] locus=scaffold1125:304858:307005:-
Pairwise 2 (GV-GV)	-2.31.00	8	81		[mRNA] locus=scaffold294:108594:109638:-
Pairwise 2 (GV-GV)	2.21	8	82
Pairwise 2 (GV-GV)	45630	9	91		[mRNA] locus=scaffold1166:989670:990050:+
Pairwise 2 (GV-GV)	2.22	10	95		[mRNA] locus=scaffold1314:378199:379264:-; PREDICTED: Ovis aries gamma-aminobutyric acid (GABA) A receptor, beta 1 (GABRB1), transcript variant X1, mRNA.
Pairwise 2 (GV-GV)	2.29	11	98		[mRNA] locus=scaffold459:598805:600494:-
Pairwise 2 (GV-GV)	-2.36.00	11	100		[mRNA] locus=scaffold842:4024338:4092293:+; PREDICTED: Ovis aries natriuretic peptide receptor 3 (NPR3), transcript variant X1, mRNA.; PREDICTED: Ovis aries natriuretic peptide receptor 3 (NPR3), transcript variant X2, mRNA.
Pairwise 2 (GV-GV)	45476	12	104		[mRNA] locus=scaffold2012:6764:103166:+; PREDICTED: Ovis aries amyloid beta (A4) precursor protein (APP), transcript variant X5, mRNA.; PREDICTED: Ovis aries amyloid beta (A4) precursor protein (APP), transcript variant X1, mRNA.; PREDICTED: Ovis aries amyloid beta (A4) precursor protein (APP), transcript variant X3, mRNA.; PREDICTED: Ovis aries amyloid beta (A4) precursor protein (APP), transcri…
Pairwise 2 (GV-GV)	45324	12	107		[mRNA] locus=scaffold739:987398:987622:-
Pairwise 2 (GV-GV)	3.16	13	112		[mRNA] locus=scaffold1685:84355:86111:+
Pairwise 2 (GV-GV)	45384	14	115		[mRNA] locus=scaffold9660:11285:11862:+
Pairwise 2 (GV-GV)	2.28	16	127		[mRNA] locus=scaffold1341:288610:385485:-
Pairwise 2 (GV-GV)	45414	20	147		[mRNA] locus=scaffold932:941845:1086586:+
Pairwise 2 (GV-GV)	45293	21	149		[mRNA] locus=scaffold133:724275:725384:+
Pairwise 2 (GV-GV)	-2.41.00	21	152		Ovis aries histocompatibility complex, class II, DQ alpha, type 1 (OVAR-DQA1), mRNA.; Ovis aries Merino MHC OVAR-DQ-ALPHA1 (MHC OVAR-DQA1) mRNA, complete cds.; Ovis aries clone QW4 MHC class II antigen mRNA, complete cds.
Pairwise 2 (GV-GV)	2.33	31	198		[mRNA] locus=scaffold2076:533804:536934:+
Pairwise 2 (GV-GV)	2.25	84	383		[mRNA] locus=scaffold205:2032683:2034062:+; Ovis aries fatty acid binding protein 5 (psoriasis-associated) (FABP5), mRNA.; Ovis aries fatty acid binding protein 5 (FABP5) mRNA, complete cds.
Pairwise 2 (GV-GV)	45324	266	837		[mRNA] locus=scaffold702:881613:883427:-
Pairwise 1 (GV-MII)	-12,31	2,85E-07	16		[mRNA] locus=scaffold652:1157872:1164547:-; Ovis aries cytochrome P450, family 19 (CYP19), mRNA.; Ovis aries mRNA for aromatase (cyp19).
Pairwise 1 (GV-MII)	-5,73	1,76E-06	19		[mRNA] locus=scaffold100:975086:1091593:+; PREDICTED: Ovis aries dysferlin (DYSF), transcript variant X15, mRNA.; PREDICTED: Ovis aries dysferlin (DYSF), transcript variant X13, mRNA.; PREDICTED: Ovis aries dysferlin (DYSF), transcript variant X9, mRNA.; PREDICTED: Ovis aries dysferlin (DYSF), transcript variant X12, mRNA.; PREDICTED: Ovis aries dysferlin (DYSF), transcript variant X16, mRNA.; PR…
Pairwise 1 (GV-MII)	-4,32	4,36E-06	25		calmodulin 3 (phosphorylase kinase, delta) [gene_biotype:protein_coding transcript_biotype:protein_coding]; PREDICTED: Ovis aries calmodulin 3 (phosphorylase kinase, delta) (CALM3), transcript variant X1, mRNA.
Pairwise 1 (GV-MII)	-3,78	1,33E-05	35		[mRNA] locus=scaffold2537:5965:9846:+; PREDICTED: Ovis aries CD82 molecule (CD82), transcript variant X3, mRNA.; PREDICTED: Ovis aries CD82 molecule (CD82), transcript variant X2, mRNA.; PREDICTED: Ovis aries CD82 molecule (CD82), transcript variant X4, mRNA.; PREDICTED: Ovis aries CD82 molecule (CD82), transcript variant X5, mRNA.; PREDICTED: Ovis aries CD82 molecule (CD82), transcript variant X…
Pairwise 1 (GV-MII)	-4,88	1,39E-05	35		[mRNA] locus=scaffold509:1734536:1819666:-; PREDICTED: Ovis aries dysferlin (DYSF), transcript variant X15, mRNA.; PREDICTED: Ovis aries dysferlin (DYSF), transcript variant X13, mRNA.; PREDICTED: Ovis aries dysferlin (DYSF), transcript variant X9, mRNA.; PREDICTED: Ovis aries dysferlin (DYSF), transcript variant X12, mRNA.; PREDICTED: Ovis aries dysferlin (DYSF), transcript variant X16, mRNA.; P…
Pairwise 1 (GV-MII)	-3,77	1,77E-05	37		[mRNA] locus=scaffold2255:24028:398313:+; PREDICTED: Ovis aries carboxypeptidase Q (CPQ), transcript variant X1, mRNA.; PREDICTED: Ovis aries carboxypeptidase Q (CPQ), transcript variant X2, mRNA.; PREDICTED: Ovis aries carboxypeptidase Q (CPQ), transcript variant X4, mRNA.; PREDICTED: Ovis aries carboxypeptidase Q (CPQ), transcript variant X3, mRNA.; PREDICTED: Ovis aries carboxypeptidase Q (CPQ…
Pairwise 1 (GV-MII)	-4,25	1,97E-05	37		[mRNA] locus=scaffold3038:126489:151339:+; PREDICTED: Ovis aries v-myb avian myeloblastosis viral oncogene homolog-like 2 (MYBL2), transcript variant X1, mRNA.
Pairwise 1 (GV-MII)	-3,51	2,82E-05	44		minichromosome maintenance complex component 2 [gene_biotype:protein_coding transcript_biotype:protein_coding]; PREDICTED: Ovis aries minichromosome maintenance complex component 2 (MCM2), transcript variant X1, mRNA.
Pairwise 1 (GV-MII)	-4,09	3,64E-05	46		[mRNA] locus=scaffold2064:2424334:2436496:+; PREDICTED: Ovis aries histone H1.4 (LOC101111401), transcript variant X1, mRNA.
Pairwise 1 (GV-MII)	-3,32	4,40E-05	49		Ovis aries glutathione S-transferase alpha 1 (GSTA1), mRNA.; Ovis aries glutathione S-transferase A1 (GSTA1) mRNA, complete cds.
Pairwise 1 (GV-MII)	2,62	5,53E-05	55		[mRNA] locus=scaffold2644:405242:410039:+; PREDICTED: Ovis aries cationic amino acid transporter 3-like (LOC101117868), transcript variant X1, mRNA.; PREDICTED: Ovis aries cationic amino acid transporter 3-like (LOC101113619), transcript variant X1, mRNA.; PREDICTED: Ovis aries cationic amino acid transporter 3-like (LOC101108819), transcript variant X1, mRNA.; PREDICTED: Ovis aries cationic amin…
Pairwise 1 (GV-MII)	-3,25	6,68E-05	61		[mRNA] locus=scaffold756:7769:29458:+; PREDICTED: Ovis aries pyruvate dehydrogenase kinase, isozyme 3 (PDK3), transcript variant X1, mRNA.; PREDICTED: Ovis aries pyruvate dehydrogenase kinase, isozyme 3 (PDK3), transcript variant X2, mRNA.; PREDICTED: Ovis aries pyruvate dehydrogenase kinase, isozyme 3 (PDK3), transcript variant X3, mRNA.
Pairwise 1 (GV-MII)	2,76	6,85E-05	61		[mRNA] locus=scaffold4704:28956:78137:+; PREDICTED: Ovis aries cadherin 13 (CDH13), transcript variant X1, mRNA.; PREDICTED: Ovis aries cadherin 13 (CDH13), transcript variant X2, mRNA.; PREDICTED: Ovis aries cadherin 13 (CDH13), transcript variant X3, mRNA.; PREDICTED: Ovis aries cadherin 13 (CDH13), transcript variant X4, mRNA.
Pairwise 1 (GV-MII)	-2,91	7,49E-05	64		[mRNA] locus=scaffold1170:2379407:2438098:+; PREDICTED: Ovis aries kinesin family member 4A (KIF4A), transcript variant X5, mRNA.; PREDICTED: Ovis aries kinesin family member 4A (KIF4A), transcript variant X1, mRNA.; PREDICTED: Ovis aries kinesin family member 4A (KIF4A), transcript variant X2, mRNA.; PREDICTED: Ovis aries kinesin family member 4A (KIF4A), transcript variant X3, mRNA.; PREDICTED:…
Pairwise 1 (GV-MII)	2,58	8,65E-05	65		[mRNA] locus=scaffold4891:44427:50987:-
Pairwise 1 (GV-MII)	-3,28	1	68		centromere protein V [gene_biotype:protein_coding transcript_biotype:protein_coding]
Pairwise 1 (GV-MII)	-2,39	1	68		[mRNA] locus=scaffold2762:581600:611380:-; PREDICTED: Ovis aries minichromosome maintenance complex component 8 (MCM8), transcript variant X1, mRNA.; PREDICTED: Ovis aries minichromosome maintenance complex component 8 (MCM8), transcript variant X2, mRNA.; PREDICTED: Ovis aries minichromosome maintenance complex component 8 (MCM8), transcript variant X3, mRNA.; PREDICTED: Ovis aries minichromosom…
Pairwise 1 (GV-MII)	-2,34	1	70
Pairwise 1 (GV-MII)	-3,3	1	70		[mRNA] locus=scaffold28:828276:845710:+; PREDICTED: Ovis aries pyruvate dehydrogenase kinase, isozyme 3 (PDK3), transcript variant X1, mRNA.; PREDICTED: Ovis aries pyruvate dehydrogenase kinase, isozyme 3 (PDK3), transcript variant X2, mRNA.; PREDICTED: Ovis aries pyruvate dehydrogenase kinase, isozyme 3 (PDK3), transcript variant X3, mRNA.
Pairwise 1 (GV-MII)	-3,33	1	71		[mRNA] locus=scaffold1066:392737:445667:+; PREDICTED: Ovis aries ATPase, H+ transporting, lysosomal 42kDa, V1 subunit C2 (ATP6V1C2), transcript variant X1, mRNA.
Pairwise 1 (GV-MII)	2,41	1	72		[mRNA] locus=scaffold6468:43195:43616:-
Pairwise 1 (GV-MII)	-2,3	1	72		anaphase promoting complex subunit 11 [gene_biotype:protein_coding transcript_biotype:protein_coding]; PREDICTED: Ovis aries anaphase promoting complex subunit 11 (ANAPC11), transcript variant X3, mRNA.; PREDICTED: Ovis aries anaphase promoting complex subunit 11 (ANAPC11), transcript variant X2, mRNA.
Pairwise 1 (GV-MII)	2,79	1	75		[mRNA] locus=scaffold2036:1389:4530:-; PREDICTED: Ovis aries ubiquitin carboxyl-terminal hydrolase 17-like protein 6 (LOC101106834), mRNA.
Pairwise 1 (GV-MII)	-2,61	1	76		[mRNA] locus=scaffold3253:925244:1089870:-; PREDICTED: Ovis aries arf-GAP with coiled-coil, ANK repeat and PH domain-containing protein 2 (LOC101102615), transcript variant X7, mRNA.; PREDICTED: Ovis aries arf-GAP with coiled-coil, ANK repeat and PH domain-containing protein 2 (LOC101102615), transcript variant X8, mRNA.
Pairwise 1 (GV-MII)	-2,59	1	77		[mRNA] locus=scaffold246:308890:312261:+; PREDICTED: Ovis aries solute carrier family 27 (fatty acid transporter), member 3 (SLC27A3), mRNA.
Pairwise 1 (GV-MII)	-2,23	2	81		[mRNA] locus=scaffold1577:1293707:1490746:+; PREDICTED: Ovis aries solute carrier family 44, member 3 (SLC44A3), transcript variant X4, mRNA.; PREDICTED: Ovis aries solute carrier family 44, member 3 (SLC44A3), transcript variant X1, mRNA.
Pairwise 1 (GV-MII)	-2,52	2	84		[mRNA] locus=scaffold383:227070:227237:-; PREDICTED: Ovis aries histone H1x (LOC101106288), transcript variant X1, mRNA.
Pairwise 1 (GV-MII)	2,24	2	84		[mRNA] locus=scaffold5136:19769:20116:-
Pairwise 1 (GV-MII)	-2,97	2	84		[mRNA] locus=scaffold1775:44712:59830:+; PREDICTED: Ovis aries kinesin family member 4A (KIF4A), transcript variant X5, mRNA.; PREDICTED: Ovis aries kinesin family member 4A (KIF4A), transcript variant X1, mRNA.; PREDICTED: Ovis aries kinesin family member 4A (KIF4A), transcript variant X2, mRNA.; PREDICTED: Ovis aries kinesin family member 4A (KIF4A), transcript variant X3, mRNA.; PREDICTED: Ovi…
Pairwise 1 (GV-MII)	2,29	2	84		Ovis aries bone morphogenetic protein receptor, type IB (BMPR1B), mRNA.; Ovis aries bone morphogenetic protein receptor type IB (BMPR-IB) mRNA, complete cds.; Ovis aries bone morphogenetic protein receptor type 1B mRNA, complete cds.; Ovis aries bone morphogenetic protein type 1B receptor mRNA, complete cds.; Ovis aries bone morphogenetic protein receptor-IB (BMPR-IB) mRNA, partial cds.
Pairwise 1 (GV-MII)	-2,26	2	87		[mRNA] locus=scaffold8504:65814:66113:-; PREDICTED: Ovis aries poliovirus receptor-related 1 (herpesvirus entry mediator C) (PVRL1), transcript variant X1, mRNA.
Pairwise 1 (GV-MII)	-2,45	2	87		[mRNA] locus=scaffold1672:274031:318625:+; PREDICTED: Ovis aries molybdenum cofactor sulfurase (MOCOS), transcript variant X1, mRNA.
Pairwise 1 (GV-MII)	-2,23	2	89		[mRNA] locus=scaffold211:108988:123945:-; PREDICTED: Ovis aries polymerase (DNA directed), delta 1, catalytic subunit (POLD1), transcript variant X1, mRNA.
Pairwise 1 (GV-MII)	-2,78	2	92		[mRNA] locus=scaffold4524:141:12194:+; PREDICTED: Ovis aries thymidine kinase 1, soluble (TK1), transcript variant X1, mRNA.
Pairwise 1 (GV-MII)	2,42	2	93		[mRNA] locus=scaffold1430:922677:953581:-
Pairwise 1 (GV-MII)	2,22	2	93		[mRNA] locus=scaffold2395:1264752:1266435:+
Pairwise 1 (GV-MII)	2,16	2	93		[mRNA] locus=scaffold2076:533804:536934:+
Pairwise 1 (GV-MII)	2,48	2	93		[mRNA] locus=scaffold417:611736:646642:-
Pairwise 1 (GV-MII)	-2,12	2	93		[mRNA] locus=scaffold4100:1816:3420:+; PREDICTED: Ovis aries hepatoma-derived growth factor (HDGF), transcript variant X1, mRNA.
Pairwise 1 (GV-MII)	-2,44	2	94		[mRNA] locus=scaffold294:108594:109638:-
Pairwise 1 (GV-MII)	-2,18	2	94		[mRNA] locus=scaffold663:338859:358416:-; PREDICTED: Ovis aries collagen beta(1-O)galactosyltransferase 1 (COLGALT1), transcript variant X1, mRNA.
Pairwise 1 (GV-MII)	2,12	3	102		[mRNA] locus=scaffold1288:178992:205435:+
Pairwise 1 (GV-MII)	2,21	3	102		Uncharacterized protein [gene_biotype:protein_coding transcript_biotype:protein_coding]
Pairwise 1 (GV-MII)	2,65	3	105		[mRNA] locus=scaffold6468:26670:27279:-
Pairwise 1 (GV-MII)	2,07	3	108		[mRNA] locus=scaffold315:1498790:1498948:+
Pairwise 1 (GV-MII)	-2,16	3	110		diphthamide biosynthesis 7 [gene_biotype:protein_coding transcript_biotype:protein_coding]; PREDICTED: Ovis aries diphthamide biosynthesis 7 (DPH7), transcript variant X1, partial mRNA.
Pairwise 1 (GV-MII)	-2,27	3	111		[mRNA] locus=scaffold956:114464:115595:-; PREDICTED: Ovis aries mitochondrial inner membrane organizing system 1 (MINOS1), transcript variant X2, mRNA.; PREDICTED: Ovis aries mitochondrial inner membrane organizing system 1 (MINOS1), transcript variant X1, mRNA.
Pairwise 1 (GV-MII)	-2,36	3	113
Pairwise 1 (GV-MII)	-2,12	3	113
Pairwise 1 (GV-MII)	-2,29	3	114		[mRNA] locus=scaffold624:324877:348640:+; PREDICTED: Ovis aries excision repair cross-complementation group 2 (ERCC2), transcript variant X1, mRNA.
Pairwise 1 (GV-MII)	2,1	3	117		[mRNA] locus=scaffold1493:1828729:1829012:+
Pairwise 1 (GV-MII)	2,61	4	128		[mRNA] locus=scaffold1730:682777:683313:+
Pairwise 1 (GV-MII)	-2,12	5	133		[mRNA] locus=scaffold1073:286705:541249:+; PREDICTED: Ovis aries primase, DNA, polypeptide 2 (58kDa) (PRIM2), mRNA.
Pairwise 1 (GV-MII)	-2,03	5	135		[mRNA] locus=scaffold1121:1087399:1098218:+; PREDICTED: Ovis aries ankyrin repeat and sterile alpha motif domain containing 1B (ANKS1B), transcript variant X2, mRNA.; PREDICTED: Ovis aries ankyrin repeat and sterile alpha motif domain containing 1B (ANKS1B), transcript variant X1, mRNA.; PREDICTED: Ovis aries ankyrin repeat and sterile alpha motif domain containing 1B (ANKS1B), transcript variant…
Pairwise 1 (GV-MII)	-2,67	5	140		[mRNA] locus=scaffold311:1246327:1262428:+; PREDICTED: Ovis aries carboxypeptidase Q (CPQ), transcript variant X1, mRNA.; PREDICTED: Ovis aries carboxypeptidase Q (CPQ), transcript variant X2, mRNA.; PREDICTED: Ovis aries carboxypeptidase Q (CPQ), transcript variant X4, mRNA.; PREDICTED: Ovis aries carboxypeptidase Q (CPQ), transcript variant X3, mRNA.; PREDICTED: Ovis aries carboxypeptidase Q (C…
Pairwise 1 (GV-MII)	-2,1	5	141		[mRNA] locus=scaffold2794:17989:61247:-; PREDICTED: Ovis aries microtubule associated tumor suppressor candidate 2 (MTUS2), transcript variant X1, mRNA.; PREDICTED: Ovis aries microtubule associated tumor suppressor candidate 2 (MTUS2), transcript variant X2, mRNA.; PREDICTED: Ovis aries microtubule associated tumor suppressor candidate 2 (MTUS2), transcript variant X3, mRNA.; PREDICTED: Ovis ari…
Pairwise 1 (GV-MII)	-2,04	5	144		family with sequence similarity 72, member A [gene_biotype:protein_coding transcript_biotype:protein_coding]; PREDICTED: Ovis aries family with sequence similarity 72, member A (FAM72A), mRNA.
Pairwise 1 (GV-MII)	-2,26	5	149		[mRNA] locus=scaffold1781:2240562:2241149:-
Pairwise 1 (GV-MII)	14,39	5	149		Hemoglobin subunit alpha [gene_biotype:protein_coding transcript_biotype:protein_coding]; PREDICTED: Ovis aries hemoglobin subunit alpha-1/2 (LOC101108797), transcript variant X1, mRNA.
Pairwise 1 (GV-MII)	-2,38	6	160		[mRNA] locus=scaffold3831:407153:479837:+; PREDICTED: Ovis aries CD82 molecule (CD82), transcript variant X3, mRNA.; PREDICTED: Ovis aries CD82 molecule (CD82), transcript variant X2, mRNA.; PREDICTED: Ovis aries CD82 molecule (CD82), transcript variant X4, mRNA.; PREDICTED: Ovis aries CD82 molecule (CD82), transcript variant X5, mRNA.; PREDICTED: Ovis aries CD82 molecule (CD82), transcript varia…
Pairwise 1 (GV-MII)	2,23	7	164		Bos taurus granzyme B (granzyme 2, cytotoxic T-lymphocyte-associated serine esterase 1) (GZMB), mRNA. [gene_biotype:protein_coding transcript_biotype:protein_coding]
Pairwise 1 (GV-MII)	3,6	7	164		Ovis aries spermatid transition protein 3 (LOC443035), mRNA.; Ovis aries spermatid transition protein 3 mRNA, complete cds.
Pairwise 1 (GV-MII)	2,13	7	166		family with sequence similarity 129, member B [gene_biotype:protein_coding transcript_biotype:protein_coding]; PREDICTED: Ovis aries family with sequence similarity 129, member B (FAM129B), transcript variant X1, mRNA.
Pairwise 1 (GV-MII)	-2,11	7	167		[mRNA] locus=scaffold1699:478552:491938:-; PREDICTED: Ovis aries gamma-glutamyl hydrolase (conjugase, folylpolygammaglutamyl hydrolase) (GGH), transcript variant X1, mRNA.
Pairwise 1 (GV-MII)	-2,26	7	167		PREDICTED: Ovis aries NADH dehydrogenase (ubiquinone) Fe-S protein 8, 23kDa (NADH-coenzyme Q reductase) (NDUFS8), transcript variant X1, mRNA.; [mRNA] locus=scaffold4221:239206:244566:-
Pairwise 1 (GV-MII)	2,41	7	170		[mRNA] locus=scaffold1472:1018223:1115668:-; PREDICTED: Ovis aries phospholipase C-like 2 (PLCL2), transcript variant X4, mRNA.
Pairwise 1 (GV-MII)	2,23	7	170		[mRNA] locus=scaffold1125:304858:307005:-
Pairwise 1 (GV-MII)	-3,11	7	170		[mRNA] locus=scaffold317:1028955:1033689:-
Pairwise 1 (GV-MII)	2	7	174		[mRNA] locus=scaffold4850:81000:81557:-
Pairwise 1 (GV-MII)	-3,85	9	187		Ovis aries histocompatibility complex, class II, DQ alpha, type 1 (OVAR-DQA1), mRNA.; Ovis aries Merino MHC OVAR-DQ-ALPHA1 (MHC OVAR-DQA1) mRNA, complete cds.; Ovis aries clone QW4 MHC class II antigen mRNA, complete cds.
Pairwise 1 (GV-MII)	2,19	9	189		[mRNA] locus=scaffold7749:21657:22115:+
Pairwise 1 (GV-MII)	2,42	9	191		[mRNA] locus=scaffold1266:480197:503820:+
Pairwise 1 (GV-MII)	2,5	9	192		[mRNA] locus=scaffold932:941845:1086586:+
Pairwise 1 (GV-MII)	2,51	11	211		[mRNA] locus=scaffold133:724275:725384:+
Pairwise 1 (GV-MII)	-2,75	11	212		[mRNA] locus=scaffold794:2886:12268:-; PREDICTED: Ovis aries DAZ interacting zinc finger protein 1 (DZIP1), transcript variant X1, mRNA.
Pairwise 1 (GV-MII)	-3,1	12	218		[mRNA] locus=scaffold1667:231823:238261:-; PREDICTED: Ovis aries trans-2,3-enoyl-CoA reductase (TECR), transcript variant X1, mRNA.
Pairwise 1 (GV-MII)	2,12	13	225		[mRNA] locus=scaffold1114:975805:976053:+
Pairwise 1 (GV-MII)	4,44	13	226		[mRNA] locus=scaffold1166:989670:990050:+
Pairwise 1 (GV-MII)	2,18	13	228		[mRNA] locus=scaffold314:1502618:1504323:+
Pairwise 1 (GV-MII)	2,28	14	234		[mRNA] locus=scaffold4850:81000:81557:-
Pairwise 1 (GV-MII)	-2,16	15	240		[mRNA] locus=scaffold258:1714953:1715354:+
Pairwise 1 (GV-MII)	-2,84	15	243		[mRNA] locus=scaffold4174:144085:170338:-; PREDICTED: Ovis aries DAZ interacting zinc finger protein 1 (DZIP1), transcript variant X1, mRNA.
Pairwise 1 (GV-MII)	-2,07	15	243		[mRNA] locus=scaffold830:271723:272088:-
Pairwise 1 (GV-MII)	2,09	16	245		[mRNA] locus=scaffold9660:573:1125:+
Pairwise 1 (GV-MII)	2,19	17	258		[mRNA] locus=scaffold210:4975:11075:+
Pairwise 1 (GV-MII)	2,01	19	267		[mRNA] locus=scaffold1930:581:775:-; PREDICTED: Ovis aries membrane primary amine oxidase (LOC101112335), transcript variant X1, mRNA.; PREDICTED: Ovis aries primary amine oxidase, lung isozyme-like (LOC101121500), mRNA.; [mRNA] locus=scaffold1930:25111:35605:-
Pairwise 1 (GV-MII)	2,21	20	275		[mRNA] locus=scaffold542:423237:423515:-
Pairwise 1 (GV-MII)	2,08	21	277		[mRNA] locus=scaffold6959:4461:4673:-; [mRNA] locus=scaffold5136:19769:20116:-; Ovis aries OTCR1 T-cell receptor beta chain mRNA, partial cds.; [mRNA] locus=scaffold5136:26230:28498:-; [mRNA] locus=scaffold5312:759:7876:-
Pairwise 1 (GV-MII)	2,33	21	278		[mRNA] locus=scaffold3789:811996:824174:-
Pairwise 1 (GV-MII)	2,02	21	278		[mRNA] locus=scaffold1589:711951:712166:-
Pairwise 1 (GV-MII)	2,12	21	279		[mRNA] locus=scaffold761:6755:6967:-
Pairwise 1 (GV-MII)	2,99	22	287		[mRNA] locus=scaffold459:598805:600494:-
Pairwise 1 (GV-MII)	3,28	23	295		[mRNA] locus=scaffold1390:334026:358464:-; PREDICTED: Ovis aries fibulin 1 (FBLN1), transcript variant X1, mRNA.
Pairwise 1 (GV-MII)	3,27	26	309		[mRNA] locus=scaffold2012:6764:103166:+; PREDICTED: Ovis aries amyloid beta (A4) precursor protein (APP), transcript variant X5, mRNA.; PREDICTED: Ovis aries amyloid beta (A4) precursor protein (APP), transcript variant X1, mRNA.; PREDICTED: Ovis aries amyloid beta (A4) precursor protein (APP), transcript variant X3, mRNA.; PREDICTED: Ovis aries amyloid beta (A4) precursor protein (APP), transcri…
Pairwise 1 (GV-MII)	2,41	26	311		[mRNA] locus=scaffold1765:1366135:1400787:+
Pairwise 1 (GV-MII)	-2,29	27	318		[mRNA] locus=scaffold2561:403315:416595:+; PREDICTED: Ovis aries spermatogenesis associated 5 (SPATA5), transcript variant X1, mRNA.; PREDICTED: Ovis aries spermatogenesis associated 5 (SPATA5), transcript variant X2, mRNA.
Pairwise 1 (GV-MII)	2,22	27	319		[mRNA] locus=scaffold2449:689552:693062:-
Pairwise 1 (GV-MII)	2,14	28	322		[mRNA] locus=scaffold430:55315:174754:+
Pairwise 1 (GV-MII)	2,22	29	328		[mRNA] locus=scaffold3652:61912:62730:-
Pairwise 1 (GV-MII)	2,26	32	343
Pairwise 1 (GV-MII)	2,15	33	350
Pairwise 1 (GV-MII)	-2,01	34	356		[mRNA] locus=scaffold1113:141028:153925:+; PREDICTED: Ovis aries alveolar soft part sarcoma chromosome region, candidate 1 (ASPSCR1), transcript variant X1, mRNA.; PREDICTED: Ovis aries alveolar soft part sarcoma chromosome region, candidate 1 (ASPSCR1), transcript variant X2, mRNA.; PREDICTED: Ovis aries alveolar soft part sarcoma chromosome region, candidate 1 (ASPSCR1), transcript variant X3, …
Pairwise 1 (GV-MII)	2,22	34	357		[mRNA] locus=scaffold1351:2595167:2595409:+
Pairwise 1 (GV-MII)	2,24	35	363		[mRNA] locus=scaffold46:325469:333023:-
Pairwise 1 (GV-MII)	-2	43	409		Ovis aries nuclear receptor subfamily 2, group F, member 2 (NR2F2), mRNA.; Ovis aries nuclear receptor subfamily 2 group F member 2 (NR2F2) mRNA, complete cds.; PREDICTED: Ovis aries nuclear receptor subfamily 2, group F, member 2 (NR2F2), transcript variant X1, mRNA.
Pairwise 1 (GV-MII)	2,01	45	420		[mRNA] locus=scaffold345:2158269:2158799:+
Pairwise 1 (GV-MII)	3,97	47	427		[mRNA] locus=scaffold1008:541900:560269:+; PREDICTED: Ovis aries complement factor H (CFH), transcript variant X1, mRNA.; Ovis aries factor H (fH) mRNA, partial cds.
Pairwise 1 (GV-MII)	2,23	48	430		[mRNA] locus=scaffold1341:288610:385485:-
Pairwise 1 (GV-MII)	2,19	49	438		[mRNA] locus=scaffold1130:760952:761273:+
Pairwise 1 (GV-MII)	-2,11	55	468		family with sequence similarity 53, member B [gene_biotype:protein_coding transcript_biotype:protein_coding]; PREDICTED: Ovis aries family with sequence similarity 53, member B (FAM53B), transcript variant X1, mRNA.
Pairwise 1 (GV-MII)	4,33	61	498		[mRNA] locus=scaffold1489:1550286:1583645:-; Ovis aries caveolin 1, caveolae protein, 22kDa (CAV1), mRNA.; Ovis aries caveolin-1 mRNA, complete cds.
Pairwise 1 (GV-MII)	2,13	61	500		Ovis aries small proline-rich protein type II (PRD-SPRRII), mRNA.; Ovis aries (clone 26) small proline-rich protein mRNA, complete cds.; PREDICTED: Ovis aries uncharacterized LOC105615731 (LOC105615731), ncRNA.
Pairwise 1 (GV-MII)	2,05	64	512		[mRNA] locus=scaffold1685:84355:86111:+
Pairwise 1 (GV-MII)	2,34	70	535		[mRNA] locus=scaffold290:21949:23088:+
Pairwise 1 (GV-MII)	2,07	76	558		[mRNA] locus=scaffold1820:35000:35155:-
Pairwise 1 (GV-MII)	-2,59	87	604		[mRNA] locus=scaffold507:1554974:1556032:-
Pairwise 1 (GV-MII)	2,37	92	626		[mRNA] locus=scaffold702:881613:883427:-
Pairwise 1 (GV-MII)	2,13	94	632		[mRNA] locus=scaffold1390:376590:407613:-; PREDICTED: Ovis aries fibulin 1 (FBLN1), transcript variant X1, mRNA.
Pairwise 1 (GV-MII)	2,08	97	649		[mRNA] locus=scaffold5312:759:7876:-
Pairwise 1 (GV-MII)	2,46	101	660		[mRNA] locus=scaffold10:2031477:2032151:-
Pairwise 1 (GV-MII)	2,46	101	660		[mRNA] locus=scaffold10:2031477:2032151:-
Pairwise 1 (GV-MII)	2,05	104	671		[mRNA] locus=scaffold4891:43658:43900:+
Pairwise 1 (GV-MII)	2,97	133	776		[mRNA] locus=scaffold790:1165061:1168301:-; chemokine (C-X-C motif) ligand 9 [gene_biotype:protein_coding transcript_biotype:protein_coding]; PREDICTED: Ovis aries chemokine (C-X-C motif) ligand 9 (CXCL9), transcript variant X1, mRNA.; PREDICTED: Ovis aries chemokine (C-X-C motif) ligand 9 (CXCL9), transcript variant X2, mRNA.
Pairwise 1 (GV-MII)	2,01	162	875		[mRNA] locus=scaffold2804:692828:694339:+
Pairwise 1 (GV-MII)	2,3	220	1040		[mRNA] locus=scaffold2783:358769:361378:+; PREDICTED: Ovis aries uridine phosphorylase 1 (UPP1), transcript variant X1, mRNA.
Pairwise 1 (GV-MII)	2,16	236	1085		[mRNA] locus=scaffold1388:12155:33811:+; PREDICTED: Ovis aries jumonji, AT rich interactive domain 2 (JARID2), transcript variant X1, mRNA.
Pairwise 1 (GV-MII)	2,4	276	1191		[mRNA] locus=scaffold1346:743638:758650:+
Pairwise 1 (GV-MII)	-2,52	286	1219		[mRNA] locus=scaffold842:4024338:4092293:+; PREDICTED: Ovis aries natriuretic peptide receptor 3 (NPR3), transcript variant X1, mRNA.; PREDICTED: Ovis aries natriuretic peptide receptor 3 (NPR3), transcript variant X2, mRNA.
Pairwise 1 (GV-MII)	3,4	364	1403		[mRNA] locus=scaffold1643:87130:118019:+
Pairwise 1 (GV-MII)	2,25	388	1456		[mRNA] locus=scaffold2532:102008:102897:-

## Sheet: Eliminated annotations
Pairwise	FOLD CHANGE	P-VALUE	GENE NAME AFTER REVISION	DESCRIPTION	OTHER NOTES
Pairwise 1 (GV-MII)	-5,73	1,76E-06		GLEAN_10012943; XM_004006058; XM_004006059; XM_004006060; XM_004006061; XM_004006062; XM_004006063; XM_004006065; XM_012173618; XM_012173619; XM_012173620; XM_012173621; XM_012173623; XM_012173624; XM_012173625; XM_012173626; XM_012173627; XM_012173628	[mRNA] locus=scaffold100:975086:1091593:+; PREDICTED: Ovis aries dysferlin (DYSF), transcript variant X15, mRNA.; PREDICTED: Ovis aries dysferlin (DYSF), transcript variant X13, mRNA.; PREDICTED: Ovis aries dysferlin (DYSF), transcript variant X9, mRNA.; PREDICTED: Ovis aries dysferlin (DYSF), transcript variant X12, mRNA.; PREDICTED: Ovis aries dysferlin (DYSF), transcript variant X16, mRNA.; PR…
Pairwise 1 (GV-MII)	-4,32	4,36E-06		ENST00000291295; XM_004015329	calmodulin 3 (phosphorylase kinase, delta) [gene_biotype:protein_coding transcript_biotype:protein_coding]; PREDICTED: Ovis aries calmodulin 3 (phosphorylase kinase, delta) (CALM3), transcript variant X1, mRNA.
Pairwise 1 (GV-MII)	-3,78	1,33E-05		ENSBTAP00000007722; XM_004016425; XM_012096281; XM_012096282; XM_012096283; XM_012096284; XM_012096285; XM_012096286	[mRNA] locus=scaffold2537:5965:9846:+; PREDICTED: Ovis aries CD82 molecule (CD82), transcript variant X3, mRNA.; PREDICTED: Ovis aries CD82 molecule (CD82), transcript variant X2, mRNA.; PREDICTED: Ovis aries CD82 molecule (CD82), transcript variant X4, mRNA.; PREDICTED: Ovis aries CD82 molecule (CD82), transcript variant X5, mRNA.; PREDICTED: Ovis aries CD82 molecule (CD82), transcript variant X…
Pairwise 1 (GV-MII)	-4,88	1,39E-05		GLEAN_10017221; XM_004006058; XM_004006059; XM_004006060; XM_004006061; XM_004006062; XM_004006063; XM_004006065; XM_012173618; XM_012173619; XM_012173620; XM_012173621; XM_012173623; XM_012173624; XM_012173625; XM_012173626; XM_012173627; XM_012173628	[mRNA] locus=scaffold509:1734536:1819666:-; PREDICTED: Ovis aries dysferlin (DYSF), transcript variant X15, mRNA.; PREDICTED: Ovis aries dysferlin (DYSF), transcript variant X13, mRNA.; PREDICTED: Ovis aries dysferlin (DYSF), transcript variant X9, mRNA.; PREDICTED: Ovis aries dysferlin (DYSF), transcript variant X12, mRNA.; PREDICTED: Ovis aries dysferlin (DYSF), transcript variant X16, mRNA.; P…
Pairwise 1 (GV-MII)	-3,77	1,77E-05		GLEAN_10010496; XM_004011823; XM_012184096; XM_012184097; XM_012184099; XM_012184100	[mRNA] locus=scaffold2255:24028:398313:+; PREDICTED: Ovis aries carboxypeptidase Q (CPQ), transcript variant X1, mRNA.; PREDICTED: Ovis aries carboxypeptidase Q (CPQ), transcript variant X2, mRNA.; PREDICTED: Ovis aries carboxypeptidase Q (CPQ), transcript variant X4, mRNA.; PREDICTED: Ovis aries carboxypeptidase Q (CPQ), transcript variant X3, mRNA.; PREDICTED: Ovis aries carboxypeptidase Q (CPQ…
Pairwise 1 (GV-MII)	-4,25	1,97E-05		GLEAN_10001829; XM_012189218	[mRNA] locus=scaffold3038:126489:151339:+; PREDICTED: Ovis aries v-myb avian myeloblastosis viral oncogene homolog-like 2 (MYBL2), transcript variant X1, mRNA.
Pairwise 1 (GV-MII)	-3,51	2,82E-05		ENSBTAT00000019121; XM_012100401	minichromosome maintenance complex component 2 [gene_biotype:protein_coding transcript_biotype:protein_coding]; PREDICTED: Ovis aries minichromosome maintenance complex component 2 (MCM2), transcript variant X1, mRNA.
Pairwise 1 (GV-MII)	-4,09	3,64E-05		GLEAN_10019150; XM_012101127	[mRNA] locus=scaffold2064:2424334:2436496:+; PREDICTED: Ovis aries histone H1.4 (LOC101111401), transcript variant X1, mRNA.
Pairwise 1 (GV-MII)	-3,32	4,40E-05		NM_001114766; EU399787	Ovis aries glutathione S-transferase alpha 1 (GSTA1), mRNA.; Ovis aries glutathione S-transferase A1 (GSTA1) mRNA, complete cds.
Pairwise 1 (GV-MII)	2,62	5,53E-05		GLEAN_10005705; XM_012094751; XM_004015413; XM_004023032; XM_012108238; XM_012108239	[mRNA] locus=scaffold2644:405242:410039:+; PREDICTED: Ovis aries cationic amino acid transporter 3-like (LOC101117868), transcript variant X1, mRNA.; PREDICTED: Ovis aries cationic amino acid transporter 3-like (LOC101113619), transcript variant X1, mRNA.; PREDICTED: Ovis aries cationic amino acid transporter 3-like (LOC101108819), transcript variant X1, mRNA.; PREDICTED: Ovis aries cationic amin…
Pairwise 1 (GV-MII)	-3,25	6,68E-05		GLEAN_10008534; XM_012106418; XM_012106419; XM_012106420	[mRNA] locus=scaffold756:7769:29458:+; PREDICTED: Ovis aries pyruvate dehydrogenase kinase, isozyme 3 (PDK3), transcript variant X1, mRNA.; PREDICTED: Ovis aries pyruvate dehydrogenase kinase, isozyme 3 (PDK3), transcript variant X2, mRNA.; PREDICTED: Ovis aries pyruvate dehydrogenase kinase, isozyme 3 (PDK3), transcript variant X3, mRNA.
Pairwise 1 (GV-MII)	2,76	6,85E-05		GLEAN_10002576; XM_004014934; XM_012189613; XM_012189615; XM_012189616	[mRNA] locus=scaffold4704:28956:78137:+; PREDICTED: Ovis aries cadherin 13 (CDH13), transcript variant X1, mRNA.; PREDICTED: Ovis aries cadherin 13 (CDH13), transcript variant X2, mRNA.; PREDICTED: Ovis aries cadherin 13 (CDH13), transcript variant X3, mRNA.; PREDICTED: Ovis aries cadherin 13 (CDH13), transcript variant X4, mRNA.
Pairwise 1 (GV-MII)	-2,91	7,49E-05		GLEAN_10018969; XM_004022157; XM_012106845; XM_012106846; XM_012106847; XM_012106848	[mRNA] locus=scaffold1170:2379407:2438098:+; PREDICTED: Ovis aries kinesin family member 4A (KIF4A), transcript variant X5, mRNA.; PREDICTED: Ovis aries kinesin family member 4A (KIF4A), transcript variant X1, mRNA.; PREDICTED: Ovis aries kinesin family member 4A (KIF4A), transcript variant X2, mRNA.; PREDICTED: Ovis aries kinesin family member 4A (KIF4A), transcript variant X3, mRNA.; PREDICTED:…
Pairwise 1 (GV-MII)	2,58	8,65E-05		GLEAN_10001399	[mRNA] locus=scaffold4891:44427:50987:-
Pairwise 1 (GV-MII)	-3,28	1		ENSBTAT00000017654	centromere protein V [gene_biotype:protein_coding transcript_biotype:protein_coding]
Pairwise 1 (GV-MII)	-2,39	1		GLEAN_10008468; XM_004014349; XM_012188692; XM_012188693; XM_012188694; XM_012188695	[mRNA] locus=scaffold2762:581600:611380:-; PREDICTED: Ovis aries minichromosome maintenance complex component 8 (MCM8), transcript variant X1, mRNA.; PREDICTED: Ovis aries minichromosome maintenance complex component 8 (MCM8), transcript variant X2, mRNA.; PREDICTED: Ovis aries minichromosome maintenance complex component 8 (MCM8), transcript variant X3, mRNA.; PREDICTED: Ovis aries minichromosom…
Pairwise 1 (GV-MII)	-2,34	1
Pairwise 1 (GV-MII)	-3,3	1		GLEAN_10010711; XM_012106418; XM_012106419; XM_012106420	[mRNA] locus=scaffold28:828276:845710:+; PREDICTED: Ovis aries pyruvate dehydrogenase kinase, isozyme 3 (PDK3), transcript variant X1, mRNA.; PREDICTED: Ovis aries pyruvate dehydrogenase kinase, isozyme 3 (PDK3), transcript variant X2, mRNA.; PREDICTED: Ovis aries pyruvate dehydrogenase kinase, isozyme 3 (PDK3), transcript variant X3, mRNA.
Pairwise 1 (GV-MII)	-3,33	1		GLEAN_10006116; XM_012175935	[mRNA] locus=scaffold1066:392737:445667:+; PREDICTED: Ovis aries ATPase, H+ transporting, lysosomal 42kDa, V1 subunit C2 (ATP6V1C2), transcript variant X1, mRNA.
Pairwise 1 (GV-MII)	2,41	1		ENSBTAP00000050071	[mRNA] locus=scaffold6468:43195:43616:-
Pairwise 1 (GV-MII)	-2,3	1		ENSBTAT00000018478; XM_004013064; XM_004013065	anaphase promoting complex subunit 11 [gene_biotype:protein_coding transcript_biotype:protein_coding]; PREDICTED: Ovis aries anaphase promoting complex subunit 11 (ANAPC11), transcript variant X3, mRNA.; PREDICTED: Ovis aries anaphase promoting complex subunit 11 (ANAPC11), transcript variant X2, mRNA.
Pairwise 1 (GV-MII)	2,79	1		GLEAN_10003453; XM_004023084	[mRNA] locus=scaffold2036:1389:4530:-; PREDICTED: Ovis aries ubiquitin carboxyl-terminal hydrolase 17-like protein 6 (LOC101106834), mRNA.
Pairwise 1 (GV-MII)	-2,61	1		GLEAN_10012901; XM_004003029; XM_012096688	[mRNA] locus=scaffold3253:925244:1089870:-; PREDICTED: Ovis aries arf-GAP with coiled-coil, ANK repeat and PH domain-containing protein 2 (LOC101102615), transcript variant X7, mRNA.; PREDICTED: Ovis aries arf-GAP with coiled-coil, ANK repeat and PH domain-containing protein 2 (LOC101102615), transcript variant X8, mRNA.
Pairwise 1 (GV-MII)	-2,59	1		ENSBTAP00000008188; XM_012182010	[mRNA] locus=scaffold246:308890:312261:+; PREDICTED: Ovis aries solute carrier family 27 (fatty acid transporter), member 3 (SLC27A3), mRNA.
Pairwise 1 (GV-MII)	-2,23	2		GLEAN_10015634; XM_012176743; XM_012176753	[mRNA] locus=scaffold1577:1293707:1490746:+; PREDICTED: Ovis aries solute carrier family 44, member 3 (SLC44A3), transcript variant X4, mRNA.; PREDICTED: Ovis aries solute carrier family 44, member 3 (SLC44A3), transcript variant X1, mRNA.
Pairwise 1 (GV-MII)	-2,52	2		ENSBTAP00000053088; XM_004018554	[mRNA] locus=scaffold383:227070:227237:-; PREDICTED: Ovis aries histone H1x (LOC101106288), transcript variant X1, mRNA.
Pairwise 1 (GV-MII)	2,24	2		ENSBTAP00000048145-D16	[mRNA] locus=scaffold5136:19769:20116:-
Pairwise 1 (GV-MII)	-2,97	2		GLEAN_10005696; XM_004022157; XM_012106845; XM_012106846; XM_012106847; XM_012106848	[mRNA] locus=scaffold1775:44712:59830:+; PREDICTED: Ovis aries kinesin family member 4A (KIF4A), transcript variant X5, mRNA.; PREDICTED: Ovis aries kinesin family member 4A (KIF4A), transcript variant X1, mRNA.; PREDICTED: Ovis aries kinesin family member 4A (KIF4A), transcript variant X2, mRNA.; PREDICTED: Ovis aries kinesin family member 4A (KIF4A), transcript variant X3, mRNA.; PREDICTED: Ovi…
Pairwise 1 (GV-MII)	2,29	2		NM_001009431; AF357007; AF298885; EU183347; AF312016; AF373711	Ovis aries bone morphogenetic protein receptor, type IB (BMPR1B), mRNA.; Ovis aries bone morphogenetic protein receptor type IB (BMPR-IB) mRNA, complete cds.; Ovis aries bone morphogenetic protein receptor type 1B mRNA, complete cds.; Ovis aries bone morphogenetic protein type 1B receptor mRNA, complete cds.; Ovis aries bone morphogenetic protein receptor-IB (BMPR-IB) mRNA, partial cds.
Pairwise 1 (GV-MII)	-2,26	2		GLEAN_10000899; XM_012096541	[mRNA] locus=scaffold8504:65814:66113:-; PREDICTED: Ovis aries poliovirus receptor-related 1 (herpesvirus entry mediator C) (PVRL1), transcript variant X1, mRNA.
Pairwise 1 (GV-MII)	-2,45	2		GLEAN_10011970; XM_012103869	[mRNA] locus=scaffold1672:274031:318625:+; PREDICTED: Ovis aries molybdenum cofactor sulfurase (MOCOS), transcript variant X1, mRNA.
Pairwise 1 (GV-MII)	-2,23	2		ENSP00000375693; XM_012095138	[mRNA] locus=scaffold211:108988:123945:-; PREDICTED: Ovis aries polymerase (DNA directed), delta 1, catalytic subunit (POLD1), transcript variant X1, mRNA.
Pairwise 1 (GV-MII)	-2,78	2		ENST00000405273; XM_012186815	[mRNA] locus=scaffold4524:141:12194:+; PREDICTED: Ovis aries thymidine kinase 1, soluble (TK1), transcript variant X1, mRNA.
Pairwise 1 (GV-MII)	2,42	2		GLEAN_10011891	[mRNA] locus=scaffold1430:922677:953581:-
Pairwise 1 (GV-MII)	2,22	2		ENSBTAP00000047646	[mRNA] locus=scaffold2395:1264752:1266435:+
Pairwise 1 (GV-MII)	2,16	2		GLEAN_10007896	[mRNA] locus=scaffold2076:533804:536934:+
Pairwise 1 (GV-MII)	2,48	2		GLEAN_10009882	[mRNA] locus=scaffold417:611736:646642:-
Pairwise 1 (GV-MII)	-2,12	2		GLEAN_10000805; XM_012183490	[mRNA] locus=scaffold4100:1816:3420:+; PREDICTED: Ovis aries hepatoma-derived growth factor (HDGF), transcript variant X1, mRNA.
Pairwise 1 (GV-MII)	-2,44	2		GLEAN_10009922	[mRNA] locus=scaffold294:108594:109638:-
Pairwise 1 (GV-MII)	-2,18	2		GLEAN_10004897; XM_012177706	[mRNA] locus=scaffold663:338859:358416:-; PREDICTED: Ovis aries collagen beta(1-O)galactosyltransferase 1 (COLGALT1), transcript variant X1, mRNA.
Pairwise 1 (GV-MII)	2,12	3		GLEAN_10021441	[mRNA] locus=scaffold1288:178992:205435:+
Pairwise 1 (GV-MII)	2,21	3		ENSBTAT00000049348	Uncharacterized protein [gene_biotype:protein_coding transcript_biotype:protein_coding]
Pairwise 1 (GV-MII)	2,65	3		GLEAN_10000620	[mRNA] locus=scaffold6468:26670:27279:-
Pairwise 1 (GV-MII)	2,07	3		GLEAN_10017727	[mRNA] locus=scaffold315:1498790:1498948:+
Pairwise 1 (GV-MII)	-2,16	3		ENSBTAT00000016098; XM_012175819	diphthamide biosynthesis 7 [gene_biotype:protein_coding transcript_biotype:protein_coding]; PREDICTED: Ovis aries diphthamide biosynthesis 7 (DPH7), transcript variant X1, partial mRNA.
Pairwise 1 (GV-MII)	-2,27	3		ENSP00000394616; XM_004005169; XM_012153628	[mRNA] locus=scaffold956:114464:115595:-; PREDICTED: Ovis aries mitochondrial inner membrane organizing system 1 (MINOS1), transcript variant X2, mRNA.; PREDICTED: Ovis aries mitochondrial inner membrane organizing system 1 (MINOS1), transcript variant X1, mRNA.
Pairwise 1 (GV-MII)	-2,36	3
Pairwise 1 (GV-MII)	-2,12	3
Pairwise 1 (GV-MII)	-2,29	3		ENSBTAP00000032194; XM_012095083	[mRNA] locus=scaffold624:324877:348640:+; PREDICTED: Ovis aries excision repair cross-complementation group 2 (ERCC2), transcript variant X1, mRNA.
Pairwise 1 (GV-MII)	2,1	3		ENST00000451472	[mRNA] locus=scaffold1493:1828729:1829012:+
Pairwise 1 (GV-MII)	2,61	4		GLEAN_10010071	[mRNA] locus=scaffold1730:682777:683313:+
Pairwise 1 (GV-MII)	-2,12	5		ENSBTAP00000010434-D2; XM_004018725	[mRNA] locus=scaffold1073:286705:541249:+; PREDICTED: Ovis aries primase, DNA, polypeptide 2 (58kDa) (PRIM2), mRNA.
Pairwise 1 (GV-MII)	-2,03	5		ENSBTAP00000041386; XM_004006642; XM_012174854; XM_012174855; XM_012174856; XM_012174857; XM_012174858; XM_012174860; XM_012174861; XM_012174862; XM_012174863; XM_012174864	[mRNA] locus=scaffold1121:1087399:1098218:+; PREDICTED: Ovis aries ankyrin repeat and sterile alpha motif domain containing 1B (ANKS1B), transcript variant X2, mRNA.; PREDICTED: Ovis aries ankyrin repeat and sterile alpha motif domain containing 1B (ANKS1B), transcript variant X1, mRNA.; PREDICTED: Ovis aries ankyrin repeat and sterile alpha motif domain containing 1B (ANKS1B), transcript variant…
Pairwise 1 (GV-MII)	-2,67	5		GLEAN_10014389; XM_004011823; XM_012184096; XM_012184097; XM_012184099; XM_012184100	[mRNA] locus=scaffold311:1246327:1262428:+; PREDICTED: Ovis aries carboxypeptidase Q (CPQ), transcript variant X1, mRNA.; PREDICTED: Ovis aries carboxypeptidase Q (CPQ), transcript variant X2, mRNA.; PREDICTED: Ovis aries carboxypeptidase Q (CPQ), transcript variant X4, mRNA.; PREDICTED: Ovis aries carboxypeptidase Q (CPQ), transcript variant X3, mRNA.; PREDICTED: Ovis aries carboxypeptidase Q (C…
Pairwise 1 (GV-MII)	-2,1	5		GLEAN_10004751; XM_012184647; XM_012184648; XM_012184649; XM_012184650; XM_012184651; XM_012184652	[mRNA] locus=scaffold2794:17989:61247:-; PREDICTED: Ovis aries microtubule associated tumor suppressor candidate 2 (MTUS2), transcript variant X1, mRNA.; PREDICTED: Ovis aries microtubule associated tumor suppressor candidate 2 (MTUS2), transcript variant X2, mRNA.; PREDICTED: Ovis aries microtubule associated tumor suppressor candidate 2 (MTUS2), transcript variant X3, mRNA.; PREDICTED: Ovis ari…
Pairwise 1 (GV-MII)	-2,04	5		ENST00000367128; XM_004013564	family with sequence similarity 72, member A [gene_biotype:protein_coding transcript_biotype:protein_coding]; PREDICTED: Ovis aries family with sequence similarity 72, member A (FAM72A), mRNA.
Pairwise 1 (GV-MII)	-2,26	5		GLEAN_10019076	[mRNA] locus=scaffold1781:2240562:2241149:-
Pairwise 1 (GV-MII)	14,39	5		ENSBTAT00000037545; XM_004020694	Hemoglobin subunit alpha [gene_biotype:protein_coding transcript_biotype:protein_coding]; PREDICTED: Ovis aries hemoglobin subunit alpha-1/2 (LOC101108797), transcript variant X1, mRNA.
Pairwise 1 (GV-MII)	-2,38	6		GLEAN_10006629; XM_004016425; XM_012096281; XM_012096282; XM_012096283; XM_012096284; XM_012096285; XM_012096286	[mRNA] locus=scaffold3831:407153:479837:+; PREDICTED: Ovis aries CD82 molecule (CD82), transcript variant X3, mRNA.; PREDICTED: Ovis aries CD82 molecule (CD82), transcript variant X2, mRNA.; PREDICTED: Ovis aries CD82 molecule (CD82), transcript variant X4, mRNA.; PREDICTED: Ovis aries CD82 molecule (CD82), transcript variant X5, mRNA.; PREDICTED: Ovis aries CD82 molecule (CD82), transcript varia…
Pairwise 1 (GV-MII)	2,23	7		ENSBTAT00000051876	Bos taurus granzyme B (granzyme 2, cytotoxic T-lymphocyte-associated serine esterase 1) (GZMB), mRNA. [gene_biotype:protein_coding transcript_biotype:protein_coding]
Pairwise 1 (GV-MII)	3,6	7		NM_001009730; AF078926	Ovis aries spermatid transition protein 3 (LOC443035), mRNA.; Ovis aries spermatid transition protein 3 mRNA, complete cds.
Pairwise 1 (GV-MII)	2,13	7		ENSBTAT00000017069; XM_012175914	family with sequence similarity 129, member B [gene_biotype:protein_coding transcript_biotype:protein_coding]; PREDICTED: Ovis aries family with sequence similarity 129, member B (FAM129B), transcript variant X1, mRNA.
Pairwise 1 (GV-MII)	-2,11	7		GLEAN_10006769; XM_004011699	[mRNA] locus=scaffold1699:478552:491938:-; PREDICTED: Ovis aries gamma-glutamyl hydrolase (conjugase, folylpolygammaglutamyl hydrolase) (GGH), transcript variant X1, mRNA.
Pairwise 1 (GV-MII)	-2,26	7		XM_012102192; ENSP00000315774-D2	PREDICTED: Ovis aries NADH dehydrogenase (ubiquinone) Fe-S protein 8, 23kDa (NADH-coenzyme Q reductase) (NDUFS8), transcript variant X1, mRNA.; [mRNA] locus=scaffold4221:239206:244566:-
Pairwise 1 (GV-MII)	2,41	7		GLEAN_10013121; XM_012105515	[mRNA] locus=scaffold1472:1018223:1115668:-; PREDICTED: Ovis aries phospholipase C-like 2 (PLCL2), transcript variant X4, mRNA.
Pairwise 1 (GV-MII)	2,23	7		GLEAN_10013476	[mRNA] locus=scaffold1125:304858:307005:-
Pairwise 1 (GV-MII)	-3,11	7		GLEAN_10019845	[mRNA] locus=scaffold317:1028955:1033689:-
Pairwise 1 (GV-MII)	2	7		GLEAN_10002185	[mRNA] locus=scaffold4850:81000:81557:-
Pairwise 1 (GV-MII)	-3,85	9		NM_001159759; M93430; JQ824378	Ovis aries histocompatibility complex, class II, DQ alpha, type 1 (OVAR-DQA1), mRNA.; Ovis aries Merino MHC OVAR-DQ-ALPHA1 (MHC OVAR-DQA1) mRNA, complete cds.; Ovis aries clone QW4 MHC class II antigen mRNA, complete cds.
Pairwise 1 (GV-MII)	2,19	9		ENSBTAP00000019860	[mRNA] locus=scaffold7749:21657:22115:+
Pairwise 1 (GV-MII)	2,42	9		GLEAN_10016748	[mRNA] locus=scaffold1266:480197:503820:+
Pairwise 1 (GV-MII)	2,5	9		GLEAN_10018341	[mRNA] locus=scaffold932:941845:1086586:+
Pairwise 1 (GV-MII)	2,51	11		GLEAN_10017739	[mRNA] locus=scaffold133:724275:725384:+
Pairwise 1 (GV-MII)	-2,75	11		GLEAN_10018929; XM_004012206	[mRNA] locus=scaffold794:2886:12268:-; PREDICTED: Ovis aries DAZ interacting zinc finger protein 1 (DZIP1), transcript variant X1, mRNA.
Pairwise 1 (GV-MII)	-3,1	12		ENSBTAP00000050712; XM_012177795	[mRNA] locus=scaffold1667:231823:238261:-; PREDICTED: Ovis aries trans-2,3-enoyl-CoA reductase (TECR), transcript variant X1, mRNA.
Pairwise 1 (GV-MII)	2,12	13		GLEAN_10012233	[mRNA] locus=scaffold1114:975805:976053:+
Pairwise 1 (GV-MII)	4,44	13		GLEAN_10012160	[mRNA] locus=scaffold1166:989670:990050:+
Pairwise 1 (GV-MII)	2,18	13		GLEAN_10016814	[mRNA] locus=scaffold314:1502618:1504323:+
Pairwise 1 (GV-MII)	2,28	14		GLEAN_10002185	[mRNA] locus=scaffold4850:81000:81557:-
Pairwise 1 (GV-MII)	-2,16	15		GLEAN_10022016	[mRNA] locus=scaffold258:1714953:1715354:+
Pairwise 1 (GV-MII)	-2,84	15		GLEAN_10002246; XM_004012206	[mRNA] locus=scaffold4174:144085:170338:-; PREDICTED: Ovis aries DAZ interacting zinc finger protein 1 (DZIP1), transcript variant X1, mRNA.
Pairwise 1 (GV-MII)	-2,07	15		GLEAN_10009071	[mRNA] locus=scaffold830:271723:272088:-
Pairwise 1 (GV-MII)	2,09	16		ENSBTAP00000052911-D2	[mRNA] locus=scaffold9660:573:1125:+
Pairwise 1 (GV-MII)	2,19	17		GLEAN_10010860	[mRNA] locus=scaffold210:4975:11075:+
Pairwise 1 (GV-MII)	2,01	19		ENSBTAP00000047592-D4; XM_004023659; XM_012108381; ENSP00000312326-D2	[mRNA] locus=scaffold1930:581:775:-; PREDICTED: Ovis aries membrane primary amine oxidase (LOC101112335), transcript variant X1, mRNA.; PREDICTED: Ovis aries primary amine oxidase, lung isozyme-like (LOC101121500), mRNA.; [mRNA] locus=scaffold1930:25111:35605:-
Pairwise 1 (GV-MII)	2,21	20		GLEAN_10008953	[mRNA] locus=scaffold542:423237:423515:-
Pairwise 1 (GV-MII)	2,08	21		ENSBTAP00000009638-D3; ENSBTAP00000048145-D16; AF030021; ENSBTAP00000053138-D2; ENSBTAP00000048104-D2	[mRNA] locus=scaffold6959:4461:4673:-; [mRNA] locus=scaffold5136:19769:20116:-; Ovis aries OTCR1 T-cell receptor beta chain mRNA, partial cds.; [mRNA] locus=scaffold5136:26230:28498:-; [mRNA] locus=scaffold5312:759:7876:-
Pairwise 1 (GV-MII)	2,33	21		GLEAN_10015752	[mRNA] locus=scaffold3789:811996:824174:-
Pairwise 1 (GV-MII)	2,02	21		GLEAN_10014738	[mRNA] locus=scaffold1589:711951:712166:-
Pairwise 1 (GV-MII)	2,12	21		GLEAN_10011775	[mRNA] locus=scaffold761:6755:6967:-
Pairwise 1 (GV-MII)	2,99	22		GLEAN_10017913	[mRNA] locus=scaffold459:598805:600494:-
Pairwise 1 (GV-MII)	3,28	23		GLEAN_10005582; XM_012175772	[mRNA] locus=scaffold1390:334026:358464:-; PREDICTED: Ovis aries fibulin 1 (FBLN1), transcript variant X1, mRNA.
Pairwise 1 (GV-MII)	3,27	26		GLEAN_10007229; XM_004002799; XM_004002800; XM_004002801; XM_004002804; XM_004002805; XM_004002806	[mRNA] locus=scaffold2012:6764:103166:+; PREDICTED: Ovis aries amyloid beta (A4) precursor protein (APP), transcript variant X5, mRNA.; PREDICTED: Ovis aries amyloid beta (A4) precursor protein (APP), transcript variant X1, mRNA.; PREDICTED: Ovis aries amyloid beta (A4) precursor protein (APP), transcript variant X3, mRNA.; PREDICTED: Ovis aries amyloid beta (A4) precursor protein (APP), transcri…
Pairwise 1 (GV-MII)	2,41	26		GLEAN_10020317	[mRNA] locus=scaffold1765:1366135:1400787:+
Pairwise 1 (GV-MII)	-2,29	27		GLEAN_10005952; XM_012097532; XM_012097533	[mRNA] locus=scaffold2561:403315:416595:+; PREDICTED: Ovis aries spermatogenesis associated 5 (SPATA5), transcript variant X1, mRNA.; PREDICTED: Ovis aries spermatogenesis associated 5 (SPATA5), transcript variant X2, mRNA.
Pairwise 1 (GV-MII)	2,22	27		GLEAN_10014160	[mRNA] locus=scaffold2449:689552:693062:-
Pairwise 1 (GV-MII)	2,14	28		GLEAN_10015416	[mRNA] locus=scaffold430:55315:174754:+
Pairwise 1 (GV-MII)	2,22	29		ENSP00000411718	[mRNA] locus=scaffold3652:61912:62730:-
Pairwise 1 (GV-MII)	2,26	32
Pairwise 1 (GV-MII)	2,15	33
Pairwise 1 (GV-MII)	-2,01	34		GLEAN_10001862; XM_012186416; XM_012186417; XM_012186418; XM_012186419; XM_012186420	[mRNA] locus=scaffold1113:141028:153925:+; PREDICTED: Ovis aries alveolar soft part sarcoma chromosome region, candidate 1 (ASPSCR1), transcript variant X1, mRNA.; PREDICTED: Ovis aries alveolar soft part sarcoma chromosome region, candidate 1 (ASPSCR1), transcript variant X2, mRNA.; PREDICTED: Ovis aries alveolar soft part sarcoma chromosome region, candidate 1 (ASPSCR1), transcript variant X3, …
Pairwise 1 (GV-MII)	2,22	34		GLEAN_10020817	[mRNA] locus=scaffold1351:2595167:2595409:+
Pairwise 1 (GV-MII)	2,24	35		GLEAN_10008651	[mRNA] locus=scaffold46:325469:333023:-
Pairwise 1 (GV-MII)	-2	43		NM_001162543; FJ969420; XM_012098275	Ovis aries nuclear receptor subfamily 2, group F, member 2 (NR2F2), mRNA.; Ovis aries nuclear receptor subfamily 2 group F member 2 (NR2F2) mRNA, complete cds.; PREDICTED: Ovis aries nuclear receptor subfamily 2, group F, member 2 (NR2F2), transcript variant X1, mRNA.
Pairwise 1 (GV-MII)	2,01	45		GLEAN_10021326	[mRNA] locus=scaffold345:2158269:2158799:+
Pairwise 1 (GV-MII)	3,97	47		GLEAN_10007610; XM_012186996; GU991526	[mRNA] locus=scaffold1008:541900:560269:+; PREDICTED: Ovis aries complement factor H (CFH), transcript variant X1, mRNA.; Ovis aries factor H (fH) mRNA, partial cds.
Pairwise 1 (GV-MII)	2,23	48		ENSBTAP00000050921-D6	[mRNA] locus=scaffold1341:288610:385485:-
Pairwise 1 (GV-MII)	2,19	49		GLEAN_10012112	[mRNA] locus=scaffold1130:760952:761273:+
Pairwise 1 (GV-MII)	-2,11	55		ENSBTAT00000017243; XM_012103210	family with sequence similarity 53, member B [gene_biotype:protein_coding transcript_biotype:protein_coding]; PREDICTED: Ovis aries family with sequence similarity 53, member B (FAM53B), transcript variant X1, mRNA.
Pairwise 1 (GV-MII)	4,33	61		ENSBTAP00000043782; NM_001009477; AY684195	[mRNA] locus=scaffold1489:1550286:1583645:-; Ovis aries caveolin 1, caveolae protein, 22kDa (CAV1), mRNA.; Ovis aries caveolin-1 mRNA, complete cds.
Pairwise 1 (GV-MII)	2,13	61		NM_001009459; L77967; XR_001041776	Ovis aries small proline-rich protein type II (PRD-SPRRII), mRNA.; Ovis aries (clone 26) small proline-rich protein mRNA, complete cds.; PREDICTED: Ovis aries uncharacterized LOC105615731 (LOC105615731), ncRNA.
Pairwise 1 (GV-MII)	2,05	64		ENSBTAP00000050167	[mRNA] locus=scaffold1685:84355:86111:+
Pairwise 1 (GV-MII)	2,34	70		GLEAN_10002167	[mRNA] locus=scaffold290:21949:23088:+
Pairwise 1 (GV-MII)	2,07	76		GLEAN_10011462	[mRNA] locus=scaffold1820:35000:35155:-
Pairwise 1 (GV-MII)	-2,59	87		GLEAN_10019470	[mRNA] locus=scaffold507:1554974:1556032:-
Pairwise 1 (GV-MII)	2,37	92		GLEAN_10020867	[mRNA] locus=scaffold702:881613:883427:-
Pairwise 1 (GV-MII)	2,13	94		GLEAN_10005583; XM_012175772	[mRNA] locus=scaffold1390:376590:407613:-; PREDICTED: Ovis aries fibulin 1 (FBLN1), transcript variant X1, mRNA.
Pairwise 1 (GV-MII)	2,08	97		ENSBTAP00000048104-D2	[mRNA] locus=scaffold5312:759:7876:-
Pairwise 1 (GV-MII)	2,46	101		GLEAN_10019994	[mRNA] locus=scaffold10:2031477:2032151:-
Pairwise 1 (GV-MII)	2,46	101		GLEAN_10019994	[mRNA] locus=scaffold10:2031477:2032151:-
Pairwise 1 (GV-MII)	2,05	104		GLEAN_10001398	[mRNA] locus=scaffold4891:43658:43900:+
Pairwise 1 (GV-MII)	2,97	133		GLEAN_10015337; ENST00000264888; XM_004009924; XM_012180189	[mRNA] locus=scaffold790:1165061:1168301:-; chemokine (C-X-C motif) ligand 9 [gene_biotype:protein_coding transcript_biotype:protein_coding]; PREDICTED: Ovis aries chemokine (C-X-C motif) ligand 9 (CXCL9), transcript variant X1, mRNA.; PREDICTED: Ovis aries chemokine (C-X-C motif) ligand 9 (CXCL9), transcript variant X2, mRNA.
Pairwise 1 (GV-MII)	2,01	162		GLEAN_10010298	[mRNA] locus=scaffold2804:692828:694339:+
Pairwise 1 (GV-MII)	2,3	220		GLEAN_10004922; XM_004007697	[mRNA] locus=scaffold2783:358769:361378:+; PREDICTED: Ovis aries uridine phosphorylase 1 (UPP1), transcript variant X1, mRNA.
Pairwise 1 (GV-MII)	2,16	236		GLEAN_10018533; XM_012101506	[mRNA] locus=scaffold1388:12155:33811:+; PREDICTED: Ovis aries jumonji, AT rich interactive domain 2 (JARID2), transcript variant X1, mRNA.
Pairwise 1 (GV-MII)	2,4	276		GLEAN_10011207	[mRNA] locus=scaffold1346:743638:758650:+
Pairwise 1 (GV-MII)	-2,52	286		ENSBTAP00000010086; XM_012097118; XM_012097119	[mRNA] locus=scaffold842:4024338:4092293:+; PREDICTED: Ovis aries natriuretic peptide receptor 3 (NPR3), transcript variant X1, mRNA.; PREDICTED: Ovis aries natriuretic peptide receptor 3 (NPR3), transcript variant X2, mRNA.
Pairwise 1 (GV-MII)	3,4	364		GLEAN_10019803	[mRNA] locus=scaffold1643:87130:118019:+
Pairwise 1 (GV-MII)	2,25	388		ENSP00000335529-D7	[mRNA] locus=scaffold2532:102008:102897:-
Pairwise 1 (GV-MII)	-4,78	0,0011	LOC101101998	histone H4 type VIII-like
Pairwise 1 (GV-MII)	2,06	0,0295	LOC101103603	histone H4
Pairwise 1 (GV-MII)	2,26	0,0042	LOC101105038	histone H4	pregnancy-associated glycoprotein 1-like
Pairwise 1 (GV-MII)	-3,63	1,94E-05	LOC101108611	histone H4
Pairwise 1 (GV-MII)	2,31	0,0006	LOC101108953	histone H4
Pairwise 1 (GV-MII)	-3,86	3,29E-05	LOC101112606	histone H4
Pairwise 1 (GV-MII)	-3,2	0,0018	LOC101120961	histone H4
Pairwise 1 (GV-MII)	-2,51	0,0002	LOC101121134	histone H4
Pairwise 1 (GV-MII)	-2,81	0,0002	GYLTL1B	H2A histone family, member X
Pairwise 1 (GV-MII)	-2,98	9,17E-05	HIST1H2AA	histone cluster 1, H2ah
Pairwise 1 (GV-MII)	-4,04	1,87E-05	HIST1H2AH	histone cluster 1, H2am
Pairwise 1 (GV-MII)	-3,96	1,26E-05	HIST1H2AM	histone cluster 2, H3a
Pairwise 1 (GV-MII)	-2,78	6,61E-05	LOC101105008	histone H2A type 1
Pairwise 1 (GV-MII)	2,35	0,0001		histone H2A type 1	T-lymphoma invasion and metastasis-inducing protein 2	T-lymphoma invasion and metastasis-inducing protein 2-like
Pairwise 1 (GV-MII)	-2,45	9,83E-05	LOC101113108	histone H2A type 1
Pairwise 1 (GV-MII)	-4,39	4,00E-06	LOC101120200	histone H2A type 1
Pairwise 1 (GV-MII)	-4,49	5,06E-06	LOC101120702	histone H2A type 1
Pairwise 1 (GV-MII)	-5,66	2,82E-06	LOC101123417	histone H2A type 1-D
Pairwise 1 (GV-MII)	-2,22	0,0011	LOC101102019	histone H2B type 1-J
Pairwise 1 (GV-MII)	2,25	0,0002	LOC101107430	histone H2B type 1
Pairwise 1 (GV-MII)	-2,16	0,0009	LOC101108497	histone H2B type 1
Pairwise 1 (GV-MII)	-2,01	0,0006	LOC101116011	histone H2B type 2-E-like
Pairwise 1 (GV-MII)	-2,15	0,0003	LOC101118999	histone H2B type 1-N	uncharacterized LOC101118739	histone H4
Pairwise 1 (GV-MII)	-2,21	0,0004	LOC101119941	histone H2B type 1-like	LOC101120175	olfactory receptor 1E2-like	olfactory receptor 1E5-like
Pairwise 1 (GV-MII)	2,02	0,0006	LOC101122255	histone H2B-like	olfactory receptor 4D2-like	olfactory receptor 4D2
Pairwise 1 (GV-MII)	-3,08	0,0001	LOC105603814	histone H3.1
Pairwise 1 (GV-MII)	3,46	0,0003	LOC105605343	uncharacterized LOC105605343
Pairwise 1 (GV-MII)	2,04	0,0016	LOC105605488	uncharacterized LOC105605488
Pairwise 1 (GV-MII)	2,68	0,0008	LOC101117441	uncharacterized LOC101117441
Pairwise 1 (GV-MII)	2,29	0,0092	LOC101105609	uncharacterized LOC101105787
Pairwise 1 (GV-MII)	-3,27	2,06E-05	LOC101105787	uncharacterized LOC101105787
Pairwise 1 (GV-MII)	2,01	0,0025	LOC101103010	uncharacterized LOC101103247
Pairwise 1 (GV-MII)	4.45	3,94E-05	OR1E2	olfactory receptor, family 1, subfamily E, member 2
Pairwise 1 (GV-MII)	2.62	0,0006	OR1L8	olfactory receptor, family 1, subfamily L, member 8
Pairwise 1 (GV-MII)	2.25	0,0289	OR5B12	olfactory receptor, family 5, subfamily B, member 12
Pairwise 1 (GV-MII)	2.57	8,89E-05	PCDH20	protocadherin 20
Pairwise 1 (GV-MII)	2.09	0,0028	PPAP2B	phosphatidic acid phosphatase type 2B
Pairwise 1 (GV-MII)	2.29	0,0002	PRTFDC1	phosphoribosyl transferase domain containing 1
Pairwise 1 (GV-MII)	-2.02	0,0003	QSOX2	quiescin Q6 sulfhydryl oxidase 2
Pairwise 1 (GV-MII)	2.04	0,0004	RFWD2	ring finger and WD repeat domain 2, E3 ubiquitin protein ligase
Pairwise 1 (GV-MII)	-2.27	0,0004	SGOL1	LOC101117093
Pairwise 1 (GV-MII)	-5.07	7,19E-06	STRA13	stimulated by retinoic acid 13
Pairwise 1 (GV-MII)	-2.76	0,0006	TMEM243	LOC101103550
Pairwise 1 (GV-MII)	2.2	0,0031	TMEM45A	transmembrane protein 45A
Pairwise 1 (GV-MII)	-2.27	0,0014	WHSC1	Wolf-Hirschhorn syndrome candidate 1
Pairwise 1 (GV-MII)	2.31	0,0002	ZCCHC6	zinc finger, CCHC domain containing 6
Pairwise 1 (GV-MII)	-2.15	0,001	APITD1-CORT	APITD1-CORT readthrough
Pairwise 1 (GV-MII)	-2.03	0,0006	ATPIF1	ATPase inhibitory factor 1
Pairwise 1 (GV-MII)	-2.02	0,0013	C10orf88	chromosome 10 open reading frame 88
Pairwise 1 (GV-MII)	-2.14	0,0009	C11H2orf40	chromosome 11 open reading frame, human C2orf40
Pairwise 1 (GV-MII)	-2.23	0,0005	PRNP	C25H16orf13	chromosome 24 open reading frame, human C16orf13	chromosome 25 open reading frame, human C16orf13
Pairwise 1 (GV-MII)	-2.34	0,0006	C25H1orf198	chromosome 25 open reading frame, human C1orf198
Pairwise 1 (GV-MII)	-2.14	0,0004	C2H4orf27	C8H4orf27	chromosome 2 open reading frame, human C4orf27	chromosome 8 open reading frame, human C4orf27
Pairwise 1 (GV-MII)	-2.55	0,0013	CCDC64	coiled-coil domain containing 64
Pairwise 1 (GV-MII)	-6.43	0,0024	CCL7	chemokine (C-C motif) ligand 7
Pairwise 1 (GV-MII)	3.42	1,36E-05	CD46	CD46 molecule, complement regulatory protein
Pairwise 1 (GV-MII)	-5.5	6,60E-05	CDCA5	cell division cycle associated 5
Pairwise 1 (GV-MII)	-2.28	0,0002	CHID1	chitinase domain containing 1
Pairwise 1 (GV-MII)	2.1	0,001	CXorf23	chromosome X open reading frame 23
Pairwise 1 (GV-MII)	-2.01	0,0181	DMBT1	deleted in malignant brain tumors 1
Pairwise 1 (GV-MII)	2.01	0,0004	FAM21C	family with sequence similarity 21, member C
Pairwise 1 (GV-MII)	3.17	5,32E-05	GAS1	growth arrest-specific 1
Pairwise 1 (GV-MII)	-2.91	0,0007	GCNT2	GRINL1A complex locus 1
Pairwise 1 (GV-MII)	-2.25	0,0002	GSG2	glutathione S-transferase, C-terminal domain containing
Pairwise 1 (GV-MII)	-7.92	2,65E-06	HIST1H1B	HIST1H1C LOC101109652
Pairwise 1 (GV-MII)	-4.27	3,51E-05	HIST2H3A	human immunodeficiency virus type I enhancer binding protein 2
Pairwise 1 (GV-MII)	-2.03	0,003	HLA-C	high mobility group box 2
Pairwise 1 (GV-MII)	-2.7	0,0004	HMGN2	hyaluronan-mediated motility receptor (RHAMM)
Pairwise 1 (GV-MII)	-2.38	0,0001	MYL6B	myosin, light chain 6B, alkali, smooth muscle and non-muscle
Pairwise 1 (GV-MII)	-2.12	0,0003	NME1	NME/NM23 nucleoside diphosphate kinase 1
Pairwise 1 (GV-MII)	-3.52	0,0002	NXT1	nuclear transport factor 2-like export factor 1
Pairwise 1 (GV-MII)	-2.33	0,0002	LOC101102272	cytochrome c oxidase subunit 4 isoform 2, mitochondrial
Pairwise 1 (GV-MII)	-2.2	0,0371	LOC101103767	olfactory receptor 5AC1-like
Pairwise 1 (GV-MII)	2.14	0,0104	LOC101104359	olfactory receptor 491-like
Pairwise 1 (GV-MII)	-5.81	1,53E-05	LOC101104536	spindle and kinetochore-associated protein 3
Pairwise 1 (GV-MII)	-3.81	8,30E-05	LOC101109397	BOLA-DRA
Pairwise 1 (GV-MII)	-3.64	0,0001	LOC101109747	olfactory receptor 143-like	mamu class II histocompatibility antigen, DR alpha chain-like	major histocompatibility complex, class II, DR alpha
Pairwise 1 (GV-MII)	2.03	0,0024	LOC101109750	LOC101109617
Pairwise 1 (GV-MII)	-2.57	0,0003	LOC101110974	histone H2B type 1-M	secreted and transmembrane protein 1-like	secreted and transmembrane 1-like
Pairwise 1 (GV-MII)	2.16	0,0038	LOC101111453	olfactory receptor 56-like
Pairwise 1 (GV-MII)	2.11	0,0153	LOC101113455	olfactory receptor 1052-like	angiogenin-1-like	angiogenin-1
Pairwise 1 (GV-MII)	2.21	0,007	LOC101113524	olfactory receptor 4A15-like
Pairwise 1 (GV-MII)	2.39	0,0007	LOC101114196	olfactory receptor 5AU1
Pairwise 1 (GV-MII)	-3.63	0,0002	LOC101115343	synaptotagmin-15
Pairwise 1 (GV-MII)	2.37	0,0097	LOC101115634	keratin-associated protein 9-2
Pairwise 1 (GV-MII)	-2.44	9,28E-05	LOC101116026	protein CutA homolog
Pairwise 1 (GV-MII)	2.25	0,0033	LOC101116068	keratin-associated protein 9-9-like
Pairwise 1 (GV-MII)	2.13	0,0076	LOC101120061	olfactory receptor 5W2-like
Pairwise 1 (GV-MII)	2.13	0,0058	LOC101120190	olfactory receptor 56A3-like
Pairwise 1 (GV-MII)	2.18	0,027	LOC101120345	peptidyl-prolyl cis-trans isomerase A-like
Pairwise 1 (GV-MII)	2.05	0,0022	LOC101121100	olfactory receptor 11H6-like
Pairwise 1 (GV-MII)	2.18	0,0046	LOC101123324	olfactory receptor 4C45-like
Pairwise 1 (GV-MII)	2.08	0,0005	LOC105601878	olfactory receptor 5I1-like
Pairwise 1 (GV-MII)	2.6	0,0004	LOC105602278	olfactory receptor 52I2-like
Pairwise 1 (GV-MII)	2.74	0,0023	LOC105601879	PRAME family member 12-like
Pairwise 1 (GV-MII)	-3.5	0,0032	LOC105601918	LOC101104536
Pairwise 1 (GV-MII)	2.08	0,0006	LOC105605068	disintegrin and metalloproteinase domain-containing protein 21-like
Pairwise 1 (GV-MII)	-2.68	0,0024	LOC105609869	LOC100848540
Pairwise 1 (GV-MII)	2.16	0,0028	LOC105612482	olfactory receptor 13-like	ferritin, heavy subunit-like	soma ferritin-like
Pairwise 1 (GV-MII)	2.74	0,0244	LOC105613401	trophoblast Kunitz domain protein 1-like
Pairwise 1 (GV-MII)	2.48	0,0038	LOC105614386	EGF-like module-containing mucin-like hormone receptor-like 3
Pairwise 1 (GV-MII)	-2.03	0,0004	UQCC3	ubiquinol-cytochrome c reductase complex assembly factor 3
Pairwise 1 (GV-MII)	-2.05	0,0005	GCOM1	gem (nuclear organelle) associated protein 5
Pairwise 1 (GV-MII)	-8.71	3,77E-05	HIST1H1A	histone cluster 1, H1b
Pairwise 1 (GV-MII)	2.6	0,0221	LOC101108945;	cAMP-specific 3,5-cyclic phosphodiesterase 4D	W5QF72_SHEEP	endogenous retrovirus group K member 9 Env polyprotein-like
Pairwise 1 (GV-MII)	-2.12	0,0003	NME1	NME/NM23 nucleoside diphosphate kinase 1
Pairwise 1 (GV-MII)	-3.52	0,0002	NXT1	nuclear transport factor 2-like export factor 1
Pairwise 1 (GV-MII)	-2.15	0,0003	RABL6	RAB, member RAS oncogene family-like 6; W5NTY1	W5NTY1
Pairwise 2 (GV-GV)	39.04.00	1.63e-08		ENSBTAT00000037545; XM_004020694	Hemoglobin subunit alpha [gene_biotype:protein_coding transcript_biotype:protein_coding]; PREDICTED: Ovis aries hemoglobin subunit alpha-1/2 (LOC101108797), transcript variant X1, mRNA.
Pairwise 2 (GV-GV)	-11.33.00	5.54e-08		ENSBTAP00000041782; NM_001123000; AJ012153	[mRNA] locus=scaffold652:1157872:1164547:-; Ovis aries cytochrome P450, family 19 (CYP19), mRNA.; Ovis aries mRNA for aromatase (cyp19).
Pairwise 2 (GV-GV)	7.23	7.19e-07		ENSBTAP00000043782; NM_001009477; AY684195	[mRNA] locus=scaffold1489:1550286:1583645:-; Ovis aries caveolin 1, caveolae protein, 22kDa (CAV1), mRNA.; Ovis aries caveolin-1 mRNA, complete cds.
Pairwise 2 (GV-GV)	-5.28.00	1.32e-06		GLEAN_10012943; XM_004006058; XM_004006059; XM_004006060; XM_004006061; XM_004006062; XM_004006063; XM_004006065; XM_012173618; XM_012173619; XM_012173620; XM_012173621; XM_012173623; XM_012173624; XM_012173625; XM_012173626; XM_012173627; XM_012173628	[mRNA] locus=scaffold100:975086:1091593:+; PREDICTED: Ovis aries dysferlin (DYSF), transcript variant X15, mRNA.; PREDICTED: Ovis aries dysferlin (DYSF), transcript variant X13, mRNA.; PREDICTED: Ovis aries dysferlin (DYSF), transcript variant X9, mRNA.; PREDICTED: Ovis aries dysferlin (DYSF), transcript variant X12, mRNA.; PREDICTED: Ovis aries dysferlin (DYSF), transcript variant X16, mRNA.; PR…
Pairwise 2 (GV-GV)	-4.08.00	2.01e-06		GLEAN_10010496; XM_004011823; XM_012184096; XM_012184097; XM_012184099; XM_012184100	[mRNA] locus=scaffold2255:24028:398313:+; PREDICTED: Ovis aries carboxypeptidase Q (CPQ), transcript variant X1, mRNA.; PREDICTED: Ovis aries carboxypeptidase Q (CPQ), transcript variant X2, mRNA.; PREDICTED: Ovis aries carboxypeptidase Q (CPQ), transcript variant X4, mRNA.; PREDICTED: Ovis aries carboxypeptidase Q (CPQ), transcript variant X3, mRNA.; PREDICTED: Ovis aries carboxypeptidase Q (CPQ…
Pairwise 2 (GV-GV)	-3.9	2.41e-06		ENSBTAT00000017654	centromere protein V [gene_biotype:protein_coding transcript_biotype:protein_coding]
Pairwise 2 (GV-GV)	-3.19.00	4.11e-06		GLEAN_10002246; XM_004012206	[mRNA] locus=scaffold4174:144085:170338:-; PREDICTED: Ovis aries DAZ interacting zinc finger protein 1 (DZIP1), transcript variant X1, mRNA.
Pairwise 2 (GV-GV)	-3.05.00	5.56e-06		GLEAN_10018929; XM_004012206	[mRNA] locus=scaffold794:2886:12268:-; PREDICTED: Ovis aries DAZ interacting zinc finger protein 1 (DZIP1), transcript variant X1, mRNA.
Pairwise 2 (GV-GV)	-3.48.00	7.72e-06		ENST00000291295; XM_004015329	calmodulin 3 (phosphorylase kinase, delta) [gene_biotype:protein_coding transcript_biotype:protein_coding]; PREDICTED: Ovis aries calmodulin 3 (phosphorylase kinase, delta) (CALM3), transcript variant X1, mRNA.
Pairwise 2 (GV-GV)	-3.05.00	1.19e-05		GLEAN_10012901; XM_004003029; XM_012096688	[mRNA] locus=scaffold3253:925244:1089870:-; PREDICTED: Ovis aries arf-GAP with coiled-coil, ANK repeat and PH domain-containing protein 2 (LOC101102615), transcript variant X7, mRNA.; PREDICTED: Ovis aries arf-GAP with coiled-coil, ANK repeat and PH domain-containing protein 2 (LOC101102615), transcript variant X8, mRNA.
Pairwise 2 (GV-GV)	-3.34.00	1.27e-05		NM_001114766; EU399787	Ovis aries glutathione S-transferase alpha 1 (GSTA1), mRNA.; Ovis aries glutathione S-transferase A1 (GSTA1) mRNA, complete cds.
Pairwise 2 (GV-GV)	-4.08.00	1.33e-05		GLEAN_10017221; XM_004006058; XM_004006059; XM_004006060; XM_004006061; XM_004006062; XM_004006063; XM_004006065; XM_012173618; XM_012173619; XM_012173620; XM_012173621; XM_012173623; XM_012173624; XM_012173625; XM_012173626; XM_012173627; XM_012173628	[mRNA] locus=scaffold509:1734536:1819666:-; PREDICTED: Ovis aries dysferlin (DYSF), transcript variant X15, mRNA.; PREDICTED: Ovis aries dysferlin (DYSF), transcript variant X13, mRNA.; PREDICTED: Ovis aries dysferlin (DYSF), transcript variant X9, mRNA.; PREDICTED: Ovis aries dysferlin (DYSF), transcript variant X12, mRNA.; PREDICTED: Ovis aries dysferlin (DYSF), transcript variant X16, mRNA.; P…
Pairwise 2 (GV-GV)	-3.51.00	1.57e-05		ENSBTAT00000019121; XM_012100401	minichromosome maintenance complex component 2 [gene_biotype:protein_coding transcript_biotype:protein_coding]; PREDICTED: Ovis aries minichromosome maintenance complex component 2 (MCM2), transcript variant X1, mRNA.
Pairwise 2 (GV-GV)	-3.05.00	1.75e-05		GLEAN_10000899; XM_012096541	[mRNA] locus=scaffold8504:65814:66113:-; PREDICTED: Ovis aries poliovirus receptor-related 1 (herpesvirus entry mediator C) (PVRL1), transcript variant X1, mRNA.
Pairwise 2 (GV-GV)	-4.53.00	2.09e-05		GLEAN_10006116; XM_012175935	[mRNA] locus=scaffold1066:392737:445667:+; PREDICTED: Ovis aries ATPase, H+ transporting, lysosomal 42kDa, V1 subunit C2 (ATP6V1C2), transcript variant X1, mRNA.
Pairwise 2 (GV-GV)	-2.51.00	2.09e-05		GLEAN_10014389; XM_004011823; XM_012184096; XM_012184097; XM_012184099; XM_012184100	[mRNA] locus=scaffold311:1246327:1262428:+; PREDICTED: Ovis aries carboxypeptidase Q (CPQ), transcript variant X1, mRNA.; PREDICTED: Ovis aries carboxypeptidase Q (CPQ), transcript variant X2, mRNA.; PREDICTED: Ovis aries carboxypeptidase Q (CPQ), transcript variant X4, mRNA.; PREDICTED: Ovis aries carboxypeptidase Q (CPQ), transcript variant X3, mRNA.; PREDICTED: Ovis aries carboxypeptidase Q (C…
Pairwise 2 (GV-GV)	2024-05-02	2.11e-05		GLEAN_10019196; ENST00000277865; NM_001278567	[mRNA] locus=scaffold2148:31632:31907:-; glutamate dehydrogenase 1 [gene_biotype:protein_coding transcript_biotype:protein_coding]; Ovis aries glutamate dehydrogenase 1 (GLUD1), mRNA.
Pairwise 2 (GV-GV)	-3.04.00	2.24e-05		ENSBTAP00000050712; XM_012177795	[mRNA] locus=scaffold1667:231823:238261:-; PREDICTED: Ovis aries trans-2,3-enoyl-CoA reductase (TECR), transcript variant X1, mRNA.
Pairwise 2 (GV-GV)	-2.5	2.31e-05		GLEAN_10019150; XM_012101127	[mRNA] locus=scaffold2064:2424334:2436496:+; PREDICTED: Ovis aries histone H1.4 (LOC101111401), transcript variant X1, mRNA.
Pairwise 2 (GV-GV)	-3.09.00	2.53e-05		ENSBTAP00000053088; XM_004018554	[mRNA] locus=scaffold383:227070:227237:-; PREDICTED: Ovis aries histone H1x (LOC101106288), transcript variant X1, mRNA.
Pairwise 2 (GV-GV)	-3.12.00	2.84e-05		GLEAN_10008534; XM_012106418; XM_012106419; XM_012106420	[mRNA] locus=scaffold756:7769:29458:+; PREDICTED: Ovis aries pyruvate dehydrogenase kinase, isozyme 3 (PDK3), transcript variant X1, mRNA.; PREDICTED: Ovis aries pyruvate dehydrogenase kinase, isozyme 3 (PDK3), transcript variant X2, mRNA.; PREDICTED: Ovis aries pyruvate dehydrogenase kinase, isozyme 3 (PDK3), transcript variant X3, mRNA.
Pairwise 2 (GV-GV)	-2.36.00	3.48e-05		GLEAN_10018969; XM_004022157; XM_012106845; XM_012106846; XM_012106847; XM_012106848	[mRNA] locus=scaffold1170:2379407:2438098:+; PREDICTED: Ovis aries kinesin family member 4A (KIF4A), transcript variant X5, mRNA.; PREDICTED: Ovis aries kinesin family member 4A (KIF4A), transcript variant X1, mRNA.; PREDICTED: Ovis aries kinesin family member 4A (KIF4A), transcript variant X2, mRNA.; PREDICTED: Ovis aries kinesin family member 4A (KIF4A), transcript variant X3, mRNA.; PREDICTED:…
Pairwise 2 (GV-GV)	2.39	3.5e-05		GLEAN_10005582; XM_012175772	[mRNA] locus=scaffold1390:334026:358464:-; PREDICTED: Ovis aries fibulin 1 (FBLN1), transcript variant X1, mRNA.
Pairwise 2 (GV-GV)	-2.5	3.53e-05		GLEAN_10000805; XM_012183490	[mRNA] locus=scaffold4100:1816:3420:+; PREDICTED: Ovis aries hepatoma-derived growth factor (HDGF), transcript variant X1, mRNA.
Pairwise 2 (GV-GV)	3.28	3.66e-05		GLEAN_10011207	[mRNA] locus=scaffold1346:743638:758650:+
Pairwise 2 (GV-GV)	2.27	3.89e-05
Pairwise 2 (GV-GV)	-3.04.00	3.91e-05		ENSBTAP00000007722; XM_004016425; XM_012096281; XM_012096282; XM_012096283; XM_012096284; XM_012096285; XM_012096286	[mRNA] locus=scaffold2537:5965:9846:+; PREDICTED: Ovis aries CD82 molecule (CD82), transcript variant X3, mRNA.; PREDICTED: Ovis aries CD82 molecule (CD82), transcript variant X2, mRNA.; PREDICTED: Ovis aries CD82 molecule (CD82), transcript variant X4, mRNA.; PREDICTED: Ovis aries CD82 molecule (CD82), transcript variant X5, mRNA.; PREDICTED: Ovis aries CD82 molecule (CD82), transcript variant X…
Pairwise 2 (GV-GV)	-2.23.00	4.58e-05		ENSBTAT00000016098; XM_012175819	diphthamide biosynthesis 7 [gene_biotype:protein_coding transcript_biotype:protein_coding]; PREDICTED: Ovis aries diphthamide biosynthesis 7 (DPH7), transcript variant X1, partial mRNA.
Pairwise 2 (GV-GV)	-2.38.00	5.05e-05		GLEAN_10001862; XM_012186416; XM_012186417; XM_012186418; XM_012186419; XM_012186420	[mRNA] locus=scaffold1113:141028:153925:+; PREDICTED: Ovis aries alveolar soft part sarcoma chromosome region, candidate 1 (ASPSCR1), transcript variant X1, mRNA.; PREDICTED: Ovis aries alveolar soft part sarcoma chromosome region, candidate 1 (ASPSCR1), transcript variant X2, mRNA.; PREDICTED: Ovis aries alveolar soft part sarcoma chromosome region, candidate 1 (ASPSCR1), transcript variant X3, …
Pairwise 2 (GV-GV)	2024-03-02	5.14e-05		NM_001134307; EU797612	Ovis aries ubiquitin-conjugating enzyme E2E 2 (UBE2E2), mRNA.; Ovis aries UB2E2 mRNA, complete cds.
Pairwise 2 (GV-GV)	2.23	5.2e-05		GLEAN_10000620	[mRNA] locus=scaffold6468:26670:27279:-
Pairwise 2 (GV-GV)	2.18	5.47e-05		GLEAN_10010689; XM_004020962; XM_012104457; XM_012104458; XM_012104459	[mRNA] locus=scaffold37:1696:45806:+; PREDICTED: Ovis aries GTF2I repeat domain containing 1 (GTF2IRD1), transcript variant X2, mRNA.; PREDICTED: Ovis aries GTF2I repeat domain containing 1 (GTF2IRD1), transcript variant X1, mRNA.; PREDICTED: Ovis aries GTF2I repeat domain containing 1 (GTF2IRD1), transcript variant X3, mRNA.; PREDICTED: Ovis aries GTF2I repeat domain containing 1 (GTF2IRD1), tra…
Pairwise 2 (GV-GV)	-3.19.00	5.49e-05		GLEAN_10019470	[mRNA] locus=scaffold507:1554974:1556032:-
Pairwise 2 (GV-GV)	2.38	5.72e-05		GLEAN_10002576; XM_004014934; XM_012189613; XM_012189615; XM_012189616	[mRNA] locus=scaffold4704:28956:78137:+; PREDICTED: Ovis aries cadherin 13 (CDH13), transcript variant X1, mRNA.; PREDICTED: Ovis aries cadherin 13 (CDH13), transcript variant X2, mRNA.; PREDICTED: Ovis aries cadherin 13 (CDH13), transcript variant X3, mRNA.; PREDICTED: Ovis aries cadherin 13 (CDH13), transcript variant X4, mRNA.
Pairwise 2 (GV-GV)	-2.1	6.28e-05		GLEAN_10001766; XM_004008620; XR_001040325	[mRNA] locus=scaffold1647:5233:15587:+; PREDICTED: Ovis aries nicalin (NCLN), transcript variant X2, mRNA.; PREDICTED: Ovis aries nicalin (NCLN), transcript variant X1, misc_RNA.
Pairwise 2 (GV-GV)	-2.16.00	6.8e-05
Pairwise 2 (GV-GV)	-2.07.00	6.84e-05
Pairwise 2 (GV-GV)	2024-03-03	7e-05		ENSBTAT00000017069; XM_012175914	family with sequence similarity 129, member B [gene_biotype:protein_coding transcript_biotype:protein_coding]; PREDICTED: Ovis aries family with sequence similarity 129, member B (FAM129B), transcript variant X1, mRNA.
Pairwise 2 (GV-GV)	-2.38.00	7.55e-05		GLEAN_10015634; XM_012176743; XM_012176753	[mRNA] locus=scaffold1577:1293707:1490746:+; PREDICTED: Ovis aries solute carrier family 44, member 3 (SLC44A3), transcript variant X4, mRNA.; PREDICTED: Ovis aries solute carrier family 44, member 3 (SLC44A3), transcript variant X1, mRNA.
Pairwise 2 (GV-GV)	2.51	7.58e-05		GLEAN_10010210	[mRNA] locus=scaffold1142:508312:532034:-
Pairwise 2 (GV-GV)	-2.23.00	7.7e-05		ENSBTAT00000018478; XM_004013064; XM_004013065	anaphase promoting complex subunit 11 [gene_biotype:protein_coding transcript_biotype:protein_coding]; PREDICTED: Ovis aries anaphase promoting complex subunit 11 (ANAPC11), transcript variant X3, mRNA.; PREDICTED: Ovis aries anaphase promoting complex subunit 11 (ANAPC11), transcript variant X2, mRNA.
Pairwise 2 (GV-GV)	2.21	7.78e-05		GLEAN_10002185	[mRNA] locus=scaffold4850:81000:81557:-
Pairwise 2 (GV-GV)	2.23	7.85e-05		ENSBTAT00000051876	Bos taurus granzyme B (granzyme 2, cytotoxic T-lymphocyte-associated serine esterase 1) (GZMB), mRNA. [gene_biotype:protein_coding transcript_biotype:protein_coding]
Pairwise 2 (GV-GV)	3.36	8.06e-05		GLEAN_10007610; XM_012186996; GU991526	[mRNA] locus=scaffold1008:541900:560269:+; PREDICTED: Ovis aries complement factor H (CFH), transcript variant X1, mRNA.; Ovis aries factor H (fH) mRNA, partial cds.
Pairwise 2 (GV-GV)	-2.22.00	8.32e-05		ENSP00000394616; XM_004005169; XM_012153628	[mRNA] locus=scaffold956:114464:115595:-; PREDICTED: Ovis aries mitochondrial inner membrane organizing system 1 (MINOS1), transcript variant X2, mRNA.; PREDICTED: Ovis aries mitochondrial inner membrane organizing system 1 (MINOS1), transcript variant X1, mRNA.
Pairwise 2 (GV-GV)	-2.13.00	8.39e-05		ENST00000405273; XM_012186815	[mRNA] locus=scaffold4524:141:12194:+; PREDICTED: Ovis aries thymidine kinase 1, soluble (TK1), transcript variant X1, mRNA.
Pairwise 2 (GV-GV)	2024-11-02	8.59e-05		ENSBTAP00000039685	[mRNA] locus=scaffold395:1463452:1464355:-
Pairwise 2 (GV-GV)	2024-09-03	8.76e-05		GLEAN_10004922; XM_004007697	[mRNA] locus=scaffold2783:358769:361378:+; PREDICTED: Ovis aries uridine phosphorylase 1 (UPP1), transcript variant X1, mRNA.
Pairwise 2 (GV-GV)	-2.46.00	1		GLEAN_10010711; XM_012106418; XM_012106419; XM_012106420	[mRNA] locus=scaffold28:828276:845710:+; PREDICTED: Ovis aries pyruvate dehydrogenase kinase, isozyme 3 (PDK3), transcript variant X1, mRNA.; PREDICTED: Ovis aries pyruvate dehydrogenase kinase, isozyme 3 (PDK3), transcript variant X2, mRNA.; PREDICTED: Ovis aries pyruvate dehydrogenase kinase, isozyme 3 (PDK3), transcript variant X3, mRNA.
Pairwise 2 (GV-GV)	2024-12-02	1		GLEAN_10004520	[mRNA] locus=scaffold1836:312396:314405:-
Pairwise 2 (GV-GV)	2024-05-02	1		GLEAN_10013121; XM_012105515	[mRNA] locus=scaffold1472:1018223:1115668:-; PREDICTED: Ovis aries phospholipase C-like 2 (PLCL2), transcript variant X4, mRNA.
Pairwise 2 (GV-GV)	2024-09-02	1		GLEAN_10005583; XM_012175772	[mRNA] locus=scaffold1390:376590:407613:-; PREDICTED: Ovis aries fibulin 1 (FBLN1), transcript variant X1, mRNA.
Pairwise 2 (GV-GV)	2024-01-02	1		GLEAN_10003944; XM_012101704	[mRNA] locus=scaffold949:276565:285594:-; PREDICTED: Ovis aries GRB2-associated binding protein 2 (GAB2), transcript variant X1, mRNA.
Pairwise 2 (GV-GV)	-2.22.00	1		ENSBTAP00000049078; XM_012183346	[mRNA] locus=scaffold1539:684425:687067:-; PREDICTED: Ovis aries FGFR1 oncogene partner (FGFR1OP), transcript variant X1, partial mRNA.
Pairwise 2 (GV-GV)	-2.31.00	1		GLEAN_10005696; XM_004022157; XM_012106845; XM_012106846; XM_012106847; XM_012106848	[mRNA] locus=scaffold1775:44712:59830:+; PREDICTED: Ovis aries kinesin family member 4A (KIF4A), transcript variant X5, mRNA.; PREDICTED: Ovis aries kinesin family member 4A (KIF4A), transcript variant X1, mRNA.; PREDICTED: Ovis aries kinesin family member 4A (KIF4A), transcript variant X2, mRNA.; PREDICTED: Ovis aries kinesin family member 4A (KIF4A), transcript variant X3, mRNA.; PREDICTED: Ovi…
Pairwise 2 (GV-GV)	-2.2	1		GLEAN_10019076	[mRNA] locus=scaffold1781:2240562:2241149:-
Pairwise 2 (GV-GV)	-2.54.00	1		GLEAN_10001829; XM_012189218	[mRNA] locus=scaffold3038:126489:151339:+; PREDICTED: Ovis aries v-myb avian myeloblastosis viral oncogene homolog-like 2 (MYBL2), transcript variant X1, mRNA.
Pairwise 2 (GV-GV)	-2.08.00	1		GLEAN_10004897; XM_012177706	[mRNA] locus=scaffold663:338859:358416:-; PREDICTED: Ovis aries collagen beta(1-O)galactosyltransferase 1 (COLGALT1), transcript variant X1, mRNA.
Pairwise 2 (GV-GV)	-3.05.00	1		GLEAN_10006769; XM_004011699	[mRNA] locus=scaffold1699:478552:491938:-; PREDICTED: Ovis aries gamma-glutamyl hydrolase (conjugase, folylpolygammaglutamyl hydrolase) (GGH), transcript variant X1, mRNA.
Pairwise 2 (GV-GV)	-2.06.00	1		XM_012102192; ENSP00000315774-D2	PREDICTED: Ovis aries NADH dehydrogenase (ubiquinone) Fe-S protein 8, 23kDa (NADH-coenzyme Q reductase) (NDUFS8), transcript variant X1, mRNA.; [mRNA] locus=scaffold4221:239206:244566:-
Pairwise 2 (GV-GV)	-2.03.00	1		GLEAN_10011654; XR_001020791; XR_001043073; ENSBTAT00000024094; GLEAN_10017633	[mRNA] locus=scaffold3280:807561:808166:-; PREDICTED: Ovis aries high mobility group protein B1 pseudogene (LOC101111388), misc_RNA.; PREDICTED: Ovis aries high mobility group protein B1 pseudogene (LOC101112330), misc_RNA.; High mobility group protein B1 [gene_biotype:protein_coding transcript_biotype:protein_coding]; [mRNA] locus=scaffold519:1063925:1064536:+
Pairwise 2 (GV-GV)	-2.02.00	1		GLEAN_10005952; XM_012097532; XM_012097533	[mRNA] locus=scaffold2561:403315:416595:+; PREDICTED: Ovis aries spermatogenesis associated 5 (SPATA5), transcript variant X1, mRNA.; PREDICTED: Ovis aries spermatogenesis associated 5 (SPATA5), transcript variant X2, mRNA.
Pairwise 2 (GV-GV)	2.22	2		GLEAN_10014160	[mRNA] locus=scaffold2449:689552:693062:-
Pairwise 2 (GV-GV)	-2.03.00	2		ENSBTAP00000032194; XM_012095083	[mRNA] locus=scaffold624:324877:348640:+; PREDICTED: Ovis aries excision repair cross-complementation group 2 (ERCC2), transcript variant X1, mRNA.
Pairwise 2 (GV-GV)	2024-09-02	2		GLEAN_10016748	[mRNA] locus=scaffold1266:480197:503820:+
Pairwise 2 (GV-GV)	-2.01.00	2		GLEAN_10012281; XM_012180681	[mRNA] locus=scaffold347:988224:1008965:-; PREDICTED: Ovis aries phosphodiesterase 8B (PDE8B), transcript variant X1, mRNA.
Pairwise 2 (GV-GV)	2.22	2		GLEAN_10018533; XM_012101506	[mRNA] locus=scaffold1388:12155:33811:+; PREDICTED: Ovis aries jumonji, AT rich interactive domain 2 (JARID2), transcript variant X1, mRNA.
Pairwise 2 (GV-GV)	3.39	2		NM_001009730; AF078926	Ovis aries spermatid transition protein 3 (LOC443035), mRNA.; Ovis aries spermatid transition protein 3 mRNA, complete cds.
Pairwise 2 (GV-GV)	2.29	2		ENSP00000392012; NM_001009747; AF290203	[mRNA] locus=scaffold1537:323350:324367:-; Ovis aries translocator protein (18kDa) (TSPO), mRNA.; Ovis aries peripheral-type benzodiazepine receptor (PBR) mRNA, complete cds.
Pairwise 2 (GV-GV)	2024-01-02	2		GLEAN_10021441	[mRNA] locus=scaffold1288:178992:205435:+
Pairwise 2 (GV-GV)	2024-03-02	2		ENSBTAP00000050407; XM_004004788; XM_012141269; XM_012141277; XM_012141286; XM_012141287; XM_012141293; XM_012141302	[mRNA] locus=scaffold800:19796:27659:-; PREDICTED: Ovis aries ankyrin repeat domain 44 (ANKRD44), transcript variant X2, mRNA.; PREDICTED: Ovis aries ankyrin repeat domain 44 (ANKRD44), transcript variant X7, mRNA.; PREDICTED: Ovis aries ankyrin repeat domain 44 (ANKRD44), transcript variant X1, mRNA.; PREDICTED: Ovis aries ankyrin repeat domain 44 (ANKRD44), transcript variant X3, mRNA.; PREDICT…
Pairwise 2 (GV-GV)	-2.01.00	3		GLEAN_10006630	[mRNA] locus=scaffold1150:8026:8472:-
Pairwise 2 (GV-GV)	2.15	3		GLEAN_10010071	[mRNA] locus=scaffold1730:682777:683313:+
Pairwise 2 (GV-GV)	2024-08-02	3		GLEAN_10009856; XM_004020534	[mRNA] locus=scaffold1449:265:1890:+; PREDICTED: Ovis aries zinc finger and BTB domain containing 7C (ZBTB7C), transcript variant X1, mRNA.
Pairwise 2 (GV-GV)	2024-06-02	3		GLEAN_10020317	[mRNA] locus=scaffold1765:1366135:1400787:+
Pairwise 2 (GV-GV)	-2.31.00	3		GLEAN_10011970; XM_012103869	[mRNA] locus=scaffold1672:274031:318625:+; PREDICTED: Ovis aries molybdenum cofactor sulfurase (MOCOS), transcript variant X1, mRNA.
Pairwise 2 (GV-GV)	2024-03-02	3		GLEAN_10008651	[mRNA] locus=scaffold46:325469:333023:-
Pairwise 2 (GV-GV)	2.19	3		NM_001009291; L11343; U00165	Ovis aries trophoblast Kunitz domain protein 1 (TKDP1), mRNA.; Ovis aries trypsin inhibitor mRNA, complete cds.; Ovis aries Kunitz-type trypsin inhibitor mRNA, complete cds.
Pairwise 2 (GV-GV)	2.32	4		GLEAN_10020817	[mRNA] locus=scaffold1351:2595167:2595409:+
Pairwise 2 (GV-GV)	2.33	4		GLEAN_10001797	[mRNA] locus=scaffold5348:129048:129443:-
Pairwise 2 (GV-GV)	2024-06-02	4		GLEAN_10008654	[mRNA] locus=scaffold3885:6960:11903:-
Pairwise 2 (GV-GV)	-2.2	4		GLEAN_10006629; XM_004016425; XM_012096281; XM_012096282; XM_012096283; XM_012096284; XM_012096285; XM_012096286	[mRNA] locus=scaffold3831:407153:479837:+; PREDICTED: Ovis aries CD82 molecule (CD82), transcript variant X3, mRNA.; PREDICTED: Ovis aries CD82 molecule (CD82), transcript variant X2, mRNA.; PREDICTED: Ovis aries CD82 molecule (CD82), transcript variant X4, mRNA.; PREDICTED: Ovis aries CD82 molecule (CD82), transcript variant X5, mRNA.; PREDICTED: Ovis aries CD82 molecule (CD82), transcript varia…
Pairwise 2 (GV-GV)	-2	5		GLEAN_10019845	[mRNA] locus=scaffold317:1028955:1033689:-
Pairwise 2 (GV-GV)	2024-01-02	5		GLEAN_10007744; XM_004009810	[mRNA] locus=scaffold1636:38226:62233:+; PREDICTED: Ovis aries gamma-aminobutyric acid (GABA) A receptor, beta 1 (GABRB1), transcript variant X1, mRNA.
Pairwise 2 (GV-GV)	2.29	5		GLEAN_10015752	[mRNA] locus=scaffold3789:811996:824174:-
Pairwise 2 (GV-GV)	2024-05-02	6		GLEAN_10009882	[mRNA] locus=scaffold417:611736:646642:-
Pairwise 2 (GV-GV)	-2.08.00	6		ENST00000370603; XM_004022306	[mRNA] locus=scaffold1317:318414:385745:+; PREDICTED: Ovis aries fibroblast growth factor 13 (FGF13), transcript variant X1, mRNA.
Pairwise 2 (GV-GV)	2024-11-02	6		GLEAN_10007043	[mRNA] locus=scaffold400:217399:218115:-
Pairwise 2 (GV-GV)	2024-05-02	6
Pairwise 2 (GV-GV)	-2.06.00	7		GLEAN_10009920; XM_012189310; XM_012189311; XM_012189312	[mRNA] locus=scaffold294:3648:9532:+; PREDICTED: Ovis aries sulfatase 2 (SULF2), transcript variant X1, mRNA.; PREDICTED: Ovis aries sulfatase 2 (SULF2), transcript variant X2, mRNA.; PREDICTED: Ovis aries sulfatase 2 (SULF2), transcript variant X3, mRNA.
Pairwise 2 (GV-GV)	2024-08-02	7		GLEAN_10020352	[mRNA] locus=scaffold1423:2963705:3003974:-
Pairwise 2 (GV-GV)	2024-08-02	7		GLEAN_10015416	[mRNA] locus=scaffold430:55315:174754:+
Pairwise 2 (GV-GV)	2.36	8		GLEAN_10003453; XM_004023084	[mRNA] locus=scaffold2036:1389:4530:-; PREDICTED: Ovis aries ubiquitin carboxyl-terminal hydrolase 17-like protein 6 (LOC101106834), mRNA.
Pairwise 2 (GV-GV)	2024-05-02	8		GLEAN_10013476	[mRNA] locus=scaffold1125:304858:307005:-
Pairwise 2 (GV-GV)	-2.31.00	8		GLEAN_10009922	[mRNA] locus=scaffold294:108594:109638:-
Pairwise 2 (GV-GV)	2.21	8
Pairwise 2 (GV-GV)	2024-12-04	9		GLEAN_10012160	[mRNA] locus=scaffold1166:989670:990050:+
Pairwise 2 (GV-GV)	2.22	10		ENSBTAP00000039787; XM_004009810	[mRNA] locus=scaffold1314:378199:379264:-; PREDICTED: Ovis aries gamma-aminobutyric acid (GABA) A receptor, beta 1 (GABRB1), transcript variant X1, mRNA.
Pairwise 2 (GV-GV)	2.29	11		GLEAN_10017913	[mRNA] locus=scaffold459:598805:600494:-
Pairwise 2 (GV-GV)	-2.36.00	11		ENSBTAP00000010086; XM_012097118; XM_012097119	[mRNA] locus=scaffold842:4024338:4092293:+; PREDICTED: Ovis aries natriuretic peptide receptor 3 (NPR3), transcript variant X1, mRNA.; PREDICTED: Ovis aries natriuretic peptide receptor 3 (NPR3), transcript variant X2, mRNA.
Pairwise 2 (GV-GV)	2024-07-03	12		GLEAN_10007229; XM_004002799; XM_004002800; XM_004002801; XM_004002804; XM_004002805; XM_004002806	[mRNA] locus=scaffold2012:6764:103166:+; PREDICTED: Ovis aries amyloid beta (A4) precursor protein (APP), transcript variant X5, mRNA.; PREDICTED: Ovis aries amyloid beta (A4) precursor protein (APP), transcript variant X1, mRNA.; PREDICTED: Ovis aries amyloid beta (A4) precursor protein (APP), transcript variant X3, mRNA.; PREDICTED: Ovis aries amyloid beta (A4) precursor protein (APP), transcri…
Pairwise 2 (GV-GV)	2024-02-02	12		GLEAN_10014996	[mRNA] locus=scaffold739:987398:987622:-
Pairwise 2 (GV-GV)	3.16	13		ENSBTAP00000050167	[mRNA] locus=scaffold1685:84355:86111:+
Pairwise 2 (GV-GV)	2024-04-02	14		GLEAN_10000149	[mRNA] locus=scaffold9660:11285:11862:+
Pairwise 2 (GV-GV)	2.28	16		ENSBTAP00000050921-D6	[mRNA] locus=scaffold1341:288610:385485:-
Pairwise 2 (GV-GV)	2024-05-02	20		GLEAN_10018341	[mRNA] locus=scaffold932:941845:1086586:+
Pairwise 2 (GV-GV)	2024-01-02	21		GLEAN_10017739	[mRNA] locus=scaffold133:724275:725384:+
Pairwise 2 (GV-GV)	-2.41.00	21		NM_001159759; M93430; JQ824378	Ovis aries histocompatibility complex, class II, DQ alpha, type 1 (OVAR-DQA1), mRNA.; Ovis aries Merino MHC OVAR-DQ-ALPHA1 (MHC OVAR-DQA1) mRNA, complete cds.; Ovis aries clone QW4 MHC class II antigen mRNA, complete cds.
Pairwise 2 (GV-GV)	2.33	31		GLEAN_10007896	[mRNA] locus=scaffold2076:533804:536934:+
[truncated: 104 more rows]
