# Supplementary material for: Tailor-made 3D in vitro maturation of early antral follicles uncovers cumulus-cell transcriptomic driver signature to predict oocyte competence
Source: Front Endocrinol (Lausanne). 2025 Oct 1;16:1629815. doi: 10.3389/fendo.2025.1629815 (PMC12520894; doi:10.3389/fendo.2025.1629815)
Supplement: Supplementary Table 1 — (Excel). The 12 centrality coefficients of each DEG of Network 1(MIIEndpoint- GVStartpoint) (Sheet: N1 MII-GV) and Network 2(GVEndpoint-GVStartpoint) (Sheet: N2 GV-GV) were scored using CytoHUBba. More in detail, they are closeness, degree, MCC, radiality, stress, MCN, DNMC, betweenness, clustering coefficient, eccentricity, bottleneck, and EPC. Network 1(MIIEndpoint- GVStartpoint) and Network 2(GVEndpoint-GVStartpoint) top 10 DEGs defined on each centrality coefficient score (Sheets: Top 10 N1 and N2 respectively). Venn diagram analysis of the top 10 DEGs of Network 1(MIIEndpoint- GVStartpoint) (Sheet: Ranking N1) and Network 2(GVEndpoint-GVStartpoint)(Sheet: Ranking N2) shows DEGs overlapping across the 12 algorithms. DEGs that are in the top 10 in at least 5 of the 6 algorithms are highlighted in bold. (Network1_Normalized) and (Network2_Normalized) include dataset values that have been statistically normalized using the standard score formula. [file DataSheet1.zip › Supplementary datasheets and tables/Supplementary Table 5.xlsx]

## Sheet: Partners HUBs N1
HUB	Partner	Code HUB	Code Partner
CDC6	ANAPC5	ENSOARP00000015098	ENSOARP00000015781
	ATAD5	ENSOARP00000015098	ENSOARP00000013215
	AURKB	ENSOARP00000015098	ENSOARP00000020460
	BRCA1	ENSOARP00000015098	ENSOARP00000005185
	BRCC3	ENSOARP00000015098	ENSOARP00000003804
	BUB1	ENSOARP00000015098	ENSOARP00000015359
	BUB1B	ENSOARP00000015098	ENSOARP00000021614
	CCNA2	ENSOARP00000015098	ENSOARP00000015222
	CCNE2	ENSOARP00000015098	ENSOARP00000006620
	CDC14A	ENSOARP00000015098	ENSOARP00000019523
	CDC20	ENSOARP00000015098	ENSOARP00000022072
	CDC23	ENSOARP00000015098	ENSOARP00000017163
	CDC25A	ENSOARP00000015098	ENSOARP00000002520
	CDC25C	ENSOARP00000015098	ENSOARP00000017366
	CDC7	ENSOARP00000015098	ENSOARP00000017120
	CDCA2	ENSOARP00000015098	ENSOARP00000010566
	CDCA3	ENSOARP00000015098	ENSOARP00000006063
	CDCA8	ENSOARP00000015098	ENSOARP00000021294
	CDK17	ENSOARP00000015098	ENSOARP00000013346
	CDK2	ENSOARP00000015098	ENSOARP00000011447
	CDK4	ENSOARP00000015098	ENSOARP00000005709
	CDKN1A	ENSOARP00000015098	ENSOARP00000014621
	CDKN3	ENSOARP00000015098	ENSOARP00000022644
	CHAF1A	ENSOARP00000015098	ENSOARP00000010411
	CHAF1B	ENSOARP00000015098	ENSOARP00000015023
	CHEK1	ENSOARP00000015098	ENSOARP00000012490
	CKAP2	ENSOARP00000015098	ENSOARP00000009966
	CLSPN	ENSOARP00000015098	ENSOARP00000020991
	DHFR	ENSOARP00000015098	ENSOARP00000015875
	DTL	ENSOARP00000015098	ENSOARP00000011629
	E2F1	ENSOARP00000015098	ENSOARP00000009166
	E2F7	ENSOARP00000015098	ENSOARP00000016032
	E2F8	ENSOARP00000015098	ENSOARP00000009454
	ERCC6L	ENSOARP00000015098	ENSOARP00000006330
	ESCO2	ENSOARP00000015098	ENSOARP00000015925
	FEN1	ENSOARP00000015098	ENSOARP00000016769
	GINS1	ENSOARP00000015098	ENSOARP00000008278
	GINS2	ENSOARP00000015098	ENSOARP00000012254
	GINS3	ENSOARP00000015098	ENSOARP00000001471
	GMNN	ENSOARP00000015098	ENSOARP00000006324
	HELLS	ENSOARP00000015098	ENSOARP00000004811
	HMMR	ENSOARP00000015098	ENSOARP00000015160
	KIF11	ENSOARP00000015098	ENSOARP00000000665
	KIF15	ENSOARP00000015098	ENSOARP00000005124
	KIF23	ENSOARP00000015098	ENSOARP00000020027
	KIF2C	ENSOARP00000015098	ENSOARP00000001155
	KNTC1	ENSOARP00000015098	ENSOARP00000010068
	MASTL	ENSOARP00000015098	ENSOARP00000016995
	MCM10	ENSOARP00000015098	ENSOARP00000005813
	MCM3	ENSOARP00000015098	ENSOARP00000015188
	MCM4	ENSOARP00000015098	ENSOARP00000013709
	MCM5	ENSOARP00000015098	ENSOARP00000019895
	MCM6	ENSOARP00000015098	ENSOARP00000011387
	MCM7	ENSOARP00000015098	ENSOARP00000019106
	MELK	ENSOARP00000015098	ENSOARP00000012375
	NCAPD2	ENSOARP00000015098	ENSOARP00000008630
	NCAPG	ENSOARP00000015098	ENSOARP00000004293
	NCAPG2	ENSOARP00000015098	ENSOARP00000008583
	NCAPH	ENSOARP00000015098	ENSOARP00000014924
	NDC80	ENSOARP00000015098	ENSOARP00000010311
	NEK2	ENSOARP00000015098	ENSOARP00000012293
	NUF2	ENSOARP00000015098	ENSOARP00000011995
	NUSAP1	ENSOARP00000015098	ENSOARP00000021854
	ORC1	ENSOARP00000015098	ENSOARP00000005671
	PCNA	ENSOARP00000015098	ENSOARP00000018385
	PLK1	ENSOARP00000015098	ENSOARP00000018616
	PLK4	ENSOARP00000015098	ENSOARP00000016839
	POLA1	ENSOARP00000015098	ENSOARP00000018870
	POLA2	ENSOARP00000015098	ENSOARP00000015077
	POLE	ENSOARP00000015098	ENSOARP00000011413
	POLE2	ENSOARP00000015098	ENSOARP00000022145
	PRIM1	ENSOARP00000015098	ENSOARP00000008783
	RAD51	ENSOARP00000015098	ENSOARP00000021748
	RAD51AP1	ENSOARP00000015098	ENSOARP00000010559
	RBL1	ENSOARP00000015098	ENSOARP00000018487
	RECQL4	ENSOARP00000015098	ENSOARP00000013837
	REV3L	ENSOARP00000015098	ENSOARP00000010529
	RFC2	ENSOARP00000015098	ENSOARP00000012579
	RFC4	ENSOARP00000015098	ENSOARP00000022038
	RPA2	ENSOARP00000015098	ENSOARP00000003452
	RRM1	ENSOARP00000015098	ENSOARP00000001360
	RRM2	ENSOARP00000015098	ENSOARP00000016451
	SKP2	ENSOARP00000015098	ENSOARP00000011732
	SMC2	ENSOARP00000015098	ENSOARP00000007938
	SMC4	ENSOARP00000015098	ENSOARP00000002160
	SPAG5	ENSOARP00000015098	ENSOARP00000001047
	TICRR	ENSOARP00000015098	ENSOARP00000012412
	TIMELESS	ENSOARP00000015098	ENSOARP00000009578
	TOP2A	ENSOARP00000015098	ENSOARP00000015382
	TTK	ENSOARP00000015098	ENSOARP00000007667
	TYMS	ENSOARP00000015098	ENSOARP00000010050
	UBE2T	ENSOARP00000015098	ENSOARP00000019910
	UBL4A	ENSOARP00000015098	ENSOARP00000004555
	UHRF1	ENSOARP00000015098	ENSOARP00000009149
	W5P6X3_SHEEP	ENSOARP00000015098	ENSOARP00000006177
	W5PS91_SHEEP	ENSOARP00000015098	ENSOARP00000013320
	WDHD1	ENSOARP00000015098	ENSOARP00000022656
	WDR76	ENSOARP00000015098	ENSOARP00000012166
	WEE1	ENSOARP00000015098	ENSOARP00000013241
KIF11	ANLN	ENSOARP00000000665	ENSOARP00000004671
	ASF1B	ENSOARP00000000665	ENSOARP00000006823
	ATAD5	ENSOARP00000000665	ENSOARP00000013215
	AURKB	ENSOARP00000000665	ENSOARP00000020460
	BRIP1	ENSOARP00000000665	ENSOARP00000017303
	BUB1	ENSOARP00000000665	ENSOARP00000015359
	BUB1B	ENSOARP00000000665	ENSOARP00000021614
	CCNA2	ENSOARP00000000665	ENSOARP00000015222
	CDC20	ENSOARP00000000665	ENSOARP00000022072
	CDC6	ENSOARP00000000665	ENSOARP00000015098
	CDCA2	ENSOARP00000000665	ENSOARP00000010566
	CDCA3	ENSOARP00000000665	ENSOARP00000006063
	CDCA8	ENSOARP00000000665	ENSOARP00000021294
	CDK2	ENSOARP00000000665	ENSOARP00000011447
	CDK4	ENSOARP00000000665	ENSOARP00000005709
	CDKN3	ENSOARP00000000665	ENSOARP00000022644
	CENPH	ENSOARP00000000665	ENSOARP00000006165
	CENPI	ENSOARP00000000665	ENSOARP00000001442
	CENPK	ENSOARP00000000665	ENSOARP00000006767
	CENPN	ENSOARP00000000665	ENSOARP00000008803
	CENPU	ENSOARP00000000665	ENSOARP00000008088
	CENPW	ENSOARP00000000665	ENSOARP00000008307
	CEP55	ENSOARP00000000665	ENSOARP00000003366
	CHEK1	ENSOARP00000000665	ENSOARP00000012490
	CKAP2	ENSOARP00000000665	ENSOARP00000009966
	CKAP5	ENSOARP00000000665	ENSOARP00000004521
	CKS1B	ENSOARP00000000665	ENSOARP00000003501
	CLSPN	ENSOARP00000000665	ENSOARP00000020991
	DIAPH3	ENSOARP00000000665	ENSOARP00000006877
	DTL	ENSOARP00000000665	ENSOARP00000011629
	E2F8	ENSOARP00000000665	ENSOARP00000009454
	ECT2	ENSOARP00000000665	ENSOARP00000022285
	ERCC6L	ENSOARP00000000665	ENSOARP00000006330
	ESCO2	ENSOARP00000000665	ENSOARP00000015925
	FANCI	ENSOARP00000000665	ENSOARP00000012184
	FBXO5	ENSOARP00000000665	ENSOARP00000004240
	GMNN	ENSOARP00000000665	ENSOARP00000006324
	HELLS	ENSOARP00000000665	ENSOARP00000004811
	HMMR	ENSOARP00000000665	ENSOARP00000015160
	KIF15	ENSOARP00000000665	ENSOARP00000005124
	KIF18A	ENSOARP00000000665	ENSOARP00000016321
	KIF23	ENSOARP00000000665	ENSOARP00000020027
	KIF24	ENSOARP00000000665	ENSOARP00000009998
	KIF2C	ENSOARP00000000665	ENSOARP00000001155
	KNTC1	ENSOARP00000000665	ENSOARP00000010068
	LMNB1	ENSOARP00000000665	ENSOARP00000019476
	MASTL	ENSOARP00000000665	ENSOARP00000016995
	MCM10	ENSOARP00000000665	ENSOARP00000005813
	MCM3	ENSOARP00000000665	ENSOARP00000015188
	MCM4	ENSOARP00000000665	ENSOARP00000013709
	MCM5	ENSOARP00000000665	ENSOARP00000019895
	MCM6	ENSOARP00000000665	ENSOARP00000011387
	MCM7	ENSOARP00000000665	ENSOARP00000019106
	MELK	ENSOARP00000000665	ENSOARP00000012375
	NCAPD2	ENSOARP00000000665	ENSOARP00000008630
	NCAPG	ENSOARP00000000665	ENSOARP00000004293
	NCAPG2	ENSOARP00000000665	ENSOARP00000008583
	NCAPH	ENSOARP00000000665	ENSOARP00000014924
	NDC80	ENSOARP00000000665	ENSOARP00000010311
	NEK2	ENSOARP00000000665	ENSOARP00000012293
	NUF2	ENSOARP00000000665	ENSOARP00000011995
	NUSAP1	ENSOARP00000000665	ENSOARP00000021854
	OIP5	ENSOARP00000000665	ENSOARP00000021846
	ORC1	ENSOARP00000000665	ENSOARP00000005671
	PARPBP	ENSOARP00000000665	ENSOARP00000016836
	PCLAF	ENSOARP00000000665	ENSOARP00000022292
	PCNA	ENSOARP00000000665	ENSOARP00000018385
	PLK1	ENSOARP00000000665	ENSOARP00000018616
	PLK4	ENSOARP00000000665	ENSOARP00000016839
	POLA1	ENSOARP00000000665	ENSOARP00000018870
	PRR11	ENSOARP00000000665	ENSOARP00000013090
	PSRC1	ENSOARP00000000665	ENSOARP00000020559
	RAD51	ENSOARP00000000665	ENSOARP00000021748
	RAD51AP1	ENSOARP00000000665	ENSOARP00000010559
	RAD54L	ENSOARP00000000665	ENSOARP00000002401
	RASL11B	ENSOARP00000000665	ENSOARP00000020010
	RRM1	ENSOARP00000000665	ENSOARP00000001360
	RRM2	ENSOARP00000000665	ENSOARP00000016451
	SHCBP1	ENSOARP00000000665	ENSOARP00000016512
	SKA1	ENSOARP00000000665	ENSOARP00000004661
	SKA3	ENSOARP00000000665	ENSOARP00000014650
	SMC2	ENSOARP00000000665	ENSOARP00000007938
	SMC4	ENSOARP00000000665	ENSOARP00000002160
	SPAG5	ENSOARP00000000665	ENSOARP00000001047
	SPC25	ENSOARP00000000665	ENSOARP00000004386
	STIL	ENSOARP00000000665	ENSOARP00000003806
	TICRR	ENSOARP00000000665	ENSOARP00000012412
	TOP2A	ENSOARP00000000665	ENSOARP00000015382
	TPX2	ENSOARP00000000665	ENSOARP00000001484
	TROAP	ENSOARP00000000665	ENSOARP00000020242
	TTK	ENSOARP00000000665	ENSOARP00000007667
	TYMS	ENSOARP00000000665	ENSOARP00000010050
	UHRF1	ENSOARP00000000665	ENSOARP00000009149
	W5P6X3_SHEEP	ENSOARP00000000665	ENSOARP00000006177
	WDHD1	ENSOARP00000000665	ENSOARP00000022656
	XRCC2	ENSOARP00000000665	ENSOARP00000006258
	ZWILCH	ENSOARP00000000665	ENSOARP00000019558
	ZWINT	ENSOARP00000000665	ENSOARP00000014014

## Sheet: Partners HUBs N2
HUB	Partner	Code HUB	Code Partner
CASP3	APPL2	ENSOARP00000008016	ENSOARP00000018492
	ATF3	ENSOARP00000008016	ENSOARP00000011261
	BMF	ENSOARP00000008016	ENSOARP00000021599
	BNIP3	ENSOARP00000008016	ENSOARP00000016486
	BRCA1	ENSOARP00000008016	ENSOARP00000005185
	CASP2	ENSOARP00000008016	ENSOARP00000019018
	CAST	ENSOARP00000008016	ENSOARP00000019013
	CCNA2	ENSOARP00000008016	ENSOARP00000015222
	CCND2	ENSOARP00000008016	ENSOARP00000011102
	CD34	ENSOARP00000008016	ENSOARP00000014705
	CD9	ENSOARP00000008016	ENSOARP00000009233
	CDC20	ENSOARP00000008016	ENSOARP00000022072
	CDC25A	ENSOARP00000008016	ENSOARP00000002520
	CDK4	ENSOARP00000008016	ENSOARP00000005709
	CDKN1A	ENSOARP00000008016	ENSOARP00000014621
	CENPH	ENSOARP00000008016	ENSOARP00000006165
	CENPK	ENSOARP00000008016	ENSOARP00000006767
	CENPN	ENSOARP00000008016	ENSOARP00000008803
	CENPQ	ENSOARP00000008016	ENSOARP00000013014
	CENPW	ENSOARP00000008016	ENSOARP00000008307
	CLSPN	ENSOARP00000008016	ENSOARP00000020991
	CTSS	ENSOARP00000008016	ENSOARP00000022421
	CXCL10	ENSOARP00000008016	ENSOARP00000017841
	DDIT3	ENSOARP00000008016	ENSOARP00000006958
	DUSP10	ENSOARP00000008016	ENSOARP00000014156
	DUSP14	ENSOARP00000008016	ENSOARP00000004194
	E2F1	ENSOARP00000008016	ENSOARP00000009166
	EDN1	ENSOARP00000008016	ENSOARP00000015104
	FGF14	ENSOARP00000008016	ENSOARP00000005270
	FOXO3	ENSOARP00000008016	ENSOARP00000011521
	FSHR	ENSOARP00000008016	ENSOARP00000004647
	GCG	ENSOARP00000008016	ENSOARP00000006813
	GOT2	ENSOARP00000008016	ENSOARP00000001804
	GPX2	ENSOARP00000008016	ENSOARP00000022740
	GPX3	ENSOARP00000008016	ENSOARP00000008509
	H2AX	ENSOARP00000008016	ENSOARP00000018290
	HIP1	ENSOARP00000008016	ENSOARP00000014160
	HK2	ENSOARP00000008016	ENSOARP00000013829
	HMGB1	ENSOARP00000008016	ENSOARP00000018330
	HSPA6	ENSOARP00000008016	ENSOARP00000007992
	IL1A	ENSOARP00000008016	ENSOARP00000022441
	IRS1	ENSOARP00000008016	ENSOARP00000021991
	JAK1	ENSOARP00000008016	ENSOARP00000010851
	LMNB1	ENSOARP00000008016	ENSOARP00000019476
	LMNB2	ENSOARP00000008016	ENSOARP00000014672
	LOC101114082	ENSOARP00000008016	ENSOARP00000000946
	MDM4	ENSOARP00000008016	ENSOARP00000002957
	MMP9	ENSOARP00000008016	ENSOARP00000008487
	NOS2	ENSOARP00000008016	ENSOARP00000017986
	OIP5	ENSOARP00000008016	ENSOARP00000021846
	PARP1	ENSOARP00000008016	ENSOARP00000000853
	PCSK1	ENSOARP00000008016	ENSOARP00000018887
	PLK1	ENSOARP00000008016	ENSOARP00000018616
	PRKACA	ENSOARP00000008016	ENSOARP00000006933
	PRKCD	ENSOARP00000008016	ENSOARP00000000139
	RAD51	ENSOARP00000008016	ENSOARP00000021748
	RICTOR	ENSOARP00000008016	ENSOARP00000010402
	SCIN	ENSOARP00000008016	ENSOARP00000008135
	SERPINE1	ENSOARP00000008016	ENSOARP00000016376
	SIRT1	ENSOARP00000008016	ENSOARP00000005175
	SKP2	ENSOARP00000008016	ENSOARP00000011732
	SMAD3	ENSOARP00000008016	ENSOARP00000019613
	SQSTM1	ENSOARP00000008016	ENSOARP00000002847
	STAT2	ENSOARP00000008016	ENSOARP00000009831
	STAT3	ENSOARP00000008016	ENSOARP00000001576
	STK26	ENSOARP00000008016	ENSOARP00000013567
	TNFSF10	ENSOARP00000008016	ENSOARP00000022291
	TYMS	ENSOARP00000008016	ENSOARP00000010050
	UBE2D1	ENSOARP00000008016	ENSOARP00000013850
	VCL	ENSOARP00000008016	ENSOARP00000009202
	W5P6X3_SHEEP	ENSOARP00000008016	ENSOARP00000006177
	W5PS91_SHEEP	ENSOARP00000008016	ENSOARP00000013320
