# Supplementary material for: Tailor-made 3D in vitro maturation of early antral follicles uncovers cumulus-cell transcriptomic driver signature to predict oocyte competence
Source: Front Endocrinol (Lausanne). 2025 Oct 1;16:1629815. doi: 10.3389/fendo.2025.1629815 (PMC12520894; doi:10.3389/fendo.2025.1629815)
Supplement: Supplementary Table 1 — (Excel). The 12 centrality coefficients of each DEG of Network 1(MIIEndpoint- GVStartpoint) (Sheet: N1 MII-GV) and Network 2(GVEndpoint-GVStartpoint) (Sheet: N2 GV-GV) were scored using CytoHUBba. More in detail, they are closeness, degree, MCC, radiality, stress, MCN, DNMC, betweenness, clustering coefficient, eccentricity, bottleneck, and EPC. Network 1(MIIEndpoint- GVStartpoint) and Network 2(GVEndpoint-GVStartpoint) top 10 DEGs defined on each centrality coefficient score (Sheets: Top 10 N1 and N2 respectively). Venn diagram analysis of the top 10 DEGs of Network 1(MIIEndpoint- GVStartpoint) (Sheet: Ranking N1) and Network 2(GVEndpoint-GVStartpoint)(Sheet: Ranking N2) shows DEGs overlapping across the 12 algorithms. DEGs that are in the top 10 in at least 5 of the 6 algorithms are highlighted in bold. (Network1_Normalized) and (Network2_Normalized) include dataset values that have been statistically normalized using the standard score formula. [file DataSheet1.zip › Supplementary datasheets and tables/Supplementary Table 4.xlsx]

## Sheet: Partners Outliers N1
Outlier	Partner	Code outlier	Code Partner
EFHD1	ENTPD6	ENSOARP00000020800	ENSOARP00000007425
	PDLIM1	ENSOARP00000020800	ENSOARP00000006237
	SLC4A7	ENSOARP00000020800	ENSOARP00000015288
HS6ST2	ACSBG1	ENSOARP00000010293	ENSOARP00000000684
	HS3ST1	ENSOARP00000010293	ENSOARP00000008516
	SULF1	ENSOARP00000010293	ENSOARP00000003552
SLC35G1	MGARP	ENSOARP00000003942	ENSOARP00000014902
	RHOB	ENSOARP00000003942	ENSOARP00000020882
	W5PP02_SHEEP	ENSOARP00000003942	ENSOARP00000012178
S1PR1	CXCR5	ENSOARP00000011471	ENSOARP00000012488
	STAT3	ENSOARP00000011471	ENSOARP00000001576
STC1	GCG	ENSOARP00000010770	ENSOARP00000006813
	MAML2	ENSOARP00000010770	ENSOARP00000009159
	MEF2C	ENSOARP00000010770	ENSOARP00000017290
	SERPINA14	ENSOARP00000010770	ENSOARP00000016059
	TNFAIP6	ENSOARP00000010770	ENSOARP00000009686
EFEMP1	FGL2	ENSOARP00000002158	ENSOARP00000020041
	NDNF	ENSOARP00000002158	ENSOARP00000016458
	PRR15	ENSOARP00000002158	ENSOARP00000009066
	WDR44	ENSOARP00000002158	ENSOARP00000018048
KRT8	HSPA4L	ENSOARP00000018029	ENSOARP00000017122
	HSPH1	ENSOARP00000018029	ENSOARP00000012602
	RUNX2	ENSOARP00000018029	ENSOARP00000011107
	UBE2D1	ENSOARP00000018029	ENSOARP00000013850
	UBE2T	ENSOARP00000018029	ENSOARP00000019910
	W5Q5M3_SHEEP	ENSOARP00000018029	ENSOARP00000018013
POSTN	ASPN	ENSOARP00000010773	ENSOARP00000008846
	BGN	ENSOARP00000010773	ENSOARP00000008210
	BMP1	ENSOARP00000010773	ENSOARP00000011170
	COL1A1	ENSOARP00000010773	ENSOARP00000005233
	DCN	ENSOARP00000010773	ENSOARP00000016893
	IL6	ENSOARP00000010773	ENSOARP00000012891
	ITGA2	ENSOARP00000010773	ENSOARP00000008810
	LOXL2	ENSOARP00000010773	ENSOARP00000010863
	PRSS23	ENSOARP00000010773	ENSOARP00000015498
	RUNX2	ENSOARP00000010773	ENSOARP00000011107
	THBS1	ENSOARP00000010773	ENSOARP00000021538
	THBS4	ENSOARP00000010773	ENSOARP00000018780
MMP1	BGN	ENSOARP00000005708	ENSOARP00000008210
	BMP1	ENSOARP00000005708	ENSOARP00000011170
	COL1A1	ENSOARP00000005708	ENSOARP00000005233
	DCN	ENSOARP00000005708	ENSOARP00000016893
	IL6	ENSOARP00000005708	ENSOARP00000012891
	ITGA2	ENSOARP00000005708	ENSOARP00000008810
	RPA2	ENSOARP00000005708	ENSOARP00000003452
	SERPINE1	ENSOARP00000005708	ENSOARP00000016376
MME	APOE	ENSOARP00000003611	ENSOARP00000010129
	BACE1	ENSOARP00000003611	ENSOARP00000005798
	BCL6	ENSOARP00000003611	ENSOARP00000022009
	CD9	ENSOARP00000003611	ENSOARP00000009233
	DPP3	ENSOARP00000003611	ENSOARP00000006013
	ERAP1	ENSOARP00000003611	ENSOARP00000019117
	NPEPPS	ENSOARP00000003611	ENSOARP00000009320
	TLL2	ENSOARP00000003611	ENSOARP00000008444
CYP19	CCND2	ENSOARP00000022542	ENSOARP00000011102
	CYP11A1	ENSOARP00000022542	ENSOARP00000004130
	CYP1B1	ENSOARP00000022542	ENSOARP00000009752
	DHCR7	ENSOARP00000022542	ENSOARP00000001432
	FOXL2	ENSOARP00000022542	ENSOARP00000007704
	FSHR	ENSOARP00000022542	ENSOARP00000004647
	FST	ENSOARP00000022542	ENSOARP00000008709
	HSD17B1	ENSOARP00000022542	ENSOARP00000002345
	HSD3B1	ENSOARP00000022542	ENSOARP00000021913
	INHA	ENSOARP00000022542	ENSOARP00000021737
	INHBA	ENSOARP00000022542	ENSOARP00000018756
	LSS	ENSOARP00000022542	ENSOARP00000013950
	RAD51	ENSOARP00000022542	ENSOARP00000021748
	TBXAS1	ENSOARP00000022542	ENSOARP00000012775
VNN2	ABAT	ENSOARP00000015542	ENSOARP00000005615
	BCAT2	ENSOARP00000015542	ENSOARP00000013108
	CLMN	ENSOARP00000015542	ENSOARP00000016878
	FSHR	ENSOARP00000015542	ENSOARP00000004647
	GALNT12	ENSOARP00000015542	ENSOARP00000011842
	GPT	ENSOARP00000015542	ENSOARP00000002473
	PTX3	ENSOARP00000015542	ENSOARP00000002923
	RGS2	ENSOARP00000015542	ENSOARP00000010356
	SRM	ENSOARP00000015542	ENSOARP00000004441
	VNN1	ENSOARP00000015542	ENSOARP00000015496
RHCG	ATP6V0A1	ENSOARP00000012347	ENSOARP00000001998
	KAT6B	ENSOARP00000012347	ENSOARP00000009313
NDNF	ACSBG1	ENSOARP00000016458	ENSOARP00000000684
	CDO1	ENSOARP00000016458	ENSOARP00000017624
	EFEMP1	ENSOARP00000016458	ENSOARP00000002158
	ELOVL4	ENSOARP00000016458	ENSOARP00000007620
	LYPD1	ENSOARP00000016458	ENSOARP00000012436
TNFAIP6	CD34	ENSOARP00000009686	ENSOARP00000014705
	CXCL10	ENSOARP00000009686	ENSOARP00000017841
	CXCL9	ENSOARP00000009686	ENSOARP00000017766
	EREG	ENSOARP00000009686	ENSOARP00000016041
	IL6	ENSOARP00000009686	ENSOARP00000012891
	INHBA	ENSOARP00000009686	ENSOARP00000018756
	ITIH5	ENSOARP00000009686	ENSOARP00000014509
	PTX3	ENSOARP00000009686	ENSOARP00000002923
	STC1	ENSOARP00000009686	ENSOARP00000010770
	THBS1	ENSOARP00000009686	ENSOARP00000021538
GFRA3	CDC23	ENSOARP00000017274	ENSOARP00000017163
	NEFM	ENSOARP00000017274	ENSOARP00000010680
	STIL	ENSOARP00000017274	ENSOARP00000003806
INHA	CYP11A1	ENSOARP00000021737	ENSOARP00000004130
	FOXL2	ENSOARP00000021737	ENSOARP00000007704
	FSHR	ENSOARP00000021737	ENSOARP00000004647
	FST	ENSOARP00000021737	ENSOARP00000008709
	HSD17B10	ENSOARP00000021737	ENSOARP00000009027
	INHBA	ENSOARP00000021737	ENSOARP00000018756
	ODF2L	ENSOARP00000021737	ENSOARP00000015608
TMEM37	N/A

## Sheet: Partners Outliers N2
Outlier	Partner	Code outlier	Code Partner
CALCRL	ADM	ENSOARP00000017774	ENSOARP00000012266
	CRCP	ENSOARP00000017774	ENSOARP00000011131
	GCG	ENSOARP00000017774	ENSOARP00000006813
	GNG4	ENSOARP00000017774	ENSOARP00000003750
	GRIA3	ENSOARP00000017774	ENSOARP00000014465
ELOVL6	ACACA	ENSOARP00000004630	ENSOARP00000000876
	ACSBG1	ENSOARP00000004630	ENSOARP00000000684
	EHHADH	ENSOARP00000004630	ENSOARP00000022104
	ELOVL4	ENSOARP00000004630	ENSOARP00000007620
	ELOVL5	ENSOARP00000004630	ENSOARP00000016509
	FABP4	ENSOARP00000004630	ENSOARP00000010025
	FADS2	ENSOARP00000004630	ENSOARP00000014852
	HACD4	ENSOARP00000004630	ENSOARP00000015399
	PLIN2	ENSOARP00000004630	ENSOARP00000015248
	SCD	ENSOARP00000004630	ENSOARP00000015742
	SIGMAR1	ENSOARP00000004630	ENSOARP00000009850
ERO1A	ANKRD37	ENSOARP00000018876	ENSOARP00000008375
	ERP27	ENSOARP00000018876	ENSOARP00000022260
	HYOU1	ENSOARP00000018876	ENSOARP00000013430
	LOC101108086	ENSOARP00000018876	ENSOARP00000021556
	P4HA1	ENSOARP00000018876	ENSOARP00000007878
	RAB13	ENSOARP00000018876	ENSOARP00000001871
	TXNDC5	ENSOARP00000018876	ENSOARP00000018378
SLC39A8	FKBP3	ENSOARP00000014183	ENSOARP00000010004
	SGMS2	ENSOARP00000014183	ENSOARP00000009222
	TTC39C	ENSOARP00000014183	ENSOARP00000008123
HBA1
TKDP5
S1PR1	STAT3	ENSOARP00000011471	ENSOARP00000001576
STC1	GCG	ENSOARP00000010770	ENSOARP00000006813
	MAML2	ENSOARP00000010770	ENSOARP00000009159
	SERPINA14	ENSOARP00000010770	ENSOARP00000016059
	TNFAIP6	ENSOARP00000010770	ENSOARP00000009686
EFEMP1	FGL2	ENSOARP00000002158	ENSOARP00000020041
	MFAP2	ENSOARP00000002158	ENSOARP00000012381
	NDNF	ENSOARP00000002158	ENSOARP00000016458
	PRR15	ENSOARP00000002158	ENSOARP00000009066
	WDR44	ENSOARP00000002158	ENSOARP00000018048
KRT8	HSPA4L	ENSOARP00000018029	ENSOARP00000017122
	RUNX2	ENSOARP00000018029	ENSOARP00000011107
	SMAD3	ENSOARP00000018029	ENSOARP00000019613
	UBE2C	ENSOARP00000018029	ENSOARP00000006978
	UBE2D1	ENSOARP00000018029	ENSOARP00000013850
	UBE2T	ENSOARP00000018029	ENSOARP00000019910
	W5Q5M3_SHEEP	ENSOARP00000018029	ENSOARP00000018013
POSTN	BGN	ENSOARP00000010773	ENSOARP00000008210
	BMP1	ENSOARP00000010773	ENSOARP00000011170
	DCN	ENSOARP00000010773	ENSOARP00000016893
	ITGA2	ENSOARP00000010773	ENSOARP00000008810
	LOXL2	ENSOARP00000010773	ENSOARP00000010863
	LRRC17	ENSOARP00000010773	ENSOARP00000020275
	LUM	ENSOARP00000010773	ENSOARP00000016879
	MMP9	ENSOARP00000010773	ENSOARP00000008487
	NNT	ENSOARP00000010773	ENSOARP00000009198
	PRSS23	ENSOARP00000010773	ENSOARP00000015498
	RUNX2	ENSOARP00000010773	ENSOARP00000011107
	THBS1	ENSOARP00000010773	ENSOARP00000021538
MME	BCL6	ENSOARP00000003611	ENSOARP00000022009
	CD9	ENSOARP00000003611	ENSOARP00000009233
	DPP3	ENSOARP00000003611	ENSOARP00000006013
	EDN1	ENSOARP00000003611	ENSOARP00000015104
	ERAP1	ENSOARP00000003611	ENSOARP00000019117
	ERAP2	ENSOARP00000003611	ENSOARP00000019245
	NPEPPS	ENSOARP00000003611	ENSOARP00000009320
MMP1	BGN	ENSOARP00000005708	ENSOARP00000008210
	BMP1	ENSOARP00000005708	ENSOARP00000011170
	BSG	ENSOARP00000005708	ENSOARP00000009429
	DCN	ENSOARP00000005708	ENSOARP00000016893
	IL1A	ENSOARP00000005708	ENSOARP00000022441
	ITGA2	ENSOARP00000005708	ENSOARP00000008810
	LUM	ENSOARP00000005708	ENSOARP00000016879
	MMP9	ENSOARP00000005708	ENSOARP00000008487
	SERPINE1	ENSOARP00000005708	ENSOARP00000016376
CYP19	CCND2	ENSOARP00000022542	ENSOARP00000011102
	CYP11A1	ENSOARP00000022542	ENSOARP00000004130
	DHCR7	ENSOARP00000022542	ENSOARP00000001432
	FOXL2	ENSOARP00000022542	ENSOARP00000007704
	FSHR	ENSOARP00000022542	ENSOARP00000004647
	FST	ENSOARP00000022542	ENSOARP00000008709
	HSD17B1	ENSOARP00000022542	ENSOARP00000002345
	HSD3B1	ENSOARP00000022542	ENSOARP00000021913
	INHA	ENSOARP00000022542	ENSOARP00000021737
	INHBA	ENSOARP00000022542	ENSOARP00000018756
	LSS	ENSOARP00000022542	ENSOARP00000013950
	PRKACA	ENSOARP00000022542	ENSOARP00000006933
	RAD51	ENSOARP00000022542	ENSOARP00000021748
	TBXAS1	ENSOARP00000022542	ENSOARP00000012775
VNN2	BCAT2	ENSOARP00000015542	ENSOARP00000013108
	CLMN	ENSOARP00000015542	ENSOARP00000016878
	FSHR	ENSOARP00000015542	ENSOARP00000004647
	GALNT12	ENSOARP00000015542	ENSOARP00000011842
	PANK1	ENSOARP00000015542	ENSOARP00000016422
	PTX3	ENSOARP00000015542	ENSOARP00000002923
	RGS2	ENSOARP00000015542	ENSOARP00000010356
	SRM	ENSOARP00000015542	ENSOARP00000004441
	VNN1	ENSOARP00000015542	ENSOARP00000015496
RHCG	ATP6V0A1	ENSOARP00000012347	ENSOARP00000001998
	KAT6B	ENSOARP00000012347	ENSOARP00000009313
	LRRC17	ENSOARP00000012347	ENSOARP00000020275
NDNF	ACSBG1	ENSOARP00000016458	ENSOARP00000000684
	CDO1	ENSOARP00000016458	ENSOARP00000017624
	EFEMP1	ENSOARP00000016458	ENSOARP00000002158
	ELOVL4	ENSOARP00000016458	ENSOARP00000007620
	LYPD1	ENSOARP00000016458	ENSOARP00000012436
TNFAIP6	CD34	ENSOARP00000009686	ENSOARP00000014705
	CXCL10	ENSOARP00000009686	ENSOARP00000017841
	CXCL9	ENSOARP00000009686	ENSOARP00000017766
	IL1A	ENSOARP00000009686	ENSOARP00000022441
	INHBA	ENSOARP00000009686	ENSOARP00000018756
	ITIH5	ENSOARP00000009686	ENSOARP00000014509
	PTX3	ENSOARP00000009686	ENSOARP00000002923
	STC1	ENSOARP00000009686	ENSOARP00000010770
	THBS1	ENSOARP00000009686	ENSOARP00000021538
GFRA3	COPRS	ENSOARP00000017274	ENSOARP00000014763
	FLT1	ENSOARP00000017274	ENSOARP00000013064
	NEFM	ENSOARP00000017274	ENSOARP00000010680
	STIL	ENSOARP00000017274	ENSOARP00000003806
INHA	CYP11A1	ENSOARP00000021737	ENSOARP00000004130
	CYP19	ENSOARP00000021737	ENSOARP00000022542
	FOXL2	ENSOARP00000021737	ENSOARP00000007704
	FSHR	ENSOARP00000021737	ENSOARP00000004647
	FST	ENSOARP00000021737	ENSOARP00000008709
	HSD17B10	ENSOARP00000021737	ENSOARP00000009027
	INHBA	ENSOARP00000021737	ENSOARP00000018756
	NTRK1	ENSOARP00000021737	ENSOARP00000006915
	ODF2L	ENSOARP00000021737	ENSOARP00000015608
